# Supplementary material for: Determination of in vitro hepatotoxic potencies of a series of perfluoroalkyl substances (PFASs) based on gene expression changes in HepaRG liver cells
Source: Arch Toxicol. 2023 Mar 3;97(4):1113–31. doi: 10.1007/s00204-023-03450-2 (PMC10025204; doi:10.1007/s00204-023-03450-2)
Supplement: Supplementary file 1 — Supplementary file1 (XLSX 209 KB) [file 204_2023_3450_MOESM1_ESM.xlsx]

## Sheet: Median BMD all
GO/Pathway/Gene Set/Gene ID	GO/Pathway/Gene Set/Gene Name	Genes That Passed All Filters	Percentage		BMD Mean	BMD Standard Deviation	BMD Median	BMD Minimum	BMD List		Entrez Gene IDs			Fisher's Exact Left P-Value	Fisher's Exact Right P-Value	Fisher's Exact Two Tail		BMDL Mean	BMDL Standard Deviation	BMDL Median	BMDL Minimum	BMDL List		BMDU Mean	BMDU Standard Deviation	BMDU Median	BMDU Minimum	BMDU List		BMD at 5th Percentile of Total Genes	BMD at 10th Percentile of Total Genes		Genes with Adverse Direction Up	Genes Up List	Genes Up BMD Mean	Genes Up BMD Median	Genes Up SD	Genes Up BMDL Mean	Genes Up BMDL Median	Genes Up BMDL SD	Genes Up BMDU Mean	Genes Up BMDU Median	Genes Up BMDU SD	BMD list (up)	BMDL List (up)	BMDU List (up)	Genes with Adverse Direction Down	Genes Down List	Genes Down BMD Mean
R-HSA-977347	Serine biosynthesis	5	55.56		74.8411	27.2353	77.3205	40.9983	104.029;77.3205;97.8521;54.0057;40.9983		256987;347735;5723;29968;26227			0.99521	0.027765	0.027765		59.101	26.5013	53.1191	29.1191	92.1097;53.1191;80.3349;40.822;29.1191		106.375	39.0707	102.901	58.3027	165.717;102.901;113.23;91.7256;58.3027		40.9983	40.9983		4	347735;5723;29968;26227	67.5442	65.6631	25.1802	50.8488	46.9706	21.9644	91.5398	97.3133	23.8347	77.3205;97.8521;54.0057;40.9983	53.1191;80.3349;40.822;29.1191	102.901;113.23;91.7256;58.3027	1	256987	104.029
R-HSA-379724	tRNA Aminoacylation	14	33.33		78.03	29.4743	81.9839	37.3089	50.2374;75.1749;90.2568;58.4708;142.667;88.7929;64.319;101.647;49.9843;106.474;42.3659;90.7906;93.9301;37.3089		8565;7453;7407;6897;5464;4677;4141;51520;2617;10056;2058;833;7965;16			0.97319	0.055918	0.088998		58.9437	20.6443	62.5296	27.0842	36.4832;59.3684;68.4764;45.2471;97.9125;68.5373;51.393;79.7618;40.0063;81.1576;34.0391;65.6907;70.0539;27.0842		111.499	43.0239	105.269	55.7401	67.6131;95.282;122.914;93.1004;180.96;115.257;91.3267;170.13;71.2443;174.407;55.7401;125.71;140.506;56.798		46.1751	54.3541		14	8565;7453;7407;6897;5464;4677;4141;51520;2617;10056;2058;833;7965;16	78.03	81.9839	29.4743	58.9437	62.5296	20.6443	111.499	105.269	43.0239	50.2374;75.1749;90.2568;58.4708;142.667;88.7929;64.319;101.647;49.9843;106.474;42.3659;90.7906;93.9301;37.3089	36.4832;59.3684;68.4764;45.2471;97.9125;68.5373;51.393;79.7618;40.0063;81.1576;34.0391;65.6907;70.0539;27.0842	67.6131;95.282;122.914;93.1004;180.96;115.257;91.3267;170.13;71.2443;174.407;55.7401;125.71;140.506;56.798	0
R-HSA-379716	Cytosolic tRNA aminoacylation	14	58.33		78.03	29.4743	81.9839	37.3089	50.2374;75.1749;90.2568;58.4708;142.667;88.7929;64.319;101.647;49.9843;106.474;42.3659;90.7906;93.9301;37.3089		8565;7453;7407;6897;5464;4677;4141;51520;2617;10056;2058;833;7965;16			0.99998	0.0001071	0.0001071		58.9437	20.6443	62.5296	27.0842	36.4832;59.3684;68.4764;45.2471;97.9125;68.5373;51.393;79.7618;40.0063;81.1576;34.0391;65.6907;70.0539;27.0842		111.499	43.0239	105.269	55.7401	67.6131;95.282;122.914;93.1004;180.96;115.257;91.3267;170.13;71.2443;174.407;55.7401;125.71;140.506;56.798		39.8374	46.1751		14	8565;7453;7407;6897;5464;4677;4141;51520;2617;10056;2058;833;7965;16	78.03	81.9839	29.4743	58.9437	62.5296	20.6443	111.499	105.269	43.0239	50.2374;75.1749;90.2568;58.4708;142.667;88.7929;64.319;101.647;49.9843;106.474;42.3659;90.7906;93.9301;37.3089	36.4832;59.3684;68.4764;45.2471;97.9125;68.5373;51.393;79.7618;40.0063;81.1576;34.0391;65.6907;70.0539;27.0842	67.6131;95.282;122.914;93.1004;180.96;115.257;91.3267;170.13;71.2443;174.407;55.7401;125.71;140.506;56.798	0
R-HSA-191273	Cholesterol biosynthesis	16	64		78.0182	23.1778	91.4517	23.8162	91.688;54.1344;93.88;92.4437;100.849;94.9064;90.5761;91.4001;70.5332;53.9764;91.5033;48.1549;97.4626;94.7816;23.8162;58.1861		7108;6713;6309;50814;4598;6307;3422;3157;3156;2224;2222;10682;1717;1718;1595;39			1	6.4035e-06	6.4035e-06		55.3449	19.909	55.5226	17.7715	71.3195;33.1697;64.2619;66.1154;83.3923;72.9157;56.7613;54.284;40.9721;36.4743;54.0418;33.1051;79.7345;80.3958;17.7715;40.8043		96.4639	26.742	94.8069	35.4512	94.7106;91.7411;98.3779;96.0315;169.254;100.305;93.8881;94.9032;93.7025;92.4075;95.4373;65.4446;110.944;117.575;35.4512;93.2483		35.9855	51.0656		0														16	7108;6713;6309;50814;4598;6307;3422;3157;3156;2224;2222;10682;1717;1718;1595;39	78.0182
R-HSA-2426168	Activation of gene expression by SREBF (SREBP)	23	54.76		87.5542	27.5112	91.688	23.8162	91.688;87.888;61.2225;54.1344;96.0704;93.88;153.619;131.601;107.127;100.849;90.5761;91.4001;70.5332;97.3763;53.9764;91.5033;92.6318;48.0735;97.4626;23.8162;76.4357;106.69;95.1924		7108;6907;6721;6713;6319;6309;6256;5465;10499;4598;3422;3157;3156;57678;2224;2222;2194;79071;1717;1595;10498;32;31			1	2.9617e-06	2.9617e-06		62.3442	25.3942	64.2619	12.9346	71.3195;53.1557;34.2679;33.1697;78.1043;64.2619;100.675;103.709;92.6219;83.3923;56.7613;54.284;40.9721;81.4409;36.4743;54.0418;67.6424;12.9346;79.7345;17.7715;53.3535;94.7482;69.0814		111.56	37.8565	97.975	35.4512	94.7106;132.289;96.8843;91.7411;104.668;98.3779;183.528;168.719;175.409;169.254;93.8881;94.9032;93.7025;109.712;92.4075;95.4373;96.3346;54.0638;110.944;35.4512;97.975;166.971;108.512		51.0249	57.6784		2	6907;10498	82.1619	82.1619	8.098	53.2546	53.2546	0.139866	115.132	115.132	24.2637	87.888;76.4357	53.1557;53.3535	132.289;97.975	21	7108;6721;6713;6319;6309;6256;5465;10499;4598;3422;3157;3156;57678;2224;2222;2194;79071;1717;1595;32;31	88.0678
R-HSA-1655829	Regulation of cholesterol biosynthesis by SREBP (SREBF)	25	45.45		90.9606	30.9801	91.688	23.8162	91.688;87.888;61.2225;54.1344;96.0704;93.88;153.619;131.601;107.127;100.849;169.168;91.0996;90.5761;91.4001;70.5332;97.3763;53.9764;91.5033;92.6318;48.0735;97.4626;23.8162;76.4357;106.69;95.1924		7108;6907;6721;6713;6319;6309;6256;5465;10499;4598;51141;3638;3422;3157;3156;57678;2224;2222;2194;79071;1717;1595;10498;32;31			0.99998	7.4713e-05	9.6458e-05		64.0169	25.5038	65.6551	12.9346	71.3195;53.1557;34.2679;33.1697;78.1043;64.2619;100.675;103.709;92.6219;83.3923;100.849;65.6551;56.7613;54.284;40.9721;81.4409;36.4743;54.0418;67.6424;12.9346;79.7345;17.7715;53.3535;94.7482;69.0814		113.995	39.6836	97.975	35.4512	94.7106;132.289;96.8843;91.7411;104.668;98.3779;183.528;168.719;175.409;169.254;189.758;94.2432;93.8881;94.9032;93.7025;109.712;92.4075;95.4373;96.3346;54.0638;110.944;35.4512;97.975;166.971;108.512		51.0249	65.8778		3	6907;51141;10498	111.164	87.888	50.5583	69.1194	53.3535	27.4788	140.007	132.289	46.3757	87.888;169.168;76.4357	53.1557;100.849;53.3535	132.289;189.758;97.975	22	7108;6721;6713;6319;6309;6256;5465;10499;4598;3638;3422;3157;3156;57678;2224;2222;2194;79071;1717;1595;32;31	88.2056
R-HSA-163765	ChREBP activates metabolic gene expression	5	62.5		84.7917	36.602	95.1924	20.5403	20.5403;92.6318;108.904;106.69;95.1924		51085;2194;10554;32;31			0.99804	0.015002	0.015002		58.159	29.872	67.6424	15.5704	15.5704;67.6424;43.7524;94.7482;69.0814		117.746	62.3967	108.512	29.6082	29.6082;96.3346;187.304;166.971;108.512		20.5403	20.5403		0														5	51085;2194;10554;32;31	84.7917
R-HSA-70614	Amino acid synthesis and interconversion (transamination)	13	39.39		103.693	40.485	95.2955	40.9983	104.029;77.3205;168.998;97.8521;54.0057;40.9983;94.3249;89.9259;71.2074;155.956;95.2955;145.468;152.63		256987;347735;29920;5723;29968;26227;883;84706;2875;2752;2747;27165;219595			0.99389	0.016402	0.019471		69.9385	26.0352	57.7392	29.1191	92.1097;53.1191;104.855;80.3349;40.822;29.1191;57.7392;56.7659;45.5787;102.01;55.5707;90.503;100.673		130.793	45.6992	113.23	58.3027	165.717;102.901;189.606;113.23;91.7256;58.3027;99.5969;95.3628;96.8796;177.505;129.98;188.867;190.634		47.502	74.2639		7	347735;29920;5723;29968;26227;84706;2875	85.7583	77.3205	41.6075	58.6564	53.1191	25.82	106.858	96.8796	40.253	77.3205;168.998;97.8521;54.0057;40.9983;89.9259;71.2074	53.1191;104.855;80.3349;40.822;29.1191;56.7659;45.5787	102.901;189.606;113.23;91.7256;58.3027;95.3628;96.8796	6	256987;883;2752;2747;27165;219595	124.617
R-HSA-8956320	Nucleobase biosynthesis	10	66.67		80.7389	41.4605	95.7298	25.6541	118.543;37.0514;100.949;42.6779;97.0983;25.6541;101.284;149.502;94.3614;40.2678		5471;10606;3615;8833;2618;1723;790;471;122622;158			0.99997	0.00023538	0.00023538		56.9667	28.8144	71.1437	18.9816	87.0565;25.8152;70.1715;23.8291;72.116;18.9816;83.7277;82.4563;77.7608;27.7519		124.236	54.9477	134.423	38.8468	185.26;64.2996;170.66;90.0915;146.539;38.8468;164.305;189.487;122.307;70.5686		25.6541	31.3528		8	5471;10606;3615;8833;2618;790;471;158	85.9217	99.0237	41.4659	59.1155	71.1437	28.1836	135.151	155.422	51.9959	118.543;37.0514;100.949;42.6779;97.0983;101.284;149.502;40.2678	87.0565;25.8152;70.1715;23.8291;72.116;83.7277;82.4563;27.7519	185.26;64.2996;170.66;90.0915;146.539;164.305;189.487;70.5686	2	1723;122622	60.0078
R-HSA-73817	Purine ribonucleoside monophosphate biosynthesis	8	66.67		85.0563	41.1707	95.7298	37.0514	118.543;37.0514;100.949;42.6779;97.0983;149.502;94.3614;40.2678		5471;10606;3615;8833;2618;471;122622;158			0.99988	0.0010483	0.0010483		58.3697	27.5101	71.1437	23.8291	87.0565;25.8152;70.1715;23.8291;72.116;82.4563;77.7608;27.7519		129.902	50.7368	134.423	64.2996	185.26;64.2996;170.66;90.0915;146.539;189.487;122.307;70.5686		37.0514	38.6596		7	5471;10606;3615;8833;2618;471;158	83.7271	97.0983	44.2836	55.5995	70.1715	28.4837	130.987	146.539	54.7017	118.543;37.0514;100.949;42.6779;97.0983;149.502;40.2678	87.0565;25.8152;70.1715;23.8291;72.116;82.4563;27.7519	185.26;64.2996;170.66;90.0915;146.539;189.487;70.5686	1	122622	94.3614
R-HSA-8957322	Metabolism of steroids	58	39.19		94.4514	30.9902	96.0347	23.8162	86.2641;102.476;91.688;87.888;46.1187;91.71;98.9163;61.2225;37.2645;54.1344;101.717;103.33;100.785;124.578;96.0704;93.88;153.619;131.601;92.4437;107.127;100.849;94.9064;136.067;169.168;91.0996;90.5761;112.417;96.8897;141.026;119.298;132.107;91.4001;70.5332;97.3763;107.796;48.6704;53.9764;91.5033;92.6318;48.0735;48.1549;97.4626;94.7816;101.416;95.999;23.8162;76.2631;177.114;98.5588;105.935;76.4357…		7329;706;7108;6907;80765;134429;10948;6721;79644;6713;10599;10998;6554;6342;6319;6309;6256;5465;50814;10499;4598;6307;4036;51141;3638;3422;80270;3283;3295;3291;3290;3157;3156;57678;2638;112812;2224;2222;2194;79071;10682;1717;1718;1582;1581;1595;51302;120227;1593;1589;10498;570;6718;1109;8309;39;32;31			1	1.0089e-06	1.5627e-06		69.8201	27.3417	74.9188	12.9346	52.1457;76.922;71.3195;53.1557;20.0521;56.8152;64.8533;34.2679;16.8709;33.1697;87.9317;92.7026;93.4044;100.037;78.1043;64.2619;100.675;103.709;66.1154;92.6219;83.3923;72.9157;102.354;100.849;65.6551;56.7613;95.9097;69.3804;107.813;99.1359;102.933;54.284;40.9721;81.4409;94.994;26.175;36.4743;54.0418;67.6424;12.9346;33.1051;79.7345;80.3958;92.739;79.7413;17.7715;45.0936;101.821;84.0332;89.1715;53.3…		128.028	39.4765	114.26	35.4512	96.4998;180.241;94.7106;132.289;78.1264;95.5619;132.508;96.8843;93.8989;91.7411;161.653;159.46;138.7;166.934;104.668;98.3779;183.528;168.719;96.0315;175.409;169.254;100.305;175.079;189.758;94.2432;93.8881;183.016;153.784;173.847;175.504;172.817;94.9032;93.7025;109.712;171.507;106.786;92.4075;95.4373;96.3346;54.0638;65.4446;110.944;117.575;147.426;102.697;35.4512;110.588;192.903;136.216;179.352;97…		51.3234	81.3499		10	7329;706;6907;10948;79644;51141;112812;120227;10498;1109	91.7712	87.076	49.3765	56.1013	53.2546	31.2151	134.843	128.933	39.2124	86.2641;102.476;87.888;98.9163;37.2645;169.168;48.6704;177.114;76.4357;33.5147	52.1457;76.922;53.1557;64.8533;16.8709;100.849;26.175;101.821;53.3535;14.8674	96.4998;180.241;132.289;132.508;93.8989;189.758;106.786;192.903;97.975;125.576	48	7108;80765;134429;6721;6713;10599;10998;6554;6342;6319;6309;6256;5465;50814;10499;4598;6307;4036;3638;3422;80270;3283;3295;3291;3290;3157;3156;57678;2638;2224;2222;2194;79071;10682;1717;1718;1582;1581;1595;51302;1593;1589;570;6718;8309;39;32;31	95.0098
R-HSA-3229121	Glycogen storage diseases	5	50		90.4575	35.6087	96.8842	33.7179	33.7179;96.8842;106.817;85.4435;129.425		7316;5507;2998;2997;8908			0.99022	0.045748	0.045748		69.6766	32.8355	69.0424	18.9214	18.9214;69.0424;96.006;63.1154;101.298		128.107	40.3517	129.231	70.7307	70.7307;109.151;161.704;129.231;169.72		33.7179	33.7179		1	7316	33.7179	33.7179		18.9214	18.9214		70.7307	70.7307		33.7179	18.9214	70.7307	4	5507;2998;2997;8908	104.642
R-HSA-5663084	Diseases of carbohydrate metabolism	5	50		90.4575	35.6087	96.8842	33.7179	33.7179;96.8842;106.817;85.4435;129.425		7316;5507;2998;2997;8908			0.99022	0.045748	0.045748		69.6766	32.8355	69.0424	18.9214	18.9214;69.0424;96.006;63.1154;101.298		128.107	40.3517	129.231	70.7307	70.7307;109.151;161.704;129.231;169.72		33.7179	33.7179		1	7316	33.7179	33.7179		18.9214	18.9214		70.7307	70.7307		33.7179	18.9214	70.7307	4	5507;2998;2997;8908	104.642
R-HSA-3785653	Myoclonic epilepsy of Lafora	5	50		90.4575	35.6087	96.8842	33.7179	33.7179;96.8842;106.817;85.4435;129.425		7316;5507;2998;2997;8908			0.99022	0.045748	0.045748		69.6766	32.8355	69.0424	18.9214	18.9214;69.0424;96.006;63.1154;101.298		128.107	40.3517	129.231	70.7307	70.7307;109.151;161.704;129.231;169.72		33.7179	33.7179		1	7316	33.7179	33.7179		18.9214	18.9214		70.7307	70.7307		33.7179	18.9214	70.7307	4	5507;2998;2997;8908	104.642
R-HSA-73621	Pyrimidine catabolism	6	50		102.038	47.8389	97.6196	34.7514	91.2264;99.5513;184.061;106.952;34.7514;95.6878		7378;51733;1890;1807;1806;64902			0.99362	0.028812	0.028812		79.0788	32.4686	88.4332	20.5257	66.768;89.6272;113.906;96.4065;20.5257;87.2392		129.009	47.2912	126.675	61.9655	130.092;123.258;199.212;159.119;61.9655;100.406		34.7514	62.9889		2	7378;1890	137.644	137.644	65.644	90.337	90.337	33.3316	164.652	164.652	48.8752	91.2264;184.061	66.768;113.906	130.092;199.212	4	51733;1807;1806;64902	84.2356
R-HSA-8979227	Triglyceride metabolism	12	34.29		89.2203	35.2116	98.0686	19.9349	98.761;79.0174;19.9349;67.6593;99.2048;97.3763;30.2622;116.072;95.6277;127.523;104.431;134.774		346606;80168;11343;64900;23175;57678;2167;2168;84649;8694;392636;51099			0.97257	0.06056	0.097174		70.2089	31.0548	78.5588	12.5207	83.3161;62.7308;12.5207;51.1461;75.6767;81.4409;16.7881;99.2189;59.5609;102.431;93.9909;103.686		130.031	36.8143	125.189	63.6785	119.118;98.8732;185.215;97.7549;131.26;109.712;63.6785;161.001;104.688;160.116;160.316;168.639		25.0985	73.3383		2	2167;51099	82.5181	82.5181	73.901	60.2371	60.2371	61.4461	116.159	116.159	74.2183	30.2622;134.774	16.7881;103.686	63.6785;168.639	10	346606;80168;11343;64900;23175;57678;2168;84649;8694;392636	90.5607
R-HSA-75109	Triglyceride biosynthesis	8	61.54		96.2001	17.6311	98.0686	67.6593	98.761;79.0174;67.6593;99.2048;97.3763;95.6277;127.523;104.431		346606;80168;64900;23175;57678;84649;8694;392636			0.99968	0.0022064	0.0022064		76.2867	17.6023	78.5588	51.1461	83.3161;62.7308;51.1461;75.6767;81.4409;59.5609;102.431;93.9909		122.73	25.5905	114.415	97.7549	119.118;98.8732;97.7549;131.26;109.712;104.688;160.116;160.316		67.6593	73.3383		0														8	346606;80168;64900;23175;57678;84649;8694;392636	96.2001
R-HSA-5362517	Signaling by Retinoic Acid	17	41.46		86.7206	43.0503	98.2895	24.1989	135.932;153.619;103.963;28.6542;105.22;32.3056;70.272;107.029;129.489;98.2895;24.1989;30.4719;94.3777;129.831;48.1588;127.416;55.0234		195814;6256;8608;51109;5916;5166;5165;5164;8050;5162;1737;1374;64577;216;127;126;124			0.99877	0.0034989	0.0040207		65.4627	36.9081	77.301	12.1818	105.189;100.675;95.4743;15.3566;77.301;20.3369;52.7645;95.5615;100.677;85.183;12.1818;14.8418;70.3444;104.035;32.3417;101.929;28.6729		119.568	50.3817	113.81	46.5091	171.527;183.528;149.059;63.7892;162.602;46.5091;102.74;165.729;178.976;113.81;58.7989;47.3072;98.8461;163.412;66.8709;164.447;94.7057		29.5631	40.2322		5	195814;5916;5166;1374;127	70.4177	48.1588	47.5578	50.0021	32.3417	39.4303	98.9632	66.8709	62.7796	135.932;105.22;32.3056;30.4719;48.1588	105.189;77.301;20.3369;14.8418;32.3417	171.527;162.602;46.5091;47.3072;66.8709	12	6256;8608;51109;5165;5164;8050;5162;1737;64577;216;126;124	93.5136
R-HSA-211976	Endogenous sterols	13	48.15		87.6972	33.3099	98.5588	23.8162	153.619;107.127;48.6704;101.416;95.999;23.8162;76.2631;98.5588;105.935;100.729;47.7819;103.761;76.3866		6256;10499;112812;1582;1581;1595;51302;1593;1589;1545;9915;405;196			0.99944	0.0021241	0.00344		64.1327	28.8682	72.9288	17.7715	100.675;92.6219;26.175;92.739;79.7413;17.7715;45.0936;84.0332;89.1715;72.9288;25.8533;48.6913;58.2296		130.618	48.1183	136.216	35.4512	183.528;175.409;106.786;147.426;102.697;35.4512;110.588;136.216;179.352;158.923;62.2432;190.199;109.212		35.7991	48.2261		3	112812;9915;196	57.613	48.6704	16.2645	36.7526	26.175	18.6003	92.7471	106.786	26.445	48.6704;47.7819;76.3866	26.175;25.8533;58.2296	106.786;62.2432;109.212	10	6256;10499;1582;1581;1595;51302;1593;1589;1545;405	96.7224
R-HSA-418457	cGMP effects	8	44.44		112.187	49.8328	99.0621	31.9154	86.8295;176.724;122.196;185.808;95.9026;98.1429;99.9813;31.9154		5593;5592;8654;5140;50940;10846;3778;3708			0.99241	0.026415	0.038449		71.7557	33.5855	69.7806	9.71373	51.7627;104.514;87.6747;118.732;62.0877;67.2887;72.2724;9.71373		150.013	43.9047	140.091	92.3594	126.437;197.018;199.279;199.877;107.909;123.482;153.745;92.3594		31.9154	59.3725		4	5593;8654;10846;3708	84.7709	92.4862	38.1986	54.11	59.5257	33.0495	135.389	124.959	45.2968	86.8295;122.196;98.1429;31.9154	51.7627;87.6747;67.2887;9.71373	126.437;199.279;123.482;92.3594	4	5592;5140;50940;3778	139.604
R-HSA-425397	Transport of vitamins, nucleosides, and related molecules	14	35.9		93.833	27.8213	99.3233	29.9059	76.5115;119.021;103.984;94.6558;101.717;99.2046;131.401;98.9993;110.084;99.3758;40.4371;99.2707;109.094;29.9059		353189;28232;11309;6578;10599;23169;55343;222962;2030;9154;28965;10999;6567;286256			0.98685	0.030457	0.048873		72.1955	27.4783	80.8615	10.7123	55.6607;88.7229;94.3329;43.0907;87.9317;83.0216;103.002;80.5991;96.9126;80.6929;27.7002;77.3272;81.0301;10.7123		133.766	35.2865	124.633	72.904	100.076;182.258;157.151;100.398;161.653;123.505;170.104;121.999;168.528;125.761;72.904;118.802;176.598;92.9867		35.1715	85.5837		5	28232;6578;55343;2030;28965	99.1198	110.084	35.4328	71.8857	88.7229	34.1305	138.838	168.528	48.9114	119.021;94.6558;131.401;110.084;40.4371	88.7229;43.0907;103.002;96.9126;27.7002	182.258;100.398;170.104;168.528;72.904	9	353189;11309;10599;23169;222962;9154;10999;6567;286256	90.8959
R-HSA-71240	Tryptophan catabolism	10	71.43		91.8584	26.2054	100.525	42.4138	126.338;84.7154;58.9568;107.755;42.4138;94.3249;76.3927;106.725;111.109;109.853		6999;8140;6520;120103;56267;883;8564;23498;125061;130013			0.99999	9.7522e-05	9.7522e-05		71.1945	27.6282	71.5966	15.2696	100.91;61.9132;48.9419;93.2605;15.2696;57.7392;58.395;81.28;97.57;96.6658		134.941	38.9312	139.84	89.7343	166.551;113.129;92.546;175.723;89.7343;99.5969;97.846;176.718;168.312;169.255		42.4138	50.6853		3	8140;6520;120103	83.8091	84.7154	24.4117	68.0385	61.9132	22.7854	127.133	113.129	43.3207	84.7154;58.9568;107.755	61.9132;48.9419;93.2605	113.129;92.546;175.723	7	6999;56267;883;8564;23498;125061;130013	95.3081
R-HSA-351202	Metabolism of polyamines	26	31.33		101.146	27.6787	100.56	50.8784	107.504;89.6343;50.8784;131.655;99.4859;103.922;80.1733;101.634;97.0784;103.432;99.1348;102.15;96.1091;102.828;188.117;99.0882;99.1294;122.334;95.8263;123.964;76.1239;51.9918;105.534;115.166;132.629;54.2709		6723;54498;6535;6539;9491;10197;5714;5713;10213;5717;5695;5694;5693;5690;5685;5009;4946;1728;2628;2593;58478;1373;435;384;79814;55256			0.98518	0.026865	0.043972		73.1448	24.1893	73.5404	32.0403	96.2301;67.222;32.0403;104.15;74.1843;76.4816;53.9369;68.1813;64.3771;69.2927;73.4298;64.5818;38.4064;86.3617;128.155;89.0478;59.1088;87.7568;73.6511;100.053;38.7354;34.881;92.401;83.2129;103.948;41.9387		148.317	38.4237	161.532	71.5097	163.091;132.522;76.1399;167.848;149.367;159.974;111.372;180.165;159.385;180.402;150.484;178.778;108.806;169.847;208.467;117.352;178.415;199.597;115.664;169.97;111.017;71.5097;171.375;178.819;170.57;75.3097		78.1486	96.5938		19	6723;54498;9491;10197;5714;5713;10213;5717;5695;5694;5693;5690;5685;4946;1728;2628;58478;1373;384	101.672	99.4859	25.7739	70.4309	69.2927	21.8159	153.036	159.974	35.8321	107.504;89.6343;99.4859;103.922;80.1733;101.634;97.0784;103.432;99.1348;102.15;96.1091;102.828;188.117;99.1294;122.334;95.8263;76.1239;51.9918;115.166	96.2301;67.222;74.1843;76.4816;53.9369;68.1813;64.3771;69.2927;73.4298;64.5818;38.4064;86.3617;128.155;59.1088;87.7568;73.6511;38.7354;34.881;83.2129	163.091;132.522;149.367;159.974;111.372;180.165;159.385;180.402;150.484;178.778;108.806;169.847;208.467;178.415;199.597;115.664;111.017;71.5097;178.819	7	6535;6539;5009;2593;435;79814;55256	99.7171
R-HSA-352230	Amino acid transport across the plasma membrane	15	45.45		102.274	32.2612	100.675	57.2463	84.7154;57.2463;80.0546;138.133;100.675;131.655;58.9568;106.884;107.014;146.508;97.4644;107.755;95.1071;58.7315;163.205		8140;23657;6541;6533;55117;6539;6520;55089;10991;54407;81539;120103;6510;6509;117247			0.99939	0.0020353	0.0023359		81.1188	22.8893	85.3788	45.8972	61.9132;46.4002;59.3593;106.795;85.3788;104.15;48.9419;96.9069;95.3535;105.697;84.6059;93.2605;77.0948;45.8972;105.028		137.151	36.8126	154.926	91.3729	113.129;91.3729;103.445;173.287;158.588;167.848;92.546;154.926;165.969;184.37;108.774;175.723;99.9713;92.4855;174.832		57.9889	69.5057		11	8140;23657;6541;6533;55117;6520;54407;81539;120103;6510;6509	93.2134	95.1071	30.0805	74.1222	77.0948	22.8963	126.699	108.774	37.7652	84.7154;57.2463;80.0546;138.133;100.675;58.9568;146.508;97.4644;107.755;95.1071;58.7315	61.9132;46.4002;59.3593;106.795;85.3788;48.9419;105.697;84.6059;93.2605;77.0948;45.8972	113.129;91.3729;103.445;173.287;158.588;92.546;184.37;108.774;175.723;99.9713;92.4855	4	6539;55089;10991;117247	127.189
R-HSA-166665	Terminal pathway of complement	6	75		103.922	6.33875	101.356	97.3264	97.3264;109.547;101.369;100.117;101.343;113.827		735;733;732;731;729;727			0.99985	0.0019581	0.0019581		91.9467	4.50791	90.3714	87.0596	87.0596;96.5634;89.245;89.0173;91.4977;98.297		149.669	23.3709	154.607	106.71	106.71;169.08;156.656;143.126;152.558;169.887		97.3264	97.3264		0														6	735;733;732;731;729;727	103.922
R-HSA-216083	Integrin cell surface interactions	24	36.36		98.7455	38.0567	101.414	16.3936	117.261;62.6827;26.1199;96.9026;16.3936;88.7307;73.3541;155.303;99.7086;29.3342;108.093;102.724;141.568;83.0555;100.104;166.713;110.207;104.538;104.569;149.269;112.394;131.458;95.205;94.2053		7448;7057;6696;3791;3696;3693;3690;3685;8516;3655;3675;3673;22801;8515;3672;3383;2266;2244;2243;1282;80781;999;960;682			0.99794	0.0046496	0.006491		72.7736	31.1653	88.024	9.70374	98.5031;36.108;16.9362;52.4592;9.70374;62.6826;37.6345;108.478;55.4984;21.3534;96.9511;93.6296;98.2553;42.1661;86.3308;108.794;97.2898;93.5164;92.2769;89.7172;98.2714;100.739;79.4271;69.8441		138.839	47.2621	157.929	31.8232	178.809;94.6592;45.7762;182.021;31.8232;112.164;114.3;163.072;152.95;45.8586;160.489;153.127;186.787;138.23;155.37;177.038;167.344;163.638;168.487;192.233;164.316;180.972;100.053;102.621		46.0084	85.8931		10	6696;3685;3655;3675;3673;22801;3383;1282;960;682	106.853	105.409	49.1891	78.3386	91.6734	33.3886	132.705	156.808	55.3927	26.1199;155.303;29.3342;108.093;102.724;141.568;166.713;149.269;95.205;94.2053	16.9362;108.478;21.3534;96.9511;93.6296;98.2553;108.794;89.7172;79.4271;69.8441	45.7762;163.072;45.8586;160.489;153.127;186.787;177.038;192.233;100.053;102.621	14	7448;7057;3791;3696;3693;3690;8516;8515;3672;2266;2244;2243;80781;999	92.9542
R-HSA-193775	Synthesis of bile acids and bile salts via 24-hydroxycholesterol	7	50		93.5741	30.9177	101.416	33.5147	103.33;112.417;101.416;76.2631;98.5588;129.519;33.5147		10998;80270;1582;51302;1593;6718;1109			0.99583	0.018338	0.018338		75.4536	32.737	92.7026	14.8674	92.7026;95.9097;92.739;45.0936;84.0332;102.83;14.8674		146.862	24.8506	147.426	110.588	159.46;183.016;147.426;110.588;136.216;165.755;125.576		33.5147	54.8889		1	1109	33.5147	33.5147		14.8674	14.8674		125.576	125.576		33.5147	14.8674	125.576	6	10998;80270;1582;51302;1593;6718	103.584
R-HSA-70268	Pyruvate metabolism	13	41.94		94.6091	40.0129	101.514	24.1989	51.7526;153.619;106.951;32.3056;70.272;107.029;129.489;98.2895;101.514;116.889;143.404;24.1989;94.2053		6566;6256;54704;5166;5165;5164;8050;5162;25874;3029;2739;1737;682			0.99693	0.0091111	0.013857		73.3055	33.5794	90.5237	12.1818	28.36;100.675;90.5237;20.3369;52.7645;95.5615;100.677;85.183;91.0133;98.6998;107.151;12.1818;69.8441		135.086	48.5751	154.322	46.5091	111.215;183.528;179.416;46.5091;102.74;165.729;178.976;113.81;154.322;172.792;185.656;58.7989;102.621		28.2522	61.0123		5	6566;54704;5166;2739;682	85.7237	94.2053	44.3201	63.2431	69.8441	37.9917	125.083	111.215	58.0773	51.7526;106.951;32.3056;143.404;94.2053	28.36;90.5237;20.3369;107.151;69.8441	111.215;179.416;46.5091;185.656;102.621	8	6256;5165;5164;8050;5162;25874;3029;1737	100.163
R-HSA-194068	Bile acid and bile salt metabolism	17	39.53		102.114	29.7516	101.717	33.5147	46.1187;101.717;103.33;100.785;124.578;153.619;107.127;112.417;141.026;101.416;95.999;76.2631;98.5588;108.767;129.519;33.5147;101.178		80765;10599;10998;6554;6342;6256;10499;80270;3295;1582;1581;51302;1593;570;6718;1109;8309			0.99763	0.0062334	0.0083704		82.0901	27.8774	92.7026	14.8674	20.0521;87.9317;92.7026;93.4044;100.037;100.675;92.6219;95.9097;107.813;92.739;79.7413;45.0936;84.0332;95.7776;102.83;14.8674;89.3015		149.156	30.1441	159.46	78.1264	78.1264;161.653;159.46;138.7;166.934;183.528;175.409;183.016;173.847;147.426;102.697;110.588;136.216;171.347;165.755;125.576;155.367		61.1909	97.2789		1	1109	33.5147	33.5147		14.8674	14.8674		125.576	125.576		33.5147	14.8674	125.576	16	80765;10599;10998;6554;6342;6256;10499;80270;3295;1582;1581;51302;1593;570;6718;8309	106.401
R-HSA-556833	Metabolism of lipids	205	28.31		103.698	35.2332	101.717	14.66	189.362;125.347;104.057;86.2641;102.71;102.476;125.993;115.936;116.055;134.699;91.688;52.068;92.794;87.888;96.926;121.143;46.1187;91.71;98.9163;108.795;61.2225;37.2645;54.1344;110.431;101.717;14.66;95.3441;103.33;133.974;99.2483;114.789;100.785;93.5223;119.893;124.578;96.0704;93.88;153.619;53.9866;107.134;186.395;131.601;97.7561;60.7753;104.157;96.1397;92.2464;19.4219;110.182;58.5293;184.958;98.1…		55697;54600;7357;7329;7296;706;57761;27242;126282;255043;7108;7069;9524;6907;8871;6822;80765;134429;10948;10809;6721;79644;6713;55304;10599;57153;23446;10998;788;6576;6584;6554;8879;166929;6342;6319;6309;6256;25865;5565;5468;5465;5446;5445;5444;80339;8611;123;5337;5319;23760;79837;5305;5295;5288;5298;55300;55361;5096;5095;55301;50814;10062;8202;10499;4598;4594;9110;8898;54893;4534;6307;346606;801…			0.99999	9.7315e-06	1.6449e-05		76.3254	27.8231	84.0332	5.99648	111.406;100.5;93.8731;52.1457;83.9988;76.922;89.8287;87.6871;66.9779;104.143;71.3195;35.9206;69.3089;53.1557;79.2088;100.323;20.0521;56.8152;64.8533;95.3618;34.2679;16.8709;33.1697;88.4849;87.9317;7.95431;60.4546;92.7026;103.835;85.9465;87.3212;93.4044;69.7868;99.5647;100.037;78.1043;64.2619;100.675;26.7038;93.0286;120.208;103.709;78.8441;38.1549;93.9739;73.436;55.997;13.6581;80.3972;44.2053;118.…		142.247	39.7683	159.277	30.5759	215.973;165.326;159.616;96.4998;168.634;180.241;181.192;179.365;184.783;168.417;94.7106;80.9105;138.373;132.289;108.121;156.891;78.1264;95.5619;132.508;172.787;96.8843;93.8989;91.7411;172.341;161.653;31.3313;106.411;159.46;173.924;121.866;181.459;138.7;139.739;167.264;166.934;104.668;98.3779;183.528;128.156;173.748;198.291;168.719;113.221;95.9292;159.277;105.417;97.3587;30.5759;172.865;84.3998;19…		76.3248	97.1512		64	55697;7357;7329;7296;706;57761;27242;6907;8871;10948;79644;57153;6584;8879;166929;25865;5468;8611;123;23760;79837;5305;5298;55361;55301;8202;8898;112950;6837;84246;154141;253558;2531;51141;3248;84803;284161;51573;2274;112812;2167;79993;64834;57834;120227;1459;1374;253782;91012;1024;10498;2583;9915;335;51129;59344;1109;196;2181;23597;55331;51099;63874;4363	100.58	99.6312	49.4144	66.6115	72.7075	33.7751	139.111	144.883	46.7137	189.362;104.057;86.2641;102.71;102.476;125.993;115.936;87.888;96.926;98.9163;37.2645;14.66;114.789;93.5223;119.893;53.9866;186.395;92.2464;19.4219;184.958;98.1107;134.024;44.214;101.813;110.938;170.643;167.093;48.0467;98.9003;67.335;164.256;23.2587;160.248;169.168;69.9393;91.0985;23.4235;176.511;171.242;48.6704;30.2622;53.6376;104.062;172.077;177.114;77.2143;30.4719;34.1038;101.56;100.346;76.4357…	111.406;93.8731;52.1457;83.9988;76.922;89.8287;87.6871;53.1557;79.2088;64.8533;16.8709;7.95431;87.3212;69.7868;99.5647;26.7038;120.208;55.997;13.6581;118.666;69.5341;88.0509;20.415;87.9379;98.4392;100.789;104.269;28.1886;73.279;51.862;103.329;12.0182;103.226;100.849;36.5369;72.136;5.99648;104.153;103.501;26.175;16.7881;29.8771;89.8302;100.317;101.821;58.8028;14.8418;15.5037;63.1912;74.2069;53.353…	215.973;159.616;96.4998;168.634;180.241;181.192;179.365;132.289;108.121;132.508;93.8989;31.3313;181.459;139.739;167.264;128.156;198.291;97.3587;30.5759;197.893;125.393;191.572;117.02;168.241;154.908;190.433;177.653;95.432;150.027;94.3055;175.789;51.6512;169.782;189.758;109.112;116.081;84.8354;191.759;183.14;106.786;63.6785;112.973;171.582;195.349;192.903;110.614;47.3072;83.444;172.72;152.857;97.9…	141	54600;126282;255043;7108;7069;9524;6822;80765;134429;10809;6721;6713;55304;10599;23446;10998;788;6576;6554;6342;6319;6309;6256;5565;5465;5446;5445;5444;80339;5337;5319;5295;5288;55300;5096;5095;50814;10062;10499;4598;4594;9110;54893;4534;6307;346606;80168;166785;11343;84693;4036;64900;23175;3638;3422;80270;3283;3295;3291;3290;3158;3157;3156;3155;3074;51179;3033;2948;2877;2819;57678;2638;57733;222…	105.113
R-HSA-71384	Ethanol oxidation	8	66.67		90.1524	32.9772	101.721	48.1588	102.344;129.831;101.448;48.1588;127.416;101.995;55.0234;55.0027		219;216;130;127;126;125;124;55902			0.99988	0.0010483	0.0010483		70.8045	32.5213	86.0071	28.6729	91.0603;104.035;89.0536;32.3417;101.929;82.9607;28.6729;36.3826		133.677	41.8447	158.668	66.8709	158.245;163.412;159.091;66.8709;164.447;171.217;94.7057;91.4234		48.1588	51.5807		1	127	48.1588	48.1588		32.3417	32.3417		66.8709	66.8709		48.1588	32.3417	66.8709	7	219;216;130;126;125;124;55902	96.1514
R-HSA-1660516	Synthesis of PIPs at the early endosome membrane	7	43.75		116.89	44.0687	101.813	73.4818	189.362;108.309;101.813;73.4818;167.093;97.701;80.4713		55697;55300;55361;9110;8898;54893;4534			0.98824	0.040702	0.060377		79.5698	22.6802	78.5965	55.3236	111.406;62.5983;87.9379;55.3236;104.269;78.5965;56.8572		151.781	46.2086	168.241	98.1368	215.973;184.933;168.241;98.1368;177.653;114.806;102.724		73.4818	76.9766		3	55697;55361;8898	152.756	167.093	45.5013	101.204	104.269	12.0305	187.289	177.653	25.2829	189.362;101.813;167.093	111.406;87.9379;104.269	215.973;168.241;177.653	4	55300;9110;54893;4534	89.9908
R-HSA-1430728	Metabolism	554	27.47		102.14	34.6963	102.503	1.68018	152.271;134.387;103.374;189.362;97.1747;65.8171;91.2264;99.5513;97.2307;98.5754;118.849;100.036;116.988;125.347;122.79;104.057;91.6563;86.2641;33.7179;184.061;102.71;108.127;80.6585;126.474;102.476;125.993;105.987;115.936;116.055;134.699;91.688;52.068;92.794;126.338;87.888;110.787;106.873;109.822;96.926;111.147;121.143;100.194;113.955;111.973;118.442;168.559;46.1187;91.71;98.9163;108.795;107.504;…		64132;8876;79001;55697;7385;7384;7378;51733;133688;7364;7366;7365;79799;54600;54578;7357;29914;7329;7316;1890;7296;7276;7274;7263;706;57761;7172;27242;126282;255043;7108;7069;9524;6999;6907;6898;6888;51204;8871;6821;6822;6783;27284;8801;8802;6804;80765;134429;10948;10809;6723;6721;79644;6713;55304;6652;54498;10599;6548;8140;6535;6539;113235;57153;23446;6520;2542;219855;120103;23169;6514;10998;291…			1	6.638e-12	1.144e-11		76.0628	27.4185	84.7733	0.281152	98.5035;101.976;90.8724;111.406;76.8291;35.5391;66.768;89.6272;63.1946;75.3037;98.3953;86.2402;99.6103;100.5;99.4907;93.8731;61.6301;52.1457;18.9214;113.906;83.9988;94.3139;64.1846;101.194;76.922;89.8287;89.7516;87.6871;66.9779;104.143;71.3195;35.9206;69.3089;100.91;53.1557;98.1603;96.0632;95.991;79.2088;74.9196;100.323;85.3222;99.0071;96.9341;80.7323;105.917;20.0521;56.8152;64.8533;95.3618;96.23…		143.14	40.316	159.373	8.33829	194.802;178.358;166.869;215.973;110.646;99.617;130.092;123.258;115.95;120.54;177.931;147.691;155.804;165.326;178.792;159.616;133.577;96.4998;70.7307;199.212;168.634;174.624;103.169;164.948;180.241;181.192;178.027;179.365;184.783;168.417;94.7106;80.9105;138.373;166.551;132.289;158.725;161.899;175.894;108.121;181.484;156.891;159.36;156.952;175.384;184.423;188.301;78.1264;95.5619;132.508;172.787;163…		76.4142	97.8003		188	55697;7378;7357;29914;7329;7316;1890;7296;706;57761;27242;6907;6888;8871;6804;10948;6723;79644;54498;6548;8140;57153;6520;219855;120103;60386;6584;6566;6472;8879;166929;347735;81929;6229;6217;6209;6132;6125;6171;25873;11224;6155;6152;200916;9045;54884;5834;29920;5723;9491;10197;5714;5713;10213;5717;5695;5694;5693;5690;5685;29968;5593;25865;5516;5471;5468;5464;8611;123;51196;23760;79837;5305;5298;…	95.8702	97.4752	43.5806	65.7261	69.5847	30.7412	136.906	140.123	46.2903	189.362;91.2264;104.057;91.6563;86.2641;33.7179;184.061;102.71;102.476;125.993;115.936;87.888;106.873;96.926;168.559;98.9163;107.504;37.2645;89.6343;113.341;84.7154;14.66;58.9568;98.5707;107.755;100.975;114.789;51.7526;100.624;93.5223;119.893;77.3205;50.4151;94.2435;119.179;108.023;96.5032;20.1076;102.746;96.9866;20.5633;115.243;96.2342;180.182;150.797;82.1246;91.085;168.998;97.8521;99.4859;103.9…	111.406;66.768;93.8731;61.6301;52.1457;18.9214;113.906;83.9988;76.922;89.8287;87.6871;53.1557;96.0632;79.2088;105.917;64.8533;96.2301;16.8709;67.222;83.6918;61.9132;7.95431;48.9419;81.5095;93.2605;80.4264;87.3212;28.36;55.4313;69.7868;99.5647;53.1191;27.3729;70.2588;98.7642;92.7218;50.5783;4.9309;76.155;58.4873;15.5871;56.3352;59.97;104.755;102.928;59.6375;70.6343;104.855;80.3349;74.1843;76.4816;…	215.973;130.092;159.616;133.577;96.4998;70.7307;199.212;168.634;180.241;181.192;179.365;132.289;161.899;108.121;188.301;132.508;163.091;93.8989;132.522;181.79;113.129;31.3313;92.546;117.403;175.723;171.771;181.459;111.215;183.183;139.739;167.264;102.901;109.903;141.097;182.587;176.468;145.987;66.6735;178.849;180.27;29.6431;190.174;109.312;193.335;186.014;106.452;124.681;189.606;113.23;149.367;159…	366	64132;8876;79001;7385;7384;51733;133688;7364;7366;7365;79799;54600;54578;7276;7274;7263;7172;126282;255043;7108;7069;9524;6999;6898;51204;6821;6822;6783;27284;8801;8802;80765;134429;10809;6721;6713;55304;6652;10599;6535;6539;113235;23446;2542;23169;6514;10998;291;788;8402;6576;9963;6580;6554;23729;6470;256987;6391;6383;6382;6342;6319;6309;1757;6256;10247;51109;5950;23475;5860;5827;58510;5565;5519…	105.361
R-HSA-211897	Cytochrome P450 - arranged by substrate type	24	36.92		103.172	40.3491	102.588	22.2939	153.619;107.127;48.6704;101.416;95.999;23.8162;133.132;98.5568;107.905;172.077;131.489;131.128;76.2631;22.2939;177.114;97.6886;130.934;133.755;98.5588;105.935;100.729;47.7819;103.761;76.3866		6256;10499;112812;1582;1581;1595;4051;8529;66002;57834;1580;1579;51302;29785;120227;1571;1558;1557;1593;1589;1545;9915;405;196			0.99839	0.0037096	0.0058992		74.5924	29.4704	82.1195	16.7512	100.675;92.6219;26.175;92.739;79.7413;17.7715;103.956;80.2058;70.1381;100.317;91.6406;102.986;45.0936;16.7512;101.821;80.1226;103.687;104.868;84.0332;89.1715;72.9288;25.8533;48.6913;58.2296		141.637	48.8971	163.289	32.7247	183.528;175.409;106.786;147.426;102.697;35.4512;172.639;118.977;182.092;195.349;184.559;169.956;110.588;32.7247;192.903;112.034;167.655;172.371;136.216;179.352;158.923;62.2432;190.199;109.212		48.2261	86.1928		6	112812;57834;29785;120227;9915;196	90.7206	62.5285	67.2046	54.8578	42.2023	38.4695	116.536	107.999	66.5795	48.6704;172.077;22.2939;177.114;47.7819;76.3866	26.175;100.317;16.7512;101.821;25.8533;58.2296	106.786;195.349;32.7247;192.903;62.2432;109.212	18	6256;10499;1582;1581;1595;4051;8529;66002;1580;1579;51302;1571;1558;1557;1593;1589;1545;405	107.323
R-HSA-204174	Regulation of pyruvate dehydrogenase (PDH) complex	8	50		90.2692	45.1977	102.62	24.1989	153.619;106.951;32.3056;70.272;107.029;129.489;98.2895;24.1989		6256;54704;5166;5165;5164;8050;5162;1737			0.99727	0.011764	0.011764		69.7379	36.436	87.8534	12.1818	100.675;90.5237;20.3369;52.7645;95.5615;100.677;85.183;12.1818		128.688	56.0793	139.769	46.5091	183.528;179.416;46.5091;102.74;165.729;178.976;113.81;58.7989		24.1989	28.2522		2	54704;5166	69.6283	69.6283	52.7823	55.4303	55.4303	49.6296	112.963	112.963	93.9794	106.951;32.3056	90.5237;20.3369	179.416;46.5091	6	6256;5165;5164;8050;5162;1737	97.1496
R-HSA-211859	Biological oxidations	76	36.71		103.239	30.972	102.635	22.2939	97.2307;98.5754;118.849;100.036;116.988;125.347;122.79;105.987;121.143;100.194;113.955;89.6343;99.2046;153.619;175.209;97.3135;107.127;171.146;118.842;104.242;121.788;138.213;75.5249;107.327;93.3101;104.022;74.1429;98.0815;100.537;112.696;124.787;68.2724;115.443;88.349;48.6704;101.416;95.999;23.8162;133.132;98.5568;107.905;172.077;131.489;131.128;76.2631;22.2939;177.114;97.6886;130.934;133.755;98…		133688;7364;7366;7365;79799;54600;54578;7172;6822;6783;27284;54498;23169;6256;9060;26873;10499;10;4143;54996;4129;4128;3326;9446;2948;373156;2941;2939;2938;92292;10249;2730;2328;2326;112812;1582;1581;1595;4051;8529;66002;57834;1580;1579;51302;29785;120227;1571;1558;1557;1593;1589;1545;1312;134147;79094;8824;9915;405;26;218;219;216;246181;10327;196;130;127;126;125;124;91703;55902;54988;348158;1238…			1	5.0991e-07	8.8276e-07		79.3872	24.8565	89.2717	16.7512	63.1946;75.3037;98.3953;86.2402;99.6103;100.5;99.4907;89.7516;100.323;85.3222;99.0071;67.222;83.0216;100.675;106.703;60.3743;92.6219;104.085;99.1381;94.6692;100.404;104.049;42.7248;92.1262;71.8351;91.7179;54.911;88.0233;90.0782;98.9734;101.125;55.5075;92.8441;54.3294;26.175;92.739;79.7413;17.7715;103.956;80.2058;70.1381;100.317;91.6406;102.986;45.0936;16.7512;101.821;80.1226;103.687;104.868;84.03…		144.725	38.1726	157.599	32.7247	115.95;120.54;177.931;147.691;155.804;165.326;178.792;178.027;156.891;159.36;156.952;132.522;123.505;183.528;187.472;118.358;175.409;189.99;173.561;156.899;159.102;181.785;109.826;178.226;129.7;166.504;110.982;110.291;148.498;152.179;155.686;82.2024;168.252;108.351;106.786;147.426;102.697;35.4512;172.639;118.977;182.092;195.349;184.559;169.956;110.588;32.7247;192.903;112.034;167.655;172.371;136.2…		71.2077	97.2721		12	54498;3326;2730;112812;57834;29785;120227;1312;79094;9915;196;127	81.2914	71.8987	47.4257	52.2096	49.7863	27.2865	109.334	107.999	48.5799	89.6343;75.5249;68.2724;48.6704;172.077;22.2939;177.114;84.0329;65.55;47.7819;76.3866;48.1588	67.222;42.7248;55.5075;26.175;100.317;16.7512;101.821;52.5938;46.9788;25.8533;58.2296;32.3417	132.522;109.826;82.2024;106.786;195.349;32.7247;192.903;124.896;96.4745;62.2432;109.212;66.8709	64	133688;7364;7366;7365;79799;54600;54578;7172;6822;6783;27284;23169;6256;9060;26873;10499;10;4143;54996;4129;4128;9446;2948;373156;2941;2939;2938;92292;10249;2328;2326;1582;1581;1595;4051;8529;66002;1580;1579;51302;1571;1558;1557;1593;1589;1545;134147;8824;405;26;218;219;216;246181;10327;130;126;125;124;91703;55902;54988;348158;123876	107.355
R-HSA-3000170	Syndecan interactions	11	55		93.6422	44.7735	102.724	24.6918	117.261;108.272;62.6827;103.26;164.451;88.7307;24.6918;73.3541;155.303;29.3342;102.724		7448;51399;7057;6383;6382;3693;3691;3690;3685;3655;3673			0.99977	0.0011782	0.0011782		68.6029	36.0217	91.1105	10.6118	98.5031;91.1105;36.108;91.313;103.207;62.6826;10.6118;37.6345;108.478;21.3534;93.6296		132.096	49.014	153.127	45.8586	178.809;185.092;94.6592;164.56;178.871;112.164;62.5471;114.3;163.072;45.8586;153.127		24.6918	29.3342		5	51399;3691;3685;3655;3673	84.065	102.724	55.9679	65.0367	91.1105	45.4281	121.939	153.127	63.1833	108.272;24.6918;155.303;29.3342;102.724	91.1105;10.6118;108.478;21.3534;93.6296	185.092;62.5471;163.072;45.8586;153.127	6	7448;7057;6383;6382;3693;3690	101.623
R-HSA-71291	Metabolism of amino acids and derivatives	115	32.58		103.281	33.5626	102.746	20.1076	102.71;126.474;126.338;110.787;111.147;107.504;89.6343;84.7154;50.8784;131.655;95.3441;58.9568;107.755;86.8643;104.029;77.3205;101.242;94.2435;119.179;108.023;96.5032;20.1076;102.746;96.9866;20.5633;115.243;96.2342;180.182;150.797;103.759;144.081;168.998;102.634;97.8521;99.4859;103.922;80.1733;101.634;97.0784;103.432;99.1348;102.15;96.1091;102.828;188.117;54.0057;127.113;122.494;40.9983;129.489;9…		7296;7263;6999;6898;6821;6723;54498;8140;6535;6539;23446;6520;120103;6470;256987;347735;1757;6229;6217;6209;6132;6125;6171;25873;11224;6155;6152;200916;9045;10247;5860;29920;5827;5723;9491;10197;5714;5713;10213;5717;5695;5694;5693;5690;5685;29968;58510;51268;26227;8050;5162;9060;5053;5009;4967;4946;1728;64087;56922;4143;4141;51520;56267;883;8564;389434;3712;3242;112817;3176;26275;3081;54363;3034;…			1	1.1068e-06	1.9354e-06		76.9511	26.077	86.3617	4.9309	83.9988;101.194;100.91;98.1603;74.9196;96.2301;67.222;61.9132;32.0403;104.15;60.4546;48.9419;93.2605;68.3485;92.1097;53.1191;92.4804;70.2588;98.7642;92.7218;50.5783;4.9309;76.155;58.4873;15.5871;56.3352;59.97;104.755;102.928;94.2543;101.689;104.855;90.6471;80.3349;74.1843;76.4816;53.9369;68.1813;64.3771;69.2927;73.4298;64.5818;38.4064;86.3617;128.155;40.822;100.651;100.218;29.1191;100.677;85.183;…		145.244	40.0907	163.254	29.6431	168.634;164.948;166.551;158.725;181.484;163.091;132.522;113.129;76.1399;167.848;106.411;92.546;175.723;112.078;165.717;102.901;147.047;141.097;182.587;176.468;145.987;66.6735;178.849;180.27;29.6431;190.174;109.312;193.335;186.014;155.722;176.466;189.606;163.072;113.23;149.367;159.974;111.372;180.165;159.385;180.402;150.484;178.778;108.806;169.847;208.467;91.7256;170.943;163.254;58.3027;178.976;11…		73.6656	96.3687		48	7296;6723;54498;8140;6520;120103;347735;6229;6217;6209;6132;6125;6171;25873;11224;6155;6152;200916;9045;29920;5723;9491;10197;5714;5713;10213;5717;5695;5694;5693;5690;5685;29968;26227;4946;1728;4141;51520;2936;84706;2875;2628;2058;58478;1491;1373;384;7965	93.8739	97.0325	34.3107	65.6201	65.9019	24.9161	137.981	147.677	45.5152	102.71;107.504;89.6343;84.7154;58.9568;107.755;77.3205;94.2435;119.179;108.023;96.5032;20.1076;102.746;96.9866;20.5633;115.243;96.2342;180.182;150.797;168.998;97.8521;99.4859;103.922;80.1733;101.634;97.0784;103.432;99.1348;102.15;96.1091;102.828;188.117;54.0057;40.9983;99.1294;122.334;64.319;101.647;38.6126;89.9259;71.2074;95.8263;42.3659;76.1239;78.0459;51.9918;115.166;93.9301	83.9988;96.2301;67.222;61.9132;48.9419;93.2605;53.1191;70.2588;98.7642;92.7218;50.5783;4.9309;76.155;58.4873;15.5871;56.3352;59.97;104.755;102.928;104.855;80.3349;74.1843;76.4816;53.9369;68.1813;64.3771;69.2927;73.4298;64.5818;38.4064;86.3617;128.155;40.822;29.1191;59.1088;87.7568;51.393;79.7618;26.7703;56.7659;45.5787;73.6511;34.0391;38.7354;59.3773;34.881;83.2129;70.0539	168.634;163.091;132.522;113.129;92.546;175.723;102.901;141.097;182.587;176.468;145.987;66.6735;178.849;180.27;29.6431;190.174;109.312;193.335;186.014;189.606;113.23;149.367;159.974;111.372;180.165;159.385;180.402;150.484;178.778;108.806;169.847;208.467;91.7256;58.3027;178.415;199.597;91.3267;170.13;67.2327;95.3628;96.8796;115.664;55.7401;111.017;112.03;71.5097;178.819;140.506	67	7263;6999;6898;6821;6535;6539;23446;6470;256987;1757;10247;5860;5827;58510;51268;8050;5162;9060;5053;5009;4967;64087;56922;4143;56267;883;8564;389434;3712;3242;112817;3176;26275;3081;54363;3034;23498;27232;2752;2747;27165;2731;2593;219595;29958;1737;55526;1644;1610;1036;23743;594;593;435;223;501;4329;8659;64902;189;79814;125061;55256;130013;38;36;10157	110.02
R-HSA-211945	Phase I - Functionalization of compounds	43	40.57		101.919	34.6701	102.841	22.2939	89.6343;153.619;107.127;104.242;121.788;138.213;75.5249;115.443;88.349;48.6704;101.416;95.999;23.8162;133.132;98.5568;107.905;172.077;131.489;131.128;76.2631;22.2939;177.114;97.6886;130.934;133.755;98.5588;105.935;100.729;105.475;138.314;47.7819;103.761;102.841;105.329;102.344;129.831;76.3866;101.448;48.1588;127.416;101.995;55.0234;55.0027		54498;6256;10499;54996;4129;4128;3326;2328;2326;112812;1582;1581;1595;4051;8529;66002;57834;1580;1579;51302;29785;120227;1571;1558;1557;1593;1589;1545;134147;8824;9915;405;26;218;219;216;196;130;127;126;125;124;55902			1	8.8736e-06	1.3507e-05		75.9385	27.8594	85.8711	16.7512	67.222;100.675;92.6219;94.6692;100.404;104.049;42.7248;92.8441;54.3294;26.175;92.739;79.7413;17.7715;103.956;80.2058;70.1381;100.317;91.6406;102.986;45.0936;16.7512;101.821;80.1226;103.687;104.868;84.0332;89.1715;72.9288;93.0006;105.067;25.8533;48.6913;85.8711;68.5202;91.0603;104.035;58.2296;89.0536;32.3417;101.929;82.9607;28.6729;36.3826		144.014	42.9918	159.102	32.7247	132.522;183.528;175.409;156.899;159.102;181.785;109.826;168.252;108.351;106.786;147.426;102.697;35.4512;172.639;118.977;182.092;195.349;184.559;169.956;110.588;32.7247;192.903;112.034;167.655;172.371;136.216;179.352;158.923;169.178;181.955;62.2432;190.199;174.601;181.44;158.245;163.412;109.212;159.091;66.8709;164.447;171.217;94.7057;91.4234		51.8366	82.3678		9	54498;3326;112812;57834;29785;120227;9915;196;127	84.1824	75.5249	55.0468	52.3817	42.7248	31.9206	112.049	109.212	55.6216	89.6343;75.5249;48.6704;172.077;22.2939;177.114;47.7819;76.3866;48.1588	67.222;42.7248;26.175;100.317;16.7512;101.821;25.8533;58.2296;32.3417	132.522;109.826;106.786;195.349;32.7247;192.903;62.2432;109.212;66.8709	34	6256;10499;54996;4129;4128;2328;2326;1582;1581;1595;4051;8529;66002;1580;1579;51302;1571;1558;1557;1593;1589;1545;134147;8824;405;26;218;219;216;130;126;125;124;55902	106.614
R-HSA-879518	Transport of organic anions	6	50		100.831	14.4184	102.85	76.5115	76.5115;119.021;103.984;94.6558;101.717;109.094		353189;28232;11309;6578;10599;6567			0.99362	0.028812	0.028812		75.1282	20.7739	84.4809	43.0907	55.6607;88.7229;94.3329;43.0907;87.9317;81.0301		146.356	36.9	159.402	100.076	100.076;182.258;157.151;100.398;161.653;176.598		76.5115	85.5837		2	28232;6578	106.838	106.838	17.2288	65.9068	65.9068	32.2668	141.328	141.328	57.8838	119.021;94.6558	88.7229;43.0907	182.258;100.398	4	353189;11309;10599;6567	97.8266
R-HSA-3000171	Non-integrin membrane-ECM interactions	20	47.62		100.055	46.137	102.992	10.2166	117.261;108.127;108.272;62.6827;103.26;164.451;92.5665;92.695;110.954;105.118;10.2166;175.728;99.2392;88.7307;24.6918;73.3541;155.303;29.3342;102.724;176.389		7448;7276;51399;7057;6383;6382;5154;59277;3912;3911;3910;3908;284217;3693;3691;3690;3685;3655;3673;1756			0.99995	0.00017684	0.00020957		72.0311	33.155	80.1284	5.0197	98.5031;94.3139;91.1105;36.108;91.313;103.207;70.1161;77.3871;63.6843;77.2364;5.0197;106.052;82.8697;62.6826;10.6118;37.6345;108.478;21.3534;93.6296;109.311		136.896	50.6031	157.761	26.122	178.809;174.624;185.092;94.6592;164.56;178.871;134.788;95.6837;187.104;162.394;26.122;190.434;124.106;112.164;62.5471;114.3;163.072;45.8586;153.127;189.598		27.013	68.0184		9	51399;5154;59277;3910;284217;3691;3685;3655;3673	79.4491	92.695	47.6556	62.2862	77.3871	39.1873	110.044	124.106	55.6048	108.272;92.5665;92.695;10.2166;99.2392;24.6918;155.303;29.3342;102.724	91.1105;70.1161;77.3871;5.0197;82.8697;10.6118;108.478;21.3534;93.6296	185.092;134.788;95.6837;26.122;124.106;62.5471;163.072;45.8586;153.127	11	7448;7276;7057;6383;6382;3912;3911;3908;3693;3690;1756	116.914
R-HSA-159418	Recycling of bile acids and salts	7	43.75		103.066	31.2375	103.33	46.1187	46.1187;101.717;103.33;100.785;153.619;107.127;108.767		80765;10599;10998;6554;6256;10499;570			0.98824	0.040702	0.060377		83.3093	28.1565	92.7026	20.0521	20.0521;87.9317;92.7026;93.4044;100.675;92.6219;95.7776		152.603	35.8162	161.653	78.1264	78.1264;161.653;159.46;138.7;183.528;175.409;171.347		46.1187	73.4518		0														7	80765;10599;10998;6554;6256;10499;570	103.066
R-HSA-6806667	Metabolism of fat-soluble vitamins	19	40.43		97.2762	36.8839	103.374	28.6542	103.374;91.6563;108.127;80.6585;103.26;164.451;82.1246;28.6542;104.499;117.619;136.067;143.135;31.0878;111.879;129.589;106.533;100.52;33.5147;71.4996		79001;29914;7276;7274;6383;6382;54884;51109;5950;7804;4036;4035;3949;345;338;336;335;1109;57016			0.99892	0.0029289	0.0038702		74.4872	30.4755	90.8724	14.8674	90.8724;61.6301;94.3139;64.1846;91.313;103.207;59.6375;15.3566;88.9434;98.9209;102.354;102.33;22.3717;96.9505;101.598;93.1485;63.897;14.8674;49.3596		143.25	42.1252	166.869	49.9825	166.869;133.577;174.624;103.169;164.56;178.871;106.452;63.7892;175.288;173.709;175.079;186.451;49.9825;175.471;171.475;172.973;131.676;125.576;92.1496		32.3012	76.079		6	29914;54884;7804;335;1109;57016	82.8224	86.8905	28.8513	58.0521	60.6338	27.0563	127.19	128.626	27.8763	91.6563;82.1246;117.619;100.52;33.5147;71.4996	61.6301;59.6375;98.9209;63.897;14.8674;49.3596	133.577;106.452;173.709;131.676;125.576;92.1496	13	79001;7276;7274;6383;6382;51109;5950;4036;4035;3949;345;338;336	103.947
R-HSA-196849	Metabolism of water-soluble vitamins and cofactors	38	31.15		109.157	24.9844	103.41	50.1257	134.387;133.443;100.975;108.577;100.624;86.8643;105.595;102.912;106.26;117.692;98.5121;94.3579;93.5648;90.8936;97.2084;130.664;98.5788;86.1653;103.909;50.1257;93.0827;122.381;112.553;106.957;107.327;98.4554;187.785;92.6318;95.7725;99.4114;101.416;163.091;107.681;114.164;124.256;106.69;95.1924;177.791		8876;113235;60386;9963;6472;6470;23475;55163;5096;5095;5091;83666;79646;9054;55191;133686;4594;25902;55034;25974;326625;166785;64087;56922;9446;10243;80308;2194;5168;5167;1582;686;316;81693;10840;32;31;4363			0.99449	0.0096797	0.014816		83.1395	21.1759	91.9985	29.9887	101.976;101.776;80.4264;97.3471;55.4313;68.3485;95.8246;92.3433;91.8709;98.6628;79.0969;41.2308;64.8976;67.4891;71.3709;102.738;84.7074;69.6354;71.8535;32.6866;57.6167;99.5475;97.8051;95.9709;92.1262;80.7844;123.67;67.6424;29.9887;78.9977;92.739;105.646;96.6001;96.841;100.294;94.7482;69.0814;109.487		149.708	32.2047	161.061	96.3346	178.358;180.595;171.771;158.856;183.183;112.078;156.751;160.129;175.267;177.134;119.489;109.68;98.2219;136.729;149.556;170.092;117.317;101.535;178.294;101.228;97.9874;175.978;171.156;162.637;178.226;119.684;205.29;96.3346;111.07;129.715;147.426;177.141;161.993;181.939;168.224;166.971;108.512;192.345		93.3238	98.4838		6	60386;6472;25902;55034;80308;4363	126.208	102.442	44.3722	85.0839	76.1399	26.0732	172.07	180.738	36.4751	100.975;100.624;86.1653;103.909;187.785;177.791	80.4264;55.4313;69.6354;71.8535;123.67;109.487	171.771;183.183;101.535;178.294;205.29;192.345	32	8876;113235;9963;6470;23475;55163;5096;5095;5091;83666;79646;9054;55191;133686;4594;25974;326625;166785;64087;56922;9446;10243;2194;5168;5167;1582;686;316;81693;10840;32;31	105.959
R-HSA-76005	Response to elevated platelet cytosolic Ca2+	40	31.01		99.6745	29.0829	103.622	10.3134	135.267;62.6827;110.891;95.6008;109.141;158.483;102.836;112.832;103.535;96.446;90.1994;112.902;92.5665;109.537;46.495;115.747;112.304;109.386;73.3541;80.7349;133.749;10.3134;53.5277;77.9129;110.207;104.538;104.569;105.099;103.709;162.699;101.311;94.8369;116.426;132.523;34.3161;103.305;100.52;106.38;98.3162;101.78		9948;7057;7018;6694;5345;5054;5267;6414;5919;5874;5627;5340;5154;5005;29789;10184;3827;3700;3690;3479;3273;3082;22927;54676;2266;2244;2243;2153;2162;23052;55664;967;10487;813;139322;350;335;308;197;2			0.99495	0.0087877	0.01326		77.8538	25.8476	91.1579	3.82446	101.64;36.108;96.7101;79.2212;97.0715;102.923;92.7243;98.2853;91.5617;76.5994;69.6609;97.6454;70.1161;96.0161;26.4886;68.2787;98.4348;95.5719;37.6345;49.1216;94.89;3.82446;29.0426;59.3627;97.2898;93.5164;92.2769;93.3147;80.9074;101.094;78.2524;71.1204;97.7687;102.713;24.3001;90.7542;63.897;96.0216;75.9413;86.0515		146.33	37.478	164.649	30.347	182.238;94.6592;174.495;101.548;164.526;182.405;157.439;166.864;164.773;107.42;119.131;173.886;134.788;173.536;95.6122;187.663;161.652;174.418;114.3;112.288;180.921;30.347;115.71;100.087;167.344;163.638;168.487;166.141;173.783;179.502;170.156;134.153;182.841;175.285;57.1274;166.021;131.676;160.122;117.936;168.272		75.6335	96.0234		15	9948;5054;5874;5154;29789;10184;22927;54676;2162;23052;967;10487;813;335;308	106.236	103.709	33.0011	76.5315	76.5994	25.0972	149.552	160.122	33.8249	135.267;158.483;96.446;92.5665;46.495;115.747;53.5277;77.9129;103.709;162.699;94.8369;116.426;132.523;100.52;106.38	101.64;102.923;76.5994;70.1161;26.4886;68.2787;29.0426;59.3627;80.9074;101.094;71.1204;97.7687;102.713;63.897;96.0216	182.238;182.405;107.42;134.788;95.6122;187.663;115.71;100.087;173.783;179.502;134.153;182.841;175.285;131.676;160.122	25	7057;7018;6694;5345;5267;6414;5919;5627;5340;5005;3827;3700;3690;3479;3273;3082;2266;2244;2243;2153;55664;139322;350;197;2	95.7376
R-HSA-114608	Platelet degranulation	41	32.8		100.015	28.7997	103.709	10.3134	135.267;62.6827;110.891;95.6008;109.141;158.483;102.836;112.832;103.535;96.446;90.1994;112.902;92.5665;109.537;46.495;115.747;112.304;109.386;73.3541;80.7349;133.749;10.3134;53.5277;77.9129;110.207;104.538;104.569;105.099;103.709;162.699;101.311;94.8369;116.426;132.523;34.3161;103.305;100.52;106.38;98.3162;101.78;113.636		9948;7057;7018;6694;5345;5054;5267;6414;5919;5874;5627;5340;5154;5005;29789;10184;3827;3700;3690;3479;3273;3082;22927;54676;2266;2244;2243;2153;2162;23052;55664;967;10487;813;139322;350;335;308;197;2;1			0.99857	0.0026869	0.004293		78.3503	25.7197	91.5617	3.82446	101.64;36.108;96.7101;79.2212;97.0715;102.923;92.7243;98.2853;91.5617;76.5994;69.6609;97.6454;70.1161;96.0161;26.4886;68.2787;98.4348;95.5719;37.6345;49.1216;94.89;3.82446;29.0426;59.3627;97.2898;93.5164;92.2769;93.3147;80.9074;101.094;78.2524;71.1204;97.7687;102.713;24.3001;90.7542;63.897;96.0216;75.9413;86.0515;98.2119		146.922	37.2003	164.773	30.347	182.238;94.6592;174.495;101.548;164.526;182.405;157.439;166.864;164.773;107.42;119.131;173.886;134.788;173.536;95.6122;187.663;161.652;174.418;114.3;112.288;180.921;30.347;115.71;100.087;167.344;163.638;168.487;166.141;173.783;179.502;170.156;134.153;182.841;175.285;57.1274;166.021;131.676;160.122;117.936;168.272;170.61		75.6335	96.0234		15	9948;5054;5874;5154;29789;10184;22927;54676;2162;23052;967;10487;813;335;308	106.236	103.709	33.0011	76.5315	76.5994	25.0972	149.552	160.122	33.8249	135.267;158.483;96.446;92.5665;46.495;115.747;53.5277;77.9129;103.709;162.699;94.8369;116.426;132.523;100.52;106.38	101.64;102.923;76.5994;70.1161;26.4886;68.2787;29.0426;59.3627;80.9074;101.094;71.1204;97.7687;102.713;63.897;96.0216	182.238;182.405;107.42;134.788;95.6122;187.663;115.71;100.087;173.783;179.502;134.153;182.841;175.285;131.676;160.122	26	7057;7018;6694;5345;5267;6414;5919;5627;5340;5005;3827;3700;3690;3479;3273;3082;2266;2244;2243;2153;55664;139322;350;197;2;1	96.426
R-HSA-156580	Phase II - Conjugation of compounds	31	32.63		107.352	23.0743	104.022	65.55	97.2307;98.5754;118.849;100.036;116.988;125.347;122.79;105.987;121.143;100.194;113.955;99.2046;175.209;97.3135;171.146;118.842;107.327;93.3101;104.022;74.1429;98.0815;100.537;112.696;124.787;68.2724;84.0329;65.55;99.9646;101.42;104.784;106.183		133688;7364;7366;7365;79799;54600;54578;7172;6822;6783;27284;23169;9060;26873;10;4143;9446;2948;373156;2941;2939;2938;92292;10249;2730;1312;79094;10327;54988;348158;123876			0.99523	0.0090446	0.012394		85.6102	17.1335	90.0782	46.9788	63.1946;75.3037;98.3953;86.2402;99.6103;100.5;99.4907;89.7516;100.323;85.3222;99.0071;83.0216;106.703;60.3743;104.085;99.1381;92.1262;71.8351;91.7179;54.911;88.0233;90.0782;98.9734;101.125;55.5075;52.5938;46.9788;79.1766;89.3719;95.0985;95.9368		148.078	27.6632	155.804	82.2024	115.95;120.54;177.931;147.691;155.804;165.326;178.792;178.027;156.891;159.36;156.952;123.505;187.472;118.358;189.99;173.561;178.226;129.7;166.504;110.982;110.291;148.498;152.179;155.686;82.2024;124.896;96.4745;154.201;158.767;156.685;158.975		88.6715	98.89		3	2730;1312;79094	72.6184	68.2724	9.9785	51.6934	52.5938	4.33506	101.191	96.4745	21.7341	68.2724;84.0329;65.55	55.5075;52.5938;46.9788	82.2024;124.896;96.4745	28	133688;7364;7366;7365;79799;54600;54578;7172;6822;6783;27284;23169;9060;26873;10;4143;9446;2948;373156;2941;2939;2938;92292;10249;10327;54988;348158;123876	111.074
R-HSA-5652084	Fructose metabolism	5	71.43		116.76	20.5683	104.092	99.7828	99.7828;104.092;146.673;103.423;129.831		6652;3795;132158;229;216			0.9994	0.0068496	0.0068496		93.4829	8.554	90.916	84.5299	87.1067;84.5299;100.827;90.916;104.035		159.215	11.7379	163.412	139.289	139.289;169.425;159.062;164.888;163.412		99.7828	99.7828		0														5	6652;3795;132158;229;216	116.76
R-HSA-196854	Metabolism of vitamins and cofactors	62	33.16		106.145	29.1026	104.204	28.6542	134.387;103.374;91.6563;108.127;80.6585;133.443;100.975;108.577;100.624;86.8643;103.26;164.451;82.1246;28.6542;104.499;105.595;86.8295;102.912;106.26;117.692;98.5121;94.3579;93.5648;90.8936;97.2084;130.664;98.5788;86.1653;103.909;50.1257;93.0827;122.381;112.553;106.957;117.619;136.067;143.135;31.0878;131.903;107.327;98.4554;104.696;130.571;187.785;92.6318;95.7725;99.4114;101.416;130.767;163.091;1…		8876;79001;29914;7276;7274;113235;60386;9963;6472;6470;6383;6382;54884;51109;5950;23475;5593;55163;5096;5095;5091;83666;79646;9054;55191;133686;4594;25902;55034;25974;326625;166785;64087;56922;7804;4036;4035;3949;3417;9446;10243;2644;2643;80308;2194;5168;5167;1582;57017;686;345;338;336;335;316;81693;10840;1109;57016;32;31;4363			0.9999	0.00018673	0.00031095		81.0119	24.4899	91.5919	14.8674	101.976;90.8724;61.6301;94.3139;64.1846;101.776;80.4264;97.3471;55.4313;68.3485;91.313;103.207;59.6375;15.3566;88.9434;95.8246;51.7627;92.3433;91.8709;98.6628;79.0969;41.2308;64.8976;67.4891;71.3709;102.738;84.7074;69.6354;71.8535;32.6866;57.6167;99.5475;97.8051;95.9709;98.9209;102.354;102.33;22.3717;101.894;92.1262;80.7844;89.3481;103.795;123.67;67.6424;29.9887;78.9977;92.739;101.384;105.646;96.…		148.811	34.7603	165.399	49.9825	178.358;166.869;133.577;174.624;103.169;180.595;171.771;158.856;183.183;112.078;164.56;178.871;106.452;63.7892;175.288;156.751;126.437;160.129;175.267;177.134;119.489;109.68;98.2219;136.729;149.556;170.092;117.317;101.535;178.294;101.228;97.9874;175.978;171.156;162.637;173.709;175.079;186.451;49.9825;177.177;178.226;119.684;173.953;166.238;205.29;96.3346;111.07;129.715;147.426;171.834;177.141;175…		86.8469	96.4904		13	29914;60386;6472;54884;5593;25902;55034;7804;80308;335;1109;57016;4363	103.155	100.52	40.7657	70.0445	63.897	28.3042	147.846	133.577	37.7234	91.6563;100.975;100.624;82.1246;86.8295;86.1653;103.909;117.619;187.785;100.52;33.5147;71.4996;177.791	61.6301;80.4264;55.4313;59.6375;51.7627;69.6354;71.8535;98.9209;123.67;63.897;14.8674;49.3596;109.487	133.577;171.771;183.183;106.452;126.437;101.535;178.294;173.709;205.29;131.676;125.576;92.1496;192.345	49	8876;79001;7276;7274;113235;9963;6470;6383;6382;51109;5950;23475;55163;5096;5095;5091;83666;79646;9054;55191;133686;4594;25974;326625;166785;64087;56922;4036;4035;3949;3417;9446;10243;2644;2643;2194;5168;5167;1582;57017;686;345;338;336;316;81693;10840;32;31	106.938
R-HSA-193807	Synthesis of bile acids and bile salts via 27-hydroxycholesterol	8	53.33		104.021	34.356	104.272	33.5147	153.619;107.127;112.417;101.416;95.999;98.5588;129.519;33.5147		6256;10499;80270;1582;1581;1593;6718;1109			0.99852	0.0072476	0.0072476		82.9272	28.5693	92.6804	14.8674	100.675;92.6219;95.9097;92.739;79.7413;84.0332;102.83;14.8674		152.453	29.4973	156.59	102.697	183.528;175.409;183.016;147.426;102.697;136.216;165.755;125.576		33.5147	64.7569		1	1109	33.5147	33.5147		14.8674	14.8674		125.576	125.576		33.5147	14.8674	125.576	7	6256;10499;80270;1582;1581;1593;6718	114.094
R-HSA-3322077	Glycogen synthesis	7	43.75		97.5987	32.1637	104.436	33.7179	33.7179;96.8842;104.436;126.467;106.817;85.4435;129.425		7316;5507;283209;5236;2998;2997;8908			0.98824	0.040702	0.060377		76.7505	29.5615	89.1957	18.9214	18.9214;69.0424;89.1957;99.6747;96.006;63.1154;101.298		141.873	40.5173	161.704	70.7307	70.7307;109.151;173.055;179.517;161.704;129.231;169.72		33.7179	59.5807		2	7316;283209	69.0769	69.0769	50.0052	54.0585	54.0585	49.6914	121.893	121.893	72.3542	33.7179;104.436	18.9214;89.1957	70.7307;173.055	5	5507;5236;2998;2997;8908	109.007
R-HSA-8982491	Glycogen metabolism	11	40.74		101.155	27.0313	104.436	33.7179	33.7179;91.085;96.8842;109.607;104.436;126.467;106.817;85.4435;129.425;130.016;98.8033		7316;5834;5507;5256;283209;5236;2998;2997;8908;2548;178			0.99299	0.020233	0.031459		81.1177	24.8568	89.1957	18.9214	18.9214;70.6343;69.0424;97.5917;89.1957;99.6747;96.006;63.1154;101.298;101.103;85.7126		142.897	34.9549	160.944	70.7307	70.7307;124.681;109.151;160.944;173.055;179.517;161.704;129.231;169.72;175.522;117.612		59.5807	88.2643		3	7316;5834;283209	76.413	91.085	37.5728	59.5838	70.6343	36.4171	122.822	124.681	51.1875	33.7179;91.085;104.436	18.9214;70.6343;89.1957	70.7307;124.681;173.055	8	5507;5256;5236;2998;2997;8908;2548;178	110.433
R-HSA-140877	Formation of Fibrin Clot (Clotting Cascade)	19	50		101.042	20.5506	104.538	27.3657	122.034;81.8758;116.376;126.537;90.1994;107.845;112.304;96.9967;110.207;104.538;104.569;104.193;105.099;105.794;100.004;103.709;98.3632;27.3657;101.78		5270;3053;462;5104;5627;5624;3827;3818;2266;2244;2243;2158;2153;2147;2165;2162;2160;708;2			0.99997	0.00011276	0.00011276		84.7619	19.9415	91.7113	11.0289	99.6609;68.2101;98.7136;91.7113;69.6609;90.709;98.4348;83.492;97.2898;93.5164;92.2769;92.7064;93.3147;93.5955;82.4046;80.9074;86.792;11.0289;86.0515		150.567	31.1212	164.705	74.4387	162.421;98.7386;173.124;178.278;119.131;176.883;161.652;106.636;167.344;163.638;168.487;164.705;166.141;168.124;155.781;173.783;113.187;74.4387;168.272		54.6208	93.5981		3	5270;2162;708	84.3696	103.709	50.2099	63.8657	80.9074	46.7089	136.881	162.421	54.3741	122.034;103.709;27.3657	99.6609;80.9074;11.0289	162.421;173.783;74.4387	16	3053;462;5104;5627;5624;3827;3818;2266;2244;2243;2158;2153;2147;2165;2160;2	104.168
R-HSA-5686938	Regulation of TLR by endogenous ligand	9	56.25		103.291	16.8422	104.569	67.8421	110.747;108.075;89.507;67.8421;104.545;110.207;104.538;104.569;129.589		10333;7097;6280;6279;3929;2266;2244;2243;338			0.99949	0.0027315	0.0027315		83.1534	19.5713	93.1363	52.1521	70.018;95.8748;52.5182;52.1521;93.1363;97.2898;93.5164;92.2769;101.598		148.883	31.2391	165.168	93.4156	144.457;168.24;97.7195;93.4156;165.168;167.344;163.638;168.487;171.475		67.8421	78.6745		1	7097	108.075	108.075		95.8748	95.8748		168.24	168.24		108.075	95.8748	168.24	8	10333;6280;6279;3929;2266;2244;2243;338	102.693
R-HSA-140837	Intrinsic Pathway of Fibrin Clot Formation	12	57.14		100.122	25.8332	104.993	27.3657	122.034;81.8758;116.376;126.537;107.845;112.304;96.9967;104.193;105.794;98.3632;27.3657;101.78		5270;3053;462;5104;5624;3827;3818;2158;2147;2160;708;2			0.99992	0.00043924	0.00043924		83.4255	24.3551	91.2101	11.0289	99.6609;68.2101;98.7136;91.7113;90.709;98.4348;83.492;92.7064;93.5955;86.792;11.0289;86.0515		145.538	36.3814	163.563	74.4387	162.421;98.7386;173.124;178.278;176.883;161.652;106.636;164.705;168.124;113.187;74.4387;168.272		54.6208	89.4363		2	5270;708	74.6998	74.6998	66.9406	55.3449	55.3449	62.6723	118.43	118.43	62.2129	122.034;27.3657	99.6609;11.0289	162.421;74.4387	10	3053;462;5104;5624;3827;3818;2158;2147;2160;2	105.206
R-HSA-140875	Common Pathway of Fibrin Clot Formation	13	59.09		106.061	11.8513	105.099	81.8758	122.034;81.8758;116.376;126.537;90.1994;107.845;110.207;104.538;104.569;105.099;105.794;100.004;103.709		5270;3053;462;5104;5627;5624;2266;2244;2243;2153;2147;2165;2162			0.99997	0.00015872	0.00015872		88.6132	10.2921	92.2769	68.2101	99.6609;68.2101;98.7136;91.7113;69.6609;90.709;97.2898;93.5164;92.2769;93.3147;93.5955;82.4046;80.9074		159.375	23.5691	167.344	98.7386	162.421;98.7386;173.124;178.278;119.131;176.883;167.344;163.638;168.487;166.141;168.124;155.781;173.783		86.0376	95.1017		2	5270;2162	112.871	112.871	12.9577	90.2841	90.2841	13.2607	168.102	168.102	8.03415	122.034;103.709	99.6609;80.9074	162.421;173.783	11	3053;462;5104;5627;5624;2266;2244;2243;2153;2147;2165	104.822
R-HSA-8874081	MET activates PTK2 signaling	9	50		94.3176	52.9968	105.118	10.2166	126.472;110.954;105.118;10.2166;175.728;99.2392;108.093;102.724;10.3134		4233;3912;3911;3910;3908;284217;3675;3673;3082			0.99821	0.0075926	0.0075926		68.8865	38.5062	82.8697	3.82446	90.7113;63.6843;77.2364;5.0197;106.052;82.8697;96.9511;93.6296;3.82446		135.005	63.7871	160.489	26.122	180.919;187.104;162.394;26.122;190.434;124.106;160.489;153.127;30.347		10.2166	10.265		5	4233;3910;284217;3675;3673	89.349	102.724	45.4645	73.8363	90.7113	38.8206	128.953	153.127	60.9858	126.472;10.2166;99.2392;108.093;102.724	90.7113;5.0197;82.8697;96.9511;93.6296	180.919;26.122;124.106;160.489;153.127	4	3912;3911;3908;3082	100.528
R-HSA-3000157	Laminin interactions	13	56.52		96.1112	48.2507	105.118	10.2166	115.546;110.954;105.118;10.2166;175.728;99.2392;24.6918;155.303;29.3342;108.093;102.724;100.104;112.394		4811;3912;3911;3910;3908;284217;3691;3685;3655;3675;3673;3672;80781			0.99994	0.00029254	0.00029254		71.4996	36.0054	82.8697	5.0197	79.0068;63.6843;77.2364;5.0197;106.052;82.8697;10.6118;108.478;21.3534;96.9511;93.6296;86.3308;98.2714		136.627	55.4143	160.489	26.122	181.215;187.104;162.394;26.122;190.434;124.106;62.5471;163.072;45.8586;160.489;153.127;155.37;164.316		17.4542	27.013		7	3910;284217;3691;3685;3655;3675;3673	75.6574	99.2392	54.3293	59.8448	82.8697	45.3227	105.046	124.106	58.6718	10.2166;99.2392;24.6918;155.303;29.3342;108.093;102.724	5.0197;82.8697;10.6118;108.478;21.3534;96.9511;93.6296	26.122;124.106;62.5471;163.072;45.8586;160.489;153.127	6	4811;3912;3911;3908;3672;80781	119.974
R-HSA-400206	Regulation of lipid metabolism by Peroxisome proliferator-activated receptor alpha (PPARalpha)	40	33.61		104.695	37.8611	105.147	19.4219	125.347;102.71;125.993;115.936;87.888;121.143;61.2225;153.619;186.395;131.601;19.4219;115.128;170.643;107.127;48.0467;98.9003;67.335;127.428;91.4001;70.5332;171.242;91.5033;71.5387;116.072;95.999;131.128;142.223;30.4719;100.346;76.4357;47.7819;103.761;136.469;106.533;100.52;57.6965;76.3866;126.287;141.159;136.447		54600;7296;57761;27242;6907;6822;6721;6256;5468;5465;123;10062;8202;10499;112950;6837;84246;3158;3157;3156;2274;2222;3992;2168;1581;1579;1376;1374;1024;10498;9915;405;116519;336;335;51129;196;183;51;5244			0.99907	0.0018156	0.0024613		74.7738	30.5969	85.843	13.6581	100.5;83.9988;89.8287;87.6871;53.1557;100.323;34.2679;100.675;120.208;103.709;13.6581;97.8242;100.789;92.6219;28.1886;73.279;51.862;101.242;54.284;40.9721;103.501;54.0418;34.5695;99.2189;79.7413;102.986;107.322;14.8418;74.2069;53.3535;25.8533;48.6913;105.488;93.1485;63.897;29.778;58.2296;101.096;107.697;104.218		141.268	44.8252	162.213	30.5759	165.326;168.634;181.192;179.365;132.289;156.891;96.8843;183.528;198.291;168.719;30.5759;179.513;190.433;175.409;95.432;150.027;94.3055;163.424;94.9032;93.7025;183.14;95.4373;99.2706;161.001;102.697;169.956;179.356;47.3072;152.857;97.975;62.2432;190.199;176.612;172.973;131.676;89.3345;109.212;165.746;185.069;179.817		59.4595	82.1619		18	7296;57761;27242;6907;5468;123;8202;112950;6837;84246;2274;1374;1024;10498;9915;335;51129;196	93.5639	93.3941	47.6457	62.5731	61.0633	31.7398	127.461	131.982	51.6777	102.71;125.993;115.936;87.888;186.395;19.4219;170.643;48.0467;98.9003;67.335;171.242;30.4719;100.346;76.4357;47.7819;100.52;57.6965;76.3866	83.9988;89.8287;87.6871;53.1557;120.208;13.6581;100.789;28.1886;73.279;51.862;103.501;14.8418;74.2069;53.3535;25.8533;63.897;29.778;58.2296	168.634;181.192;179.365;132.289;198.291;30.5759;190.433;95.432;150.027;94.3055;183.14;47.3072;152.857;97.975;62.2432;131.676;89.3345;109.212	22	54600;6822;6721;6256;5465;10062;10499;3158;3157;3156;2222;3992;2168;1581;1579;1376;405;116519;336;183;51;5244	113.803
R-HSA-1989781	PPARA activates gene expression	40	34.19		104.695	37.8611	105.147	19.4219	125.347;102.71;125.993;115.936;87.888;121.143;61.2225;153.619;186.395;131.601;19.4219;115.128;170.643;107.127;48.0467;98.9003;67.335;127.428;91.4001;70.5332;171.242;91.5033;71.5387;116.072;95.999;131.128;142.223;30.4719;100.346;76.4357;47.7819;103.761;136.469;106.533;100.52;57.6965;76.3866;126.287;141.159;136.447		54600;7296;57761;27242;6907;6822;6721;6256;5468;5465;123;10062;8202;10499;112950;6837;84246;3158;3157;3156;2274;2222;3992;2168;1581;1579;1376;1374;1024;10498;9915;405;116519;336;335;51129;196;183;51;5244			0.99937	0.0012643	0.0021282		74.7738	30.5969	85.843	13.6581	100.5;83.9988;89.8287;87.6871;53.1557;100.323;34.2679;100.675;120.208;103.709;13.6581;97.8242;100.789;92.6219;28.1886;73.279;51.862;101.242;54.284;40.9721;103.501;54.0418;34.5695;99.2189;79.7413;102.986;107.322;14.8418;74.2069;53.3535;25.8533;48.6913;105.488;93.1485;63.897;29.778;58.2296;101.096;107.697;104.218		141.268	44.8252	162.213	30.5759	165.326;168.634;181.192;179.365;132.289;156.891;96.8843;183.528;198.291;168.719;30.5759;179.513;190.433;175.409;95.432;150.027;94.3055;163.424;94.9032;93.7025;183.14;95.4373;99.2706;161.001;102.697;169.956;179.356;47.3072;152.857;97.975;62.2432;190.199;176.612;172.973;131.676;89.3345;109.212;165.746;185.069;179.817		59.4595	82.1619		18	7296;57761;27242;6907;5468;123;8202;112950;6837;84246;2274;1374;1024;10498;9915;335;51129;196	93.5639	93.3941	47.6457	62.5731	61.0633	31.7398	127.461	131.982	51.6777	102.71;125.993;115.936;87.888;186.395;19.4219;170.643;48.0467;98.9003;67.335;171.242;30.4719;100.346;76.4357;47.7819;100.52;57.6965;76.3866	83.9988;89.8287;87.6871;53.1557;120.208;13.6581;100.789;28.1886;73.279;51.862;103.501;14.8418;74.2069;53.3535;25.8533;63.897;29.778;58.2296	168.634;181.192;179.365;132.289;198.291;30.5759;190.433;95.432;150.027;94.3055;183.14;47.3072;152.857;97.975;62.2432;131.676;89.3345;109.212	22	54600;6822;6721;6256;5465;10062;10499;3158;3157;3156;2222;3992;2168;1581;1579;1376;405;116519;336;183;51;5244	113.803
R-HSA-192105	Synthesis of bile acids and bile salts	14	41.18		106.237	28.806	105.228	33.5147	103.33;124.578;153.619;107.127;112.417;141.026;101.416;95.999;76.2631;98.5588;108.767;129.519;33.5147;101.178		10998;6342;6256;10499;80270;3295;1582;1581;51302;1593;570;6718;1109;8309			0.99708	0.0083427	0.010808		85.2959	25.2368	92.7208	14.8674	92.7026;100.037;100.675;92.6219;95.9097;107.813;92.739;79.7413;45.0936;84.0332;95.7776;102.83;14.8674;89.3015		154.083	26.1476	162.607	102.697	159.46;166.934;183.528;175.409;183.016;173.847;147.426;102.697;110.588;136.216;171.347;165.755;125.576;155.367		54.8889	97.2789		1	1109	33.5147	33.5147		14.8674	14.8674		125.576	125.576		33.5147	14.8674	125.576	13	10998;6342;6256;10499;80270;3295;1582;1581;51302;1593;570;6718;8309	111.831
R-HSA-975634	Retinoid metabolism and transport	16	37.21		98.285	40.1052	105.516	28.6542	108.127;103.26;164.451;82.1246;28.6542;104.499;117.619;136.067;143.135;31.0878;111.879;129.589;106.533;100.52;33.5147;71.4996		7276;6383;6382;54884;51109;5950;7804;4036;4035;3949;345;338;336;335;1109;57016			0.99377	0.015017	0.024036		74.9106	32.8378	92.2308	14.8674	94.3139;91.313;103.207;59.6375;15.3566;88.9434;98.9209;102.354;102.33;22.3717;96.9505;101.598;93.1485;63.897;14.8674;49.3596		144.883	44.453	172.224	49.9825	174.624;164.56;178.871;106.452;63.7892;175.288;173.709;175.079;186.451;49.9825;175.471;171.475;172.973;131.676;125.576;92.1496		32.3012	76.8121		5	54884;7804;335;1109;57016	81.0556	82.1246	31.8918	57.3365	59.6375	30.1863	125.913	125.576	30.9697	82.1246;117.619;100.52;33.5147;71.4996	59.6375;98.9209;63.897;14.8674;49.3596	106.452;173.709;131.676;125.576;92.1496	11	7276;6383;6382;51109;5950;4036;4035;3949;345;338;336	106.117
R-HSA-381426	Regulation of Insulin-like Growth Factor (IGF) transport and uptake by Insulin-like Growth Factor Binding Proteins (IGFBPs)	42	34.15		103.597	31.7719	105.67	26.1199	173.455;110.891;75.8012;95.6008;26.1199;81.8758;116.376;87.2801;103.26;78.0382;107.845;112.902;96.0348;27.182;104.997;110.954;112.304;105.673;33.9641;139.825;97.9176;105.667;150.87;80.7349;129.104;110.207;104.569;132.095;95.1331;105.099;105.794;149.763;103.162;132.523;125.09;27.8121;129.589;136.469;106.533;100.52;123.748;98.3162		64856;7018;8614;6694;6696;3053;462;51156;6383;11098;5624;5340;255738;4241;4052;3912;3827;3698;3489;3488;3486;3485;3484;3479;10272;2266;2243;56975;54757;2153;2147;1435;1356;813;718;652;338;116519;336;335;57719;197			0.9995	0.00099623	0.0013532		80.8304	24.8001	91.795	16.9362	103.126;96.7101;59.3663;79.2212;16.9362;68.2101;98.7136;69.7768;91.313;57.8761;90.709;97.6454;76.8453;19.9515;85.4564;63.6843;98.4348;92.3115;24.0378;101.099;66.9618;92.7015;103.435;49.1216;99.886;97.2898;92.2769;82.2759;78.7765;93.3147;93.5955;102.474;90.6883;102.713;100.204;17.8522;101.598;105.488;93.1485;63.897;99.8147;75.9413		145.422	42.3989	167.734	41.8779	191.529;174.495;96.3677;101.548;45.7762;98.7386;173.124;112.16;164.56;116.802;176.883;173.886;104.968;41.8779;170.094;187.104;161.652;171.932;56.8773;177.902;150.026;171.301;166.347;112.288;177.805;167.344;168.487;186.568;100.438;166.141;168.124;168.194;165.881;175.285;171.961;49.2376;171.475;176.612;172.973;131.676;173.353;117.936		79.3865	96.9762		12	8614;6696;4241;4052;3489;3486;3484;10272;1435;813;335;57719	96.0425	102.758	45.8075	70.4108	76.2091	34.1843	129.473	158.186	54.2223	75.8012;26.1199;27.182;104.997;33.9641;97.9176;150.87;129.104;149.763;132.523;100.52;123.748	59.3663;16.9362;19.9515;85.4564;24.0378;66.9618;103.435;99.886;102.474;102.713;63.897;99.8147	96.3677;45.7762;41.8779;170.094;56.8773;150.026;166.347;177.805;168.194;175.285;131.676;173.353	30	64856;7018;6694;3053;462;51156;6383;11098;5624;5340;255738;3912;3827;3698;3488;3485;3479;2266;2243;56975;54757;2153;2147;1356;718;652;338;116519;336;197	106.619
R-HSA-8957275	Post-translational protein phosphorylation	37	34.91		105.731	31.5137	105.673	26.1199	173.455;110.891;75.8012;95.6008;26.1199;81.8758;116.376;87.2801;103.26;78.0382;107.845;96.0348;27.182;104.997;110.954;112.304;105.673;139.825;97.9176;150.87;129.104;110.207;104.569;132.095;95.1331;105.099;149.763;103.162;132.523;125.09;27.8121;129.589;136.469;106.533;100.52;123.748;98.3162		64856;7018;8614;6694;6696;3053;462;51156;6383;11098;5624;255738;4241;4052;3912;3827;3698;3488;3486;3484;10272;2266;2243;56975;54757;2153;1435;1356;813;718;652;338;116519;336;335;57719;197			0.9994	0.0012336	0.0018888		82.1021	23.7695	91.313	16.9362	103.126;96.7101;59.3663;79.2212;16.9362;68.2101;98.7136;69.7768;91.313;57.8761;90.709;76.8453;19.9515;85.4564;63.6843;98.4348;92.3115;101.099;66.9618;103.435;99.886;97.2898;92.2769;82.2759;78.7765;93.3147;102.474;90.6883;102.713;100.204;17.8522;101.598;105.488;93.1485;63.897;99.8147;75.9413		146.628	41.739	167.344	41.8779	191.529;174.495;96.3677;101.548;45.7762;98.7386;173.124;112.16;164.56;116.802;176.883;104.968;41.8779;170.094;187.104;161.652;171.932;177.902;150.026;166.347;177.805;167.344;168.487;186.568;100.438;166.141;168.194;165.881;175.285;171.961;49.2376;171.475;176.612;172.973;131.676;173.353;117.936		79.957	96.9762		11	8614;6696;4241;4052;3486;3484;10272;1435;813;335;57719	101.686	104.997	43.4482	74.6265	85.4564	32.4165	136.073	166.347	51.5669	75.8012;26.1199;27.182;104.997;97.9176;150.87;129.104;149.763;132.523;100.52;123.748	59.3663;16.9362;19.9515;85.4564;66.9618;103.435;99.886;102.474;102.713;63.897;99.8147	96.3677;45.7762;41.8779;170.094;150.026;166.347;177.805;168.194;175.285;131.676;173.353	26	64856;7018;6694;3053;462;51156;6383;11098;5624;255738;3912;3827;3698;3488;2266;2243;56975;54757;2153;1356;718;652;338;116519;336;197	107.442
R-HSA-977606	Regulation of Complement cascade	25	47.17		106.23	13.0187	105.794	76.1365	117.261;90.1994;105.794;131.659;76.1365;119.683;111.895;83.8882;92.0156;100.025;101.815;112.168;102.569;97.3264;109.547;101.369;100.117;101.343;113.827;106.495;108.467;125.09;127.252;104.751;115.056		7448;5627;2147;1370;1369;1361;3426;10877;10878;3080;3075;629;4179;735;733;732;731;729;727;725;722;718;717;716;715			0.99999	3.4617e-05	3.6789e-05		89.3994	13.8	93.5955	49.4467	98.5031;69.6609;93.5955;102.157;53.2986;99.335;98.0272;49.4467;76.5441;88.2366;92.2878;97.1495;81.7209;87.0596;96.5634;89.245;89.0173;91.4977;98.297;95.8162;95.5867;100.204;100.279;92.9061;98.5492		154.668	26.2607	166.444	94.8714	178.809;119.131;168.124;174.23;97.9212;165.501;166.444;118.371;94.8714;152.617;152.455;175.083;185.067;106.71;169.08;156.656;143.126;152.558;169.887;161.94;171.144;171.961;177.057;167.049;170.899		87.0438	98.6757		1	1369	76.1365	76.1365		53.2986	53.2986		97.9212	97.9212		76.1365	53.2986	97.9212	24	7448;5627;2147;1370;1361;3426;10877;10878;3080;3075;629;4179;735;733;732;731;729;727;725;722;718;717;716;715	107.484
R-HSA-159854	Gamma-carboxylation, transport, and amino-terminal cleavage of proteins	5	45.45		113.103	25.7628	105.794	90.1994	90.1994;107.845;157.486;104.193;105.794		5627;5624;2677;2158;2147			0.9824	0.069207	0.069207		90.6832	13.346	92.7064	69.6609	69.6609;90.709;106.744;92.7064;93.5955		161.976	24.8314	168.124	119.131	119.131;176.883;181.035;164.705;168.124		90.1994	97.1962		0														5	5627;5624;2677;2158;2147	113.103
R-HSA-159740	Gamma-carboxylation of protein precursors	5	50		113.103	25.7628	105.794	90.1994	90.1994;107.845;157.486;104.193;105.794		5627;5624;2677;2158;2147			0.99022	0.045748	0.045748		90.6832	13.346	92.7064	69.6609	69.6609;90.709;106.744;92.7064;93.5955		161.976	24.8314	168.124	119.131	119.131;176.883;181.035;164.705;168.124		90.1994	90.1994		0														5	5627;5624;2677;2158;2147	113.103
R-HSA-1369062	ABC transporters in lipid homeostasis	7	38.89		108.957	14.2527	105.894	89.6978	100.52;117.893;108.135;134.95;105.894;89.6978;105.611		335;64241;64240;5825;23460;23461;20			0.97359	0.075742	0.087777		88.0335	16.8676	96.4174	63.897	63.897;99.5819;97.2587;106.734;96.4174;66.0559;86.2898		152.773	19.473	157.432	122.83	131.676;157.432;157.449;168.795;153.296;122.83;177.932		89.6978	95.1089		1	335	100.52	100.52		63.897	63.897		131.676	131.676		100.52	63.897	131.676	6	64241;64240;5825;23460;23461;20	110.363
R-HSA-166658	Complement cascade	28	43.75		107.16	13.2546	106.144	76.1365	117.261;90.1994;116.979;129.162;105.794;98.5773;131.659;76.1365;119.683;111.895;83.8882;92.0156;100.025;101.815;112.168;102.569;97.3264;109.547;101.369;100.117;101.343;113.827;106.495;108.467;125.09;127.252;104.751;115.056		7448;5627;4153;5648;2147;1401;1370;1369;1361;3426;10877;10878;3080;3075;629;4179;735;733;732;731;729;727;725;722;718;717;716;715			0.99998	6.5756e-05	9.1215e-05		89.8898	13.3557	94.5911	49.4467	98.5031;69.6609;97.3993;101.536;93.5955;82.9958;102.157;53.2986;99.335;98.0272;49.4467;76.5441;88.2366;92.2878;97.1495;81.7209;87.0596;96.5634;89.245;89.0173;91.4977;98.297;95.8162;95.5867;100.204;100.279;92.9061;98.5492		154.529	26.1611	166.746	94.8714	178.809;119.131;171.897;170.66;168.124;117.576;174.23;97.9212;165.501;166.444;118.371;94.8714;152.617;152.455;175.083;185.067;106.71;169.08;156.656;143.126;152.558;169.887;161.94;171.144;171.961;177.057;167.049;170.899		91.1075	99.3012		1	1369	76.1365	76.1365		53.2986	53.2986		97.9212	97.9212		76.1365	53.2986	97.9212	27	7448;5627;4153;5648;2147;1401;1370;1361;3426;10877;10878;3080;3075;629;4179;735;733;732;731;729;727;725;722;718;717;716;715	108.309
R-HSA-156587	Amino Acid conjugation	5	71.43		109.974	9.23733	106.183	101.42	112.696;124.787;101.42;104.784;106.183		92292;10249;54988;348158;123876			0.9994	0.0068496	0.0068496		96.1011	4.46665	95.9368	89.3719	98.9734;101.125;89.3719;95.0985;95.9368		156.458	2.76695	156.685	152.179	152.179;155.686;158.767;156.685;158.975		101.42	101.42		0														5	92292;10249;54988;348158;123876	109.974
R-HSA-159424	Conjugation of carboxylic acids	5	71.43		109.974	9.23733	106.183	101.42	112.696;124.787;101.42;104.784;106.183		92292;10249;54988;348158;123876			0.9994	0.0068496	0.0068496		96.1011	4.46665	95.9368	89.3719	98.9734;101.125;89.3719;95.0985;95.9368		156.458	2.76695	156.685	152.179	152.179;155.686;158.767;156.685;158.975		101.42	101.42		0														5	92292;10249;54988;348158;123876	109.974
R-HSA-177128	Conjugation of salicylate with glycine	5	83.33		109.974	9.23733	106.183	101.42	112.696;124.787;101.42;104.784;106.183		92292;10249;54988;348158;123876			0.99989	0.0023862	0.0023862		96.1011	4.46665	95.9368	89.3719	98.9734;101.125;89.3719;95.0985;95.9368		156.458	2.76695	156.685	152.179	152.179;155.686;158.767;156.685;158.975		101.42	101.42		0														5	92292;10249;54988;348158;123876	109.974
R-HSA-5668914	Diseases of metabolism	17	39.53		97.3692	28.3247	106.26	33.7179	33.7179;96.8842;106.26;117.692;98.5121;98.5788;50.1257;122.381;112.553;106.957;131.903;106.817;85.4435;129.425;48.6704;114.164;95.1924		7316;5507;5096;5095;5091;4594;25974;166785;64087;56922;3417;2998;2997;8908;112812;81693;31			0.99763	0.0062334	0.0083704		77.8072	27.6678	91.8709	18.9214	18.9214;69.0424;91.8709;98.6628;79.0969;84.7074;32.6866;99.5475;97.8051;95.9709;101.894;96.006;63.1154;101.298;26.175;96.841;69.0814		142.068	35.5509	161.704	70.7307	70.7307;109.151;175.267;177.134;119.489;117.317;101.228;175.978;171.156;162.637;177.177;161.704;129.231;169.72;106.786;181.939;108.512		49.398	90.3179		2	7316;112812	41.1942	41.1942	10.573	22.5482	22.5482	5.12907	88.7583	88.7583	25.4949	33.7179;48.6704	18.9214;26.175	70.7307;106.786	15	5507;5096;5095;5091;4594;25974;166785;64087;56922;3417;2998;2997;8908;81693;31	104.859
R-HSA-8963898	Plasma lipoprotein assembly	7	41.18		108.972	9.88193	106.533	100.52	104.191;111.879;108.312;129.589;106.533;100.52;101.78		4547;345;341;338;336;335;2			0.98195	0.056559	0.071947		89.9872	12.4117	93.6525	63.897	93.6525;96.9505;94.6121;101.598;93.1485;63.897;86.0515		165.039	15.5864	171.475	131.676	160.398;175.471;175.006;171.475;172.973;131.676;168.272		100.52	101.15		1	335	100.52	100.52		63.897	63.897		131.676	131.676		100.52	63.897	131.676	6	4547;345;341;338;336;2	110.381
R-HSA-8963888	Chylomicron assembly	5	55.56		110.542	11.4174	106.533	100.52	104.191;111.879;129.589;106.533;100.52		4547;345;338;336;335			0.99521	0.027765	0.027765		89.8493	14.894	93.6525	63.897	93.6525;96.9505;101.598;93.1485;63.897		162.399	18.1174	171.475	131.676	160.398;175.471;171.475;172.973;131.676		100.52	100.52		1	335	100.52	100.52		63.897	63.897		131.676	131.676		100.52	63.897	131.676	4	4547;345;338;336	113.048
R-HSA-8963899	Plasma lipoprotein remodeling	12	38.71		107.002	20.2801	106.537	57.6965	98.7277;111.85;97.4562;99.5243;106.541;111.879;129.589;136.469;106.533;100.52;57.6965;127.235		5046;5125;91289;9388;3990;345;338;116519;336;335;51129;27329			0.99089	0.024023	0.028769		83.7915	23.327	93.8846	29.778	80.8819;97.7685;52.2857;88.2524;94.6208;96.9505;101.598;105.488;93.1485;63.897;29.778;100.829		148.894	30.0218	168.46	89.3345	119.505;168.983;119.201;124.572;168.327;175.471;171.475;176.612;172.973;131.676;89.3345;168.594		77.5763	99.126		3	91289;335;51129	85.2242	97.4562	23.8889	48.6536	52.2857	17.3471	113.404	119.201	21.7579	97.4562;100.52;57.6965	52.2857;63.897;29.778	119.201;131.676;89.3345	9	5046;5125;9388;3990;345;338;116519;336;27329	114.261
R-HSA-8963889	Assembly of active LPL and LIPC lipase complexes	7	38.89		105.139	25.3894	106.541	57.6965	98.7277;111.85;97.4562;106.541;136.469;57.6965;127.235		5046;5125;91289;3990;116519;51129;27329			0.97359	0.075742	0.087777		80.236	28.5881	94.6208	29.778	80.8819;97.7685;52.2857;94.6208;105.488;29.778;100.829		144.365	34.3675	168.327	89.3345	119.505;168.983;119.201;168.327;176.612;89.3345;168.594		57.6965	77.5763		2	91289;51129	77.5763	77.5763	28.1144	41.0318	41.0318	15.9153	104.268	104.268	21.1188	97.4562;57.6965	52.2857;29.778	119.201;89.3345	5	5046;5125;3990;116519;27329	116.165
R-HSA-3296482	Defects in vitamin and cofactor metabolism	10	58.82		102.242	20.3422	106.608	50.1257	106.26;117.692;98.5121;98.5788;50.1257;122.381;112.553;106.957;114.164;95.1924		5096;5095;5091;4594;25974;166785;64087;56922;81693;31			0.99983	0.00098839	0.00098839		84.627	20.7998	93.9209	32.6866	91.8709;98.6628;79.0969;84.7074;32.6866;99.5475;97.8051;95.9709;96.841;69.0814		149.066	32.9431	166.897	101.228	175.267;177.134;119.489;117.317;101.228;175.978;171.156;162.637;181.939;108.512		50.1257	72.659		0														10	5096;5095;5091;4594;25974;166785;64087;56922;81693;31	102.242
R-HSA-3371599	Defective HLCS causes multiple carboxylase deficiency	6	100		106.194	8.40564	106.608	95.1924	106.26;117.692;98.5121;112.553;106.957;95.1924		5096;5095;5091;64087;56922;31			1	0.00010545	0.00010545		88.748	12.0181	93.9209	69.0814	91.8709;98.6628;79.0969;97.8051;95.9709;69.0814		152.366	30.3333	166.897	108.512	175.267;177.134;119.489;171.156;162.637;108.512		95.1924	95.1924		0														6	5096;5095;5091;64087;56922;31	106.194
R-HSA-3323169	Defects in biotin (Btn) metabolism	6	100		106.194	8.40564	106.608	95.1924	106.26;117.692;98.5121;112.553;106.957;95.1924		5096;5095;5091;64087;56922;31			1	0.00010545	0.00010545		88.748	12.0181	93.9209	69.0814	91.8709;98.6628;79.0969;97.8051;95.9709;69.0814		152.366	30.3333	166.897	108.512	175.267;177.134;119.489;171.156;162.637;108.512		95.1924	95.1924		0														6	5096;5095;5091;64087;56922;31	106.194
R-HSA-196780	Biotin transport and metabolism	8	72.73		113.368	21.3107	106.823	95.1924	106.26;117.692;98.5121;112.553;106.957;163.091;106.69;95.1924		5096;5095;5091;64087;56922;686;32;31			0.99996	0.00043198	0.00043198		91.6103	11.8212	95.3595	69.0814	91.8709;98.6628;79.0969;97.8051;95.9709;105.646;94.7482;69.0814		157.288	27.3439	169.064	108.512	175.267;177.134;119.489;171.156;162.637;177.141;166.971;108.512		95.1924	96.8522		0														8	5096;5095;5091;64087;56922;686;32;31	113.368
R-HSA-6806834	Signaling by MET	20	30.3		99.6493	39.3288	107.027	10.2166	33.7179;114.163;94.8342;116.634;111.881;111.264;132.848;99.3171;126.472;110.954;105.118;10.2166;175.728;99.2392;108.093;102.724;105.659;10.3134;117.849;105.961		7316;64759;6774;30011;2889;10048;5879;5295;4233;3912;3911;3910;3908;284217;3675;3673;3249;3082;85440;867			0.96289	0.06576	0.099486		72.7379	29.8704	80.7518	3.82446	18.9214;84.8214;56.7001;79.2986;80.4383;81.0652;100.741;85.2328;90.7113;63.6843;77.2364;5.0197;106.052;82.8697;96.9511;93.6296;95.3494;3.82446;78.549;73.6614		148.933	51.1971	168.773	26.122	70.7307;182.406;107.209;185.246;181.078;175.151;182.764;154.811;180.919;187.104;162.394;26.122;190.434;124.106;160.489;153.127;160.327;30.347;181.98;181.92		64.276	101.021		12	7316;30011;2889;10048;5879;4233;3910;284217;3675;3673;85440;867	98.075	109.678	37.1263	73.488	80.7518	30.0214	150.303	178.035	51.6371	33.7179;116.634;111.881;111.264;132.848;126.472;10.2166;99.2392;108.093;102.724;117.849;105.961	18.9214;79.2986;80.4383;81.0652;100.741;90.7113;5.0197;82.8697;96.9511;93.6296;78.549;73.6614	70.7307;185.246;181.078;175.151;182.764;180.919;26.122;124.106;160.489;153.127;181.98;181.92	8	64759;6774;5295;3912;3911;3908;3249;3082	102.011
R-HSA-193368	Synthesis of bile acids and bile salts via 7alpha-hydroxycholesterol	13	54.17		108.542	28.606	107.127	33.5147	103.33;124.578;153.619;107.127;112.417;141.026;101.416;95.999;98.5588;108.767;129.519;33.5147;101.178		10998;6342;6256;10499;80270;3295;1582;1581;1593;570;6718;1109;8309			0.99989	0.00051171	0.00051171		88.3884	23.3436	92.739	14.8674	92.7026;100.037;100.675;92.6219;95.9097;107.813;92.739;79.7413;84.0332;95.7776;102.83;14.8674;89.3015		157.429	23.8933	165.755	102.697	159.46;166.934;183.528;175.409;183.016;173.847;147.426;102.697;136.216;171.347;165.755;125.576;155.367		64.7569	97.2789		1	1109	33.5147	33.5147		14.8674	14.8674		125.576	125.576		33.5147	14.8674	125.576	12	10998;6342;6256;10499;80270;3295;1582;1581;1593;570;6718;8309	114.795
R-HSA-174824	Plasma lipoprotein assembly, remodeling, and clearance	24	34.78		107.448	26.0613	107.427	31.0878	113.578;97.2403;96.0348;98.7277;111.85;115.128;126.156;112.785;174.276;104.191;97.4562;99.5243;106.541;31.0878;111.879;108.312;129.589;136.469;106.533;100.52;57.6965;127.235;114.164;101.78		6646;949;255738;5046;5125;10062;4864;57552;29116;4547;91289;9388;3990;3949;345;341;338;116519;336;335;51129;27329;81693;2			0.99586	0.0087244	0.012226		85.6172	22.4992	94.6165	22.3717	96.99;76.8221;76.8453;80.8819;97.7685;97.8242;101.718;97.1505;108.436;93.6525;52.2857;88.2524;94.6208;22.3717;96.9505;94.6121;101.598;105.488;93.1485;63.897;29.778;100.829;96.841;86.0515		151.213	36.0693	168.46	49.9825	180.585;111.081;104.968;119.505;168.983;179.513;162.171;177.316;191.169;160.398;119.201;124.572;168.327;49.9825;175.471;175.006;171.475;176.612;172.973;131.676;89.3345;168.594;181.939;168.272		96.6376	99.126		6	6646;4864;57552;91289;335;51129	101.365	106.653	23.7365	73.6365	80.4435	29.5335	143.381	146.923	36.1427	113.578;126.156;112.785;97.4562;100.52;57.6965	96.99;101.718;97.1505;52.2857;63.897;29.778	180.585;162.171;177.316;119.201;131.676;89.3345	18	949;255738;5046;5125;10062;29116;4547;9388;3990;3949;345;341;338;116519;336;27329;81693;2	109.476
R-HSA-380994	ATF4 activates genes	9	36		88.3056	47.0597	107.503	24.8568	150.87;107.503;24.8568;31.2122;100.088;107.85;129.638;30.4665;112.266		3484;9709;11340;56915;51013;1649;22926;468;467			0.96989	0.074045	0.091203		61.6418	34.001	74.0416	18.5051	103.435;96.2591;18.5051;19.5984;74.0416;79.1705;81.6855;19.0919;62.9887		131.692	62.6959	163.662	37.0997	166.347;163.662;37.0997;56.7508;152.35;177.879;188.6;55.5316;187.012		27.6617	30.8393		9	3484;9709;11340;56915;51013;1649;22926;468;467	88.3056	107.503	47.0597	61.6418	74.0416	34.001	131.692	163.662	62.6959	150.87;107.503;24.8568;31.2122;100.088;107.85;129.638;30.4665;112.266	103.435;96.2591;18.5051;19.5984;74.0416;79.1705;81.6855;19.0919;62.9887	166.347;163.662;37.0997;56.7508;152.35;177.879;188.6;55.5316;187.012	0
R-HSA-6791226	Major pathway of rRNA processing in the nucleolus and cytosol	50	29.76		105.228	52.5141	107.609	4.90525	179.113;173.293;108.068;111.496;44.301;40.6518;92.3458;29.336;181.83;94.2435;119.179;108.023;106.117;37.8053;96.5032;20.1076;102.746;96.9866;20.5633;115.243;96.2342;180.182;150.797;140.096;182.8;180.547;144.257;180.66;105.959;44.9529;114.667;140.516;4.90525;127.598;44.1926;169.148;129.443;151.917;99.5199;107.196;49.7324;38.4197;24.8568;31.2122;100.088;144.182;108.976;151.886;182.999;55.485		84128;134430;55813;84916;10813;51118;55720;54881;8568;6229;6217;6209;10799;10556;6132;6125;6171;25873;11224;6155;6152;200916;9045;8780;83732;56902;22984;51602;10528;8602;79707;65083;25926;79050;28987;51388;4691;10200;81887;92856;55127;2091;11340;56915;51013;11056;54555;9188;705;23246			0.99455	0.0088865	0.014009		66.0795	32.9501	72.1502	1.50392	112.366;97.7451;68.6089;74.7672;29.8147;23.8199;69.0143;18.031;61.9932;70.2588;98.7642;92.7218;36.8245;26.2423;50.5783;4.9309;76.155;58.4873;15.5871;56.3352;59.97;104.755;102.928;91.3253;104.876;98.6377;96.0127;107.327;93.5761;25.4933;97.0628;79.9489;1.50392;83.2689;29.823;103.243;100.842;101.749;61.5621;69.3329;27.4216;24.2043;18.5051;19.5984;74.0416;78.9373;79.6493;89.2226;106.584;29.5291		148.189	54.7495	179.56	27.8535	190.358;192.533;183.486;182.644;82.58;80.5265;137.536;54.5887;194.223;141.097;182.587;176.468;183.447;66.1534;145.987;66.6735;178.849;180.27;29.6431;190.174;109.312;193.335;186.014;183.998;195.485;190.633;185.722;191.318;169.356;93.0544;188.918;191.194;27.8535;188.05;81.2659;184.547;172.495;182.596;138.71;183.672;105.835;69.7946;37.0997;56.7508;152.35;232.293;170.337;187.941;196.917;122.776		39.5358	95.2388		50	84128;134430;55813;84916;10813;51118;55720;54881;8568;6229;6217;6209;10799;10556;6132;6125;6171;25873;11224;6155;6152;200916;9045;8780;83732;56902;22984;51602;10528;8602;79707;65083;25926;79050;28987;51388;4691;10200;81887;92856;55127;2091;11340;56915;51013;11056;54555;9188;705;23246	105.228	107.609	52.5141	66.0795	72.1502	32.9501	148.189	179.56	54.7495	179.113;173.293;108.068;111.496;44.301;40.6518;92.3458;29.336;181.83;94.2435;119.179;108.023;106.117;37.8053;96.5032;20.1076;102.746;96.9866;20.5633;115.243;96.2342;180.182;150.797;140.096;182.8;180.547;144.257;180.66;105.959;44.9529;114.667;140.516;4.90525;127.598;44.1926;169.148;129.443;151.917;99.5199;107.196;49.7324;38.4197;24.8568;31.2122;100.088;144.182;108.976;151.886;182.999;55.485	112.366;97.7451;68.6089;74.7672;29.8147;23.8199;69.0143;18.031;61.9932;70.2588;98.7642;92.7218;36.8245;26.2423;50.5783;4.9309;76.155;58.4873;15.5871;56.3352;59.97;104.755;102.928;91.3253;104.876;98.6377;96.0127;107.327;93.5761;25.4933;97.0628;79.9489;1.50392;83.2689;29.823;103.243;100.842;101.749;61.5621;69.3329;27.4216;24.2043;18.5051;19.5984;74.0416;78.9373;79.6493;89.2226;106.584;29.5291	190.358;192.533;183.486;182.644;82.58;80.5265;137.536;54.5887;194.223;141.097;182.587;176.468;183.447;66.1534;145.987;66.6735;178.849;180.27;29.6431;190.174;109.312;193.335;186.014;183.998;195.485;190.633;185.722;191.318;169.356;93.0544;188.918;191.194;27.8535;188.05;81.2659;184.547;172.495;182.596;138.71;183.672;105.835;69.7946;37.0997;56.7508;152.35;232.293;170.337;187.941;196.917;122.776	0
R-HSA-6788656	Histidine, lysine, phenylalanine, tyrosine, proline and tryptophan catabolism	23	50		99.3637	29.9611	107.755	36.134	126.338;110.787;84.7154;58.9568;107.755;144.081;127.113;122.494;132.072;36.134;42.4138;94.3249;76.3927;127.306;98.7579;100.423;102.946;106.725;109.024;114.465;111.109;109.853;41.1793		6999;6898;8140;6520;120103;5860;58510;51268;5053;4967;56267;883;8564;3242;3176;3081;3034;23498;501;8659;125061;130013;10157			0.99999	2.1821e-05	3.4034e-05		78.3013	27.8884	88.4787	15.2696	100.91;98.1603;61.9132;48.9419;93.2605;101.689;100.651;100.218;102.228;18.4194;15.2696;57.7392;58.395;99.6736;86.9471;88.4787;87.8954;81.28;86.2849;91.8298;97.57;96.6658;26.5101		143.496	37.6243	166.551	60.9401	166.551;158.725;113.129;92.546;175.723;176.466;170.943;163.254;173.991;93.3018;89.7343;99.5969;97.846;174.957;116.233;149.146;170.572;176.718;172.992;169.472;168.312;169.255;60.9401		41.7965	67.6748		3	8140;6520;120103	83.8091	84.7154	24.4117	68.0385	61.9132	22.7854	127.133	113.129	43.3207	84.7154;58.9568;107.755	61.9132;48.9419;93.2605	113.129;92.546;175.723	20	6999;6898;5860;58510;51268;5053;4967;56267;883;8564;3242;3176;3081;3034;23498;501;8659;125061;130013;10157	101.697
R-HSA-74182	Ketone body metabolism	6	66.67		111.233	12.0774	107.992	97.8446	127.428;112.34;97.8446;123.611;103.643;102.53		3158;3155;56898;622;79611;38			0.99946	0.0047917	0.0047917		91.986	10.9194	92.529	74.9389	101.242;97.9341;74.9389;103.657;87.0204;87.1239		156.419	21.115	166.225	116.619	163.424;169.026;116.619;149.027;169.18;171.241		97.8446	97.8446		0														6	3158;3155;56898;622;79611;38	111.233
R-HSA-77111	Synthesis of Ketone Bodies	6	75		111.233	12.0774	107.992	97.8446	127.428;112.34;97.8446;123.611;103.643;102.53		3158;3155;56898;622;79611;38			0.99985	0.0019581	0.0019581		91.986	10.9194	92.529	74.9389	101.242;97.9341;74.9389;103.657;87.0204;87.1239		156.419	21.115	166.225	116.619	163.424;169.026;116.619;149.027;169.18;171.241		97.8446	97.8446		0														6	3158;3155;56898;622;79611;38	111.233
R-HSA-72312	rRNA processing	55	29.26		104.455	54.2196	108.023	4.90525	179.113;173.293;108.068;111.496;44.301;40.6518;35.0005;92.3458;29.336;181.83;94.2435;119.179;108.023;106.117;37.8053;96.5032;20.1076;102.746;96.9866;20.5633;115.243;96.2342;180.182;150.797;140.096;182.8;180.547;144.257;195.782;180.66;105.959;44.9529;112.264;114.667;140.516;4.90525;127.598;44.1926;169.148;129.443;6.93496;151.917;99.5199;107.196;49.7324;38.4197;24.8568;31.2122;100.088;133.663;144.1…		84128;134430;55813;84916;10813;51118;115939;55720;54881;8568;6229;6217;6209;10799;10556;6132;6125;6171;25873;11224;6155;6152;200916;9045;8780;83732;56902;22984;387338;51602;10528;8602;55505;79707;65083;25926;79050;28987;51388;4691;79922;10200;81887;92856;55127;2091;11340;56915;51013;1736;11056;54555;9188;705;23246			0.99423	0.0091532	0.015664		65.5529	34.6025	73.0441	1.50392	112.366;97.7451;68.6089;74.7672;29.8147;23.8199;13.2916;69.0143;18.031;61.9932;70.2588;98.7642;92.7218;36.8245;26.2423;50.5783;4.9309;76.155;58.4873;15.5871;56.3352;59.97;104.755;102.928;91.3253;104.876;98.6377;96.0127;132.887;107.327;93.5761;25.4933;79.3504;97.0628;79.9489;1.50392;83.2689;29.823;103.243;100.842;2.85723;101.749;61.5621;69.3329;27.4216;24.2043;18.5051;19.5984;74.0416;73.0441;78.93…		148.632	58.7863	180.27	22.95	190.358;192.533;183.486;182.644;82.58;80.5265;90.5508;137.536;54.5887;194.223;141.097;182.587;176.468;183.447;66.1534;145.987;66.6735;178.849;180.27;29.6431;190.174;109.312;193.335;186.014;183.998;195.485;190.633;185.722;282.611;191.318;169.356;93.0544;181.411;188.918;191.194;27.8535;188.05;81.2659;184.547;172.495;22.95;182.596;138.71;183.672;105.835;69.7946;37.0997;56.7508;152.35;187.787;232.293…		38.1125	95.2388		55	84128;134430;55813;84916;10813;51118;115939;55720;54881;8568;6229;6217;6209;10799;10556;6132;6125;6171;25873;11224;6155;6152;200916;9045;8780;83732;56902;22984;387338;51602;10528;8602;55505;79707;65083;25926;79050;28987;51388;4691;79922;10200;81887;92856;55127;2091;11340;56915;51013;1736;11056;54555;9188;705;23246	104.455	108.023	54.2196	65.5529	73.0441	34.6025	148.632	180.27	58.7863	179.113;173.293;108.068;111.496;44.301;40.6518;35.0005;92.3458;29.336;181.83;94.2435;119.179;108.023;106.117;37.8053;96.5032;20.1076;102.746;96.9866;20.5633;115.243;96.2342;180.182;150.797;140.096;182.8;180.547;144.257;195.782;180.66;105.959;44.9529;112.264;114.667;140.516;4.90525;127.598;44.1926;169.148;129.443;6.93496;151.917;99.5199;107.196;49.7324;38.4197;24.8568;31.2122;100.088;133.663;144.1…	112.366;97.7451;68.6089;74.7672;29.8147;23.8199;13.2916;69.0143;18.031;61.9932;70.2588;98.7642;92.7218;36.8245;26.2423;50.5783;4.9309;76.155;58.4873;15.5871;56.3352;59.97;104.755;102.928;91.3253;104.876;98.6377;96.0127;132.887;107.327;93.5761;25.4933;79.3504;97.0628;79.9489;1.50392;83.2689;29.823;103.243;100.842;2.85723;101.749;61.5621;69.3329;27.4216;24.2043;18.5051;19.5984;74.0416;73.0441;78.93…	190.358;192.533;183.486;182.644;82.58;80.5265;90.5508;137.536;54.5887;194.223;141.097;182.587;176.468;183.447;66.1534;145.987;66.6735;178.849;180.27;29.6431;190.174;109.312;193.335;186.014;183.998;195.485;190.633;185.722;282.611;191.318;169.356;93.0544;181.411;188.918;191.194;27.8535;188.05;81.2659;184.547;172.495;22.95;182.596;138.71;183.672;105.835;69.7946;37.0997;56.7508;152.35;187.787;232.293…	0
R-HSA-8868773	rRNA processing in the nucleus and cytosol	53	29.78		104.572	52.0532	108.023	4.90525	179.113;173.293;108.068;111.496;44.301;40.6518;35.0005;92.3458;29.336;181.83;94.2435;119.179;108.023;106.117;37.8053;96.5032;20.1076;102.746;96.9866;20.5633;115.243;96.2342;180.182;150.797;140.096;182.8;180.547;144.257;180.66;105.959;44.9529;112.264;114.667;140.516;4.90525;127.598;44.1926;169.148;129.443;151.917;99.5199;107.196;49.7324;38.4197;24.8568;31.2122;100.088;133.663;144.182;108.976;151.8…		84128;134430;55813;84916;10813;51118;115939;55720;54881;8568;6229;6217;6209;10799;10556;6132;6125;6171;25873;11224;6155;6152;200916;9045;8780;83732;56902;22984;51602;10528;8602;55505;79707;65083;25926;79050;28987;51388;4691;10200;81887;92856;55127;2091;11340;56915;51013;1736;11056;54555;9188;705;23246			0.9956	0.0071553	0.012976		65.4653	32.8724	73.0441	1.50392	112.366;97.7451;68.6089;74.7672;29.8147;23.8199;13.2916;69.0143;18.031;61.9932;70.2588;98.7642;92.7218;36.8245;26.2423;50.5783;4.9309;76.155;58.4873;15.5871;56.3352;59.97;104.755;102.928;91.3253;104.876;98.6377;96.0127;107.327;93.5761;25.4933;79.3504;97.0628;79.9489;1.50392;83.2689;29.823;103.243;100.842;101.749;61.5621;69.3329;27.4216;24.2043;18.5051;19.5984;74.0416;73.0441;78.9373;79.6493;89.22…		148.475	54.2195	180.27	27.8535	190.358;192.533;183.486;182.644;82.58;80.5265;90.5508;137.536;54.5887;194.223;141.097;182.587;176.468;183.447;66.1534;145.987;66.6735;178.849;180.27;29.6431;190.174;109.312;193.335;186.014;183.998;195.485;190.633;185.722;191.318;169.356;93.0544;181.411;188.918;191.194;27.8535;188.05;81.2659;184.547;172.495;182.596;138.71;183.672;105.835;69.7946;37.0997;56.7508;152.35;187.787;232.293;170.337;187.9…		38.1125	95.2388		53	84128;134430;55813;84916;10813;51118;115939;55720;54881;8568;6229;6217;6209;10799;10556;6132;6125;6171;25873;11224;6155;6152;200916;9045;8780;83732;56902;22984;51602;10528;8602;55505;79707;65083;25926;79050;28987;51388;4691;10200;81887;92856;55127;2091;11340;56915;51013;1736;11056;54555;9188;705;23246	104.572	108.023	52.0532	65.4653	73.0441	32.8724	148.475	180.27	54.2195	179.113;173.293;108.068;111.496;44.301;40.6518;35.0005;92.3458;29.336;181.83;94.2435;119.179;108.023;106.117;37.8053;96.5032;20.1076;102.746;96.9866;20.5633;115.243;96.2342;180.182;150.797;140.096;182.8;180.547;144.257;180.66;105.959;44.9529;112.264;114.667;140.516;4.90525;127.598;44.1926;169.148;129.443;151.917;99.5199;107.196;49.7324;38.4197;24.8568;31.2122;100.088;133.663;144.182;108.976;151.8…	112.366;97.7451;68.6089;74.7672;29.8147;23.8199;13.2916;69.0143;18.031;61.9932;70.2588;98.7642;92.7218;36.8245;26.2423;50.5783;4.9309;76.155;58.4873;15.5871;56.3352;59.97;104.755;102.928;91.3253;104.876;98.6377;96.0127;107.327;93.5761;25.4933;79.3504;97.0628;79.9489;1.50392;83.2689;29.823;103.243;100.842;101.749;61.5621;69.3329;27.4216;24.2043;18.5051;19.5984;74.0416;73.0441;78.9373;79.6493;89.22…	190.358;192.533;183.486;182.644;82.58;80.5265;90.5508;137.536;54.5887;194.223;141.097;182.587;176.468;183.447;66.1534;145.987;66.6735;178.849;180.27;29.6431;190.174;109.312;193.335;186.014;183.998;195.485;190.633;185.722;191.318;169.356;93.0544;181.411;188.918;191.194;27.8535;188.05;81.2659;184.547;172.495;182.596;138.71;183.672;105.835;69.7946;37.0997;56.7508;152.35;187.787;232.293;170.337;187.9…	0
R-HSA-156588	Glucuronidation	8	42.11		109.878	12.1628	108.512	97.2307	97.2307;98.5754;118.849;100.036;116.988;125.347;122.79;99.2046		133688;7364;7366;7365;79799;54600;54578;23169			0.98832	0.037131	0.046543		88.2195	13.8107	92.3178	63.1946	63.1946;75.3037;98.3953;86.2402;99.6103;100.5;99.4907;83.0216		148.192	25.5962	151.748	115.95	115.95;120.54;177.931;147.691;155.804;165.326;178.792;123.505		97.2307	97.903		0														8	133688;7364;7366;7365;79799;54600;54578;23169	109.878
R-HSA-70221	Glycogen breakdown (glycogenolysis)	7	43.75		112.834	15.8491	109.607	91.085	91.085;109.607;104.436;126.467;129.425;130.016;98.8033		5834;5256;283209;5236;8908;2548;178			0.98824	0.040702	0.060377		92.1729	11.278	97.5917	70.6343	70.6343;97.5917;89.1957;99.6747;101.298;101.103;85.7126		157.293	25.4314	169.72	117.612	124.681;160.944;173.055;179.517;169.72;175.522;117.612		91.085	94.9441		2	5834;283209	97.7605	97.7605	9.44058	79.915	79.915	13.1249	148.868	148.868	34.2056	91.085;104.436	70.6343;89.1957	124.681;173.055	5	5256;5236;8908;2548;178	118.864
R-HSA-6790901	rRNA modification in the nucleus and cytosol	22	39.29		105.261	53.9929	110.236	4.90525	179.113;173.293;108.068;111.496;44.301;40.6518;35.0005;180.547;144.257;180.66;105.959;44.9529;112.264;140.516;4.90525;127.598;107.196;49.7324;38.4197;133.663;144.182;108.976		84128;134430;55813;84916;10813;51118;115939;56902;22984;51602;10528;8602;55505;65083;25926;79050;92856;55127;2091;1736;11056;54555			0.99914	0.0021906	0.002962		65.3692	33.5621	76.8522	1.50392	112.366;97.7451;68.6089;74.7672;29.8147;23.8199;13.2916;98.6377;96.0127;107.327;93.5761;25.4933;79.3504;79.9489;1.50392;83.2689;69.3329;27.4216;24.2043;73.0441;78.9373;79.6493		153.227	55.0911	183.065	27.8535	190.358;192.533;183.486;182.644;82.58;80.5265;90.5508;190.633;185.722;191.318;169.356;93.0544;181.411;191.194;27.8535;188.05;183.672;105.835;69.7946;187.787;232.293;170.337		36.7101	44.627		22	84128;134430;55813;84916;10813;51118;115939;56902;22984;51602;10528;8602;55505;65083;25926;79050;92856;55127;2091;1736;11056;54555	105.261	110.236	53.9929	65.3692	76.8522	33.5621	153.227	183.065	55.0911	179.113;173.293;108.068;111.496;44.301;40.6518;35.0005;180.547;144.257;180.66;105.959;44.9529;112.264;140.516;4.90525;127.598;107.196;49.7324;38.4197;133.663;144.182;108.976	112.366;97.7451;68.6089;74.7672;29.8147;23.8199;13.2916;98.6377;96.0127;107.327;93.5761;25.4933;79.3504;79.9489;1.50392;83.2689;69.3329;27.4216;24.2043;73.0441;78.9373;79.6493	190.358;192.533;183.486;182.644;82.58;80.5265;90.5508;190.633;185.722;191.318;169.356;93.0544;181.411;191.194;27.8535;188.05;183.672;105.835;69.7946;187.787;232.293;170.337	0
R-HSA-70895	Branched-chain amino acid catabolism	11	47.83		123.795	31.7605	110.466	86.8643	86.8643;112.553;106.957;97.5537;176.793;98.1191;151.587;170.407;110.466;102.53;147.918		6470;64087;56922;3712;26275;594;593;223;4329;38;36			0.9987	0.0049509	0.008471		92.2683	12.7708	95.9709	68.3485	68.3485;97.8051;95.9709;74.4641;105.535;83.3282;104.311;105.132;90.5806;87.1239;102.352		157.542	29.9593	169.332	112.078	112.078;171.156;162.637;112.415;192.906;114.288;176.804;185.74;169.332;171.241;164.363		92.209	97.8364		0														11	6470;64087;56922;3712;26275;594;593;223;4329;38;36	123.795
R-HSA-8978868	Fatty acid metabolism	65	38.01		113.779	30.4591	110.938	30.4719	52.068;92.794;133.974;99.2483;114.789;124.578;96.0704;153.619;107.134;97.7561;60.7753;104.157;106.26;117.692;110.938;98.5788;122.381;133.462;141.026;69.9393;92.7846;134.329;134.028;92.6318;71.5387;98.2112;53.6376;48.0735;104.062;126.232;171.503;115.876;165.004;101.43;102.896;101.416;133.132;98.5568;172.077;131.489;131.128;130.934;133.755;100.729;98.7042;134.164;142.223;30.4719;152.748;138.137;110…		7069;9524;788;6576;6584;6342;6319;6256;5565;5446;5445;5444;5096;5095;55301;4594;166785;84693;3295;3248;51179;3033;2877;2194;3992;2053;79993;79071;64834;1962;10455;1892;26063;1666;1622;1582;4051;8529;57834;1580;1579;1558;1557;1545;54677;1384;1376;1374;84869;873;59344;6296;2182;2181;80221;8309;51;23597;134526;79777;33;80724;31;30;4363			1	8.2925e-07	1.2836e-06		85.6859	24.0012	92.739	12.9346	35.9206;69.3089;103.835;85.9465;87.3212;100.037;78.1043;100.675;93.0286;78.8441;38.1549;93.9739;91.8709;98.6628;98.4392;84.7074;99.5475;91.6076;107.813;36.5369;77.5678;102.552;104.602;67.6424;34.5695;88.1014;29.8771;12.9346;89.8302;100.825;110.728;99.2924;101.035;87.8851;93.095;92.739;103.956;80.2058;100.317;91.6406;102.986;103.687;104.868;72.9288;68.8111;103.399;107.322;14.8418;106.703;105.502;9…		151.066	35.6001	166.634	47.3072	80.9105;138.373;173.924;121.866;181.459;166.934;104.668;183.528;173.748;113.221;95.9292;159.277;175.267;177.134;154.908;117.317;175.978;191.026;173.847;109.112;95.6535;179.139;170.638;96.3346;99.2706;111.285;112.973;54.0638;171.582;163.133;181.755;159.104;189.835;162.69;156.931;147.426;172.639;118.977;195.349;184.559;169.956;167.655;172.371;158.923;146.793;173.624;179.356;47.3072;176.163;180.963;…		88.7981	98.384		11	6584;55301;3248;79993;64834;57834;1374;59344;2181;23597;4363	105.174	110.054	45.0733	71.5338	87.3212	33.4529	150.257	163.417	45.2233	114.789;110.938;69.9393;53.6376;104.062;172.077;30.4719;110.054;84.9644;128.19;177.791	87.3212;98.4392;36.5369;29.8771;89.8302;100.317;14.8418;92.6466;42.8788;84.6963;109.487	181.459;154.908;109.112;112.973;171.582;195.349;47.3072;163.417;139.194;185.179;192.345	54	7069;9524;788;6576;6342;6319;6256;5565;5446;5445;5444;5096;5095;4594;166785;84693;3295;51179;3033;2877;2194;3992;2053;79071;1962;10455;1892;26063;1666;1622;1582;4051;8529;1580;1579;1558;1557;1545;54677;1384;1376;84869;873;6296;2182;80221;8309;51;134526;79777;33;80724;31;30	115.531
R-HSA-8875878	MET promotes cell motility	13	44.83		101.969	45.1376	110.954	10.2166	114.163;111.881;132.848;126.472;110.954;105.118;10.2166;175.728;99.2392;108.093;102.724;10.3134;117.849		64759;2889;5879;4233;3912;3911;3910;3908;284217;3675;3673;3082;85440			0.9986	0.0046371	0.0054415		74.1945	32.9026	82.8697	3.82446	84.8214;80.4383;100.741;90.7113;63.6843;77.2364;5.0197;106.052;82.8697;96.9511;93.6296;3.82446;78.549		149.482	56.7765	180.919	26.122	182.406;181.078;182.764;180.919;187.104;162.394;26.122;190.434;124.106;160.489;153.127;30.347;181.98		10.265	54.7763		8	2889;5879;4233;3910;284217;3675;3673;85440	101.165	109.987	38.4767	78.6137	86.7905	30.7878	148.823	170.704	53.643	111.881;132.848;126.472;10.2166;99.2392;108.093;102.724;117.849	80.4383;100.741;90.7113;5.0197;82.8697;96.9511;93.6296;78.549	181.078;182.764;180.919;26.122;124.106;160.489;153.127;181.98	5	64759;3912;3911;3908;3082	103.255
R-HSA-389661	Glyoxylate metabolism and glycine degradation	17	56.67		103.518	37.6517	111.76	24.1989	102.634;127.113;129.489;98.2895;36.134;160.564;121.232;42.31;102.537;24.1989;111.76;119.112;98.1191;151.587;114.465;95.6878;124.578		5827;58510;8050;5162;4967;112817;54363;27232;2731;1737;55526;1610;594;593;8659;64902;189			0.99999	3.2581e-05	3.2581e-05		81.5171	30.2907	91.8298	12.1818	90.6471;100.651;100.677;85.183;18.4194;102.039;99.4575;28.7697;93.8187;12.1818;86.9667;99.8895;83.3282;104.311;91.8298;87.2392;100.382		142.215	40.0283	163.072	58.7989	163.072;170.943;178.976;113.81;93.3018;174.995;174.218;77.0342;151.232;58.7989;175.399;157.425;114.288;176.804;169.472;100.406;167.485		30.1664	42.31		0														17	5827;58510;8050;5162;4967;112817;54363;27232;2731;1737;55526;1610;594;593;8659;64902;189	103.518
R-HSA-8963901	Chylomicron remodeling	5	55.56		116.998	15.3696	111.879	100.52	111.879;129.589;136.469;106.533;100.52		345;338;116519;336;335			0.99521	0.027765	0.027765		92.2164	16.5032	96.9505	63.897	96.9505;101.598;105.488;93.1485;63.897		165.641	19.0945	172.973	131.676	175.471;171.475;176.612;172.973;131.676		100.52	100.52		1	335	100.52	100.52		63.897	63.897		131.676	131.676		100.52	63.897	131.676	4	345;338;116519;336	121.117
R-HSA-71406	Pyruvate metabolism and Citric Acid (TCA) cycle	21	38.18		102.581	39.6766	111.973	24.1989	111.973;118.442;51.7526;175.734;153.619;106.951;32.3056;70.272;107.029;129.489;98.2895;36.134;121.11;101.514;125.524;120.337;116.889;143.404;24.1989;94.2053;115.02		8801;8802;6566;6391;6256;54704;5166;5165;5164;8050;5162;4967;23530;25874;4200;3418;3029;2739;1737;682;137872			0.99833	0.0040827	0.0050205		77.0757	31.1308	91.0133	12.1818	96.9341;80.7323;28.36;105.375;100.675;90.5237;20.3369;52.7645;95.5615;100.677;85.183;18.4194;92.0583;91.0133;94.1681;78.515;98.6998;107.151;12.1818;69.8441;99.4154		146.922	44.7072	172.792	46.5091	175.384;184.423;111.215;187.632;183.528;179.416;46.5091;102.74;165.729;178.976;113.81;93.3018;174.52;154.322;177.323;183.942;172.792;185.656;58.7989;102.621;152.717		34.2198	82.2387		6	6566;54704;5166;4200;2739;682	92.3571	100.578	42.8419	68.3973	80.1839	36.2504	133.79	144.269	56.1534	51.7526;106.951;32.3056;125.524;143.404;94.2053	28.36;90.5237;20.3369;94.1681;107.151;69.8441	111.215;179.416;46.5091;177.323;185.656;102.621	15	8801;8802;6391;6256;5165;5164;8050;5162;4967;23530;25874;3418;3029;1737;137872	106.67
R-HSA-8964043	Plasma lipoprotein clearance	13	40.62		109.647	30.9951	112.785	31.0878	113.578;97.2403;96.0348;115.128;126.156;112.785;174.276;106.541;31.0878;108.312;129.589;100.52;114.164		6646;949;255738;10062;4864;57552;29116;3990;3949;341;338;335;81693			0.99562	0.012347	0.016165		86.9021	22.9841	96.841	22.3717	96.99;76.8221;76.8453;97.8242;101.718;97.1505;108.436;94.6208;22.3717;94.6121;101.598;63.897;96.841		152.708	41.4574	171.475	49.9825	180.585;111.081;104.968;179.513;162.171;177.316;191.169;168.327;49.9825;175.006;171.475;131.676;181.939		63.5613	98.8802		4	6646;4864;57552;335	113.26	113.181	10.4712	89.9389	97.0702	17.4991	162.937	169.743	22.3312	113.578;126.156;112.785;100.52	96.99;101.718;97.1505;63.897	180.585;162.171;177.316;131.676	9	949;255738;10062;29116;3990;3949;341;338;81693	108.041
R-HSA-200425	Import of palmitoyl-CoA into the mitochondrial matrix	7	63.64		104.897	46.6287	114.789	30.4719	52.068;133.974;114.789;153.619;107.134;142.223;30.4719		7069;788;6584;6256;5565;1376;1374			0.99957	0.0032709	0.0032709		77.5635	36.7705	93.0286	14.8418	35.9206;103.835;87.3212;100.675;93.0286;107.322;14.8418		145.748	56.7222	173.924	47.3072	80.9105;173.924;181.459;183.528;173.748;179.356;47.3072		30.4719	41.27		2	6584;1374	72.6304	72.6304	59.6212	51.0815	51.0815	51.2507	114.383	114.383	94.8596	114.789;30.4719	87.3212;14.8418	181.459;47.3072	5	7069;788;6256;5565;1376	117.804
R-HSA-9609507	Protein localization	36	28.35		114.39	34.2694	115.957	4.3827	33.7179;162.154;125.135;98.6081;101.728;124.578;148.93;122.494;99.0882;4.3827;100.248;95.8855;131.903;107.584;56.6392;141.026;112.34;92.7846;121.232;104.022;99.6546;98.2112;126.232;171.503;165.004;119.112;98.7042;134.164;112.803;126.683;108.767;178.175;124.578;101.178;141.159;127.618		7316;92609;10469;29928;291;6342;10531;51268;5009;4714;83752;197257;3417;3329;3313;3295;3155;51179;54363;373156;134266;2053;1962;10455;26063;1610;54677;1384;51142;847;570;498;189;8309;51;30			0.96959	0.047338	0.082546		87.031	24.2142	97.2695	1.40016	18.9214;102.393;70.986;67.8455;84.1348;100.037;100.617;100.218;89.0478;1.40016;87.3149;75.336;101.894;78.8215;39.2613;107.813;97.9341;77.5678;99.4575;91.7179;68.6397;88.1014;100.825;110.728;101.035;99.8895;68.8111;103.399;96.6049;101.503;95.7776;106.851;100.382;89.3015;107.697;100.853		153.905	37.803	167.209	21.0371	70.7307;177.022;188.895;126.469;168.565;166.934;182.283;163.254;117.352;21.0371;155.107;133.343;177.177;180.733;78.0431;173.847;169.026;95.6535;174.218;166.504;148.391;111.285;163.133;181.755;189.835;157.425;146.793;173.624;179.455;162.465;171.347;191.383;167.485;155.367;185.069;169.592		98.4096	101.453		9	7316;92609;10469;29928;10531;3329;3313;134266;51142	105.025	107.584	40.5567	71.5656	70.986	28.0883	148.002	177.022	46.2049	33.7179;162.154;125.135;98.6081;148.93;107.584;56.6392;99.6546;112.803	18.9214;102.393;70.986;67.8455;100.617;78.8215;39.2613;68.6397;96.6049	70.7307;177.022;188.895;126.469;182.283;180.733;78.0431;148.391;179.455	27	291;6342;51268;5009;4714;83752;197257;3417;3295;3155;51179;54363;373156;2053;1962;10455;26063;1610;54677;1384;847;570;498;189;8309;51;30	117.511
R-HSA-71032	Propionyl-CoA catabolism	5	100		115.675	13.6596	117.692	98.5788	106.26;117.692;98.5788;122.381;133.462		5096;5095;4594;166785;84693			1	0.00048557	0.00048557		93.2792	6.05244	91.8709	84.7074	91.8709;98.6628;84.7074;99.5475;91.6076		167.344	28.7085	175.978	117.317	175.267;177.134;117.317;175.978;191.026		98.5788	98.5788		0														5	5096;5095;4594;166785;84693	115.675
R-HSA-77289	Mitochondrial Fatty Acid Beta-Oxidation	15	41.67		119.1	19.8854	117.692	96.5922	106.26;117.692;98.5788;122.381;133.462;134.329;115.876;101.43;102.896;126.148;96.5922;128.19;129.366;172.384;100.922		5096;5095;4594;166785;84693;3033;1892;1666;1622;6296;80221;23597;134526;33;80724			0.99805	0.0056309	0.0072178		93.5994	8.71114	93.095	78.457	91.8709;98.6628;84.7074;99.5475;91.6076;102.552;99.2924;87.8851;93.095;101.423;81.1559;84.6963;102.677;106.361;78.457		164.491	23.8633	168.969	105.312	175.267;177.134;117.317;175.978;191.026;179.139;159.104;162.69;156.931;162.872;105.312;185.179;166.634;183.819;168.969		97.5855	101.176		1	23597	128.19	128.19		84.6963	84.6963		185.179	185.179		128.19	84.6963	185.179	14	5096;5095;4594;166785;84693;3033;1892;1666;1622;6296;80221;134526;33;80724	118.451
R-HSA-8875555	MET activates RAP1 and RAC1	5	45.45		99.8727	50.7028	117.849	10.3134	111.881;132.848;126.472;10.3134;117.849		2889;5879;4233;3082;85440			0.9824	0.069207	0.069207		70.8528	38.5084	80.4383	3.82446	80.4383;100.741;90.7113;3.82446;78.549		151.418	67.6846	181.078	30.347	181.078;182.764;180.919;30.347;181.98		10.3134	61.0972		4	2889;5879;4233;85440	122.263	122.16	9.25612	87.6099	85.5748	10.2563	181.685	181.529	0.857607	111.881;132.848;126.472;117.849	80.4383;100.741;90.7113;78.549	181.078;182.764;180.919;181.98	1	3082	10.3134
R-HSA-71182	Phenylalanine and tyrosine catabolism	6	54.55		118.166	19.4225	119.046	94.3249	110.787;144.081;132.072;94.3249;127.306;100.423		6898;5860;5053;883;3242;3081			0.99673	0.017597	0.017597		91.3281	17.1978	98.9169	57.7392	98.1603;101.689;102.228;57.7392;99.6736;88.4787		155.48	29.4482	166.358	99.5969	158.725;176.466;173.991;99.5969;174.957;149.146		94.3249	97.3739		0														6	6898;5860;5053;883;3242;3081	118.166
R-HSA-5626467	RHO GTPases activate IQGAPs	6	54.55		112.592	23.4595	119.215	73.1047	132.848;128.505;109.926;99.7109;73.1047;131.458		5879;10788;8826;1495;6249;999			0.99673	0.017597	0.017597		85.2702	23.8542	98.1903	42.798	100.741;100.923;95.6416;70.7785;42.798;100.739		165.606	26.8256	174.42	111.784	182.764;169.275;175.395;173.445;111.784;180.972		73.1047	86.4078		4	5879;8826;1495;6249	103.897	104.818	24.7669	77.4898	83.21	26.5749	160.847	174.42	32.9539	132.848;109.926;99.7109;73.1047	100.741;95.6416;70.7785;42.798	182.764;175.395;173.445;111.784	2	10788;999	129.981
R-HSA-9033241	Peroxisomal protein import	23	37.1		118.576	27.2643	122.494	33.7179	33.7179;124.578;122.494;100.248;131.903;141.026;112.34;92.7846;121.232;104.022;98.2112;126.232;171.503;165.004;119.112;98.7042;134.164;126.683;108.767;124.578;101.178;141.159;127.618		7316;6342;51268;83752;3417;3295;3155;51179;54363;373156;2053;1962;10455;26063;1610;54677;1384;847;570;189;8309;51;30			0.99821	0.0041584	0.0051998		93.5295	18.8898	100.037	18.9214	18.9214;100.037;100.218;87.3149;101.894;107.813;97.9341;77.5678;99.4575;91.7179;88.1014;100.825;110.728;101.035;99.8895;68.8111;103.399;101.503;95.7776;100.382;89.3015;107.697;100.853		158.592	28.6079	166.934	70.7307	70.7307;166.934;163.254;155.107;177.177;173.847;169.026;95.6535;174.218;166.504;111.285;163.133;181.755;189.835;157.425;146.793;173.624;162.465;171.347;167.485;155.367;185.069;169.592		98.4577	102.6		1	7316	33.7179	33.7179		18.9214	18.9214		70.7307	70.7307		33.7179	18.9214	70.7307	22	6342;51268;83752;3417;3295;3155;51179;54363;373156;2053;1962;10455;26063;1610;54677;1384;847;570;189;8309;51;30	122.434
R-HSA-75205	Dissolution of Fibrin Clot	8	61.54		124.408	17.9916	122.959	100.928	109.141;122.034;158.483;100.928;112.902;123.884;133.749;134.146		5345;5270;5054;5269;5340;5329;3273;302			0.99968	0.0022064	0.0022064		89.4799	28.0962	98.6531	20.3006	97.0715;99.6609;102.923;20.3006;97.6454;100.149;94.89;103.199		172.569	7.28898	172.886	162.421	164.526;162.421;182.405;171.886;173.886;168.051;180.921;176.457		100.928	105.034		5	5270;5054;5269;5329;302	127.895	123.884	20.9306	85.2465	100.149	36.3407	172.244	171.886	7.66805	122.034;158.483;100.928;123.884;134.146	99.6609;102.923;20.3006;100.149;103.199	162.421;182.405;171.886;168.051;176.457	3	5345;5340;3273	118.597
R-HSA-389887	Beta-oxidation of pristanoyl-CoA	5	55.56		119.93	19.1796	124.578	98.7042	124.578;141.026;98.7042;134.164;101.178		6342;3295;54677;1384;8309			0.99521	0.027765	0.027765		93.8723	15.5889	100.037	68.8111	100.037;107.813;68.8111;103.399;89.3015		163.313	11.9	166.934	146.793	166.934;173.847;146.793;173.624;155.367		98.7042	98.7042		0														5	6342;3295;54677;1384;8309	119.93
R-HSA-5625970	RHO GTPases activate KTN1	5	45.45		131.042	26.6649	125.238	109.561	132.848;111.991;175.57;125.238;109.561		5879;89953;64837;3831;3799			0.9824	0.069207	0.069207		87.1882	29.9191	99.8615	35.3986	100.741;89.307;110.633;99.8615;35.3986		180.17	7.72558	182.764	170.969	182.764;173.028;186.081;170.969;188.006		109.561	110.776		4	5879;64837;3831;3799	135.804	129.043	28.2277	86.6585	100.301	34.5205	181.955	184.423	7.6373	132.848;175.57;125.238;109.561	100.741;110.633;99.8615;35.3986	182.764;186.081;170.969;188.006	1	89953	111.991
R-HSA-2046104	alpha-linolenic (omega3) and linoleic (omega6) acid metabolism	6	46.15		118.33	26.663	126.098	71.5387	124.578;141.026;71.5387;104.062;141.159;127.618		6342;3295;3992;64834;51;30			0.98875	0.04386	0.04386		90.1333	28.0053	100.445	34.5695	100.037;107.813;34.5695;89.8302;107.697;100.853		161.049	30.9059	170.587	99.2706	166.934;173.847;99.2706;171.582;185.069;169.592		71.5387	87.8003		1	64834	104.062	104.062		89.8302	89.8302		171.582	171.582		104.062	89.8302	171.582	5	6342;3295;3992;51;30	121.184
R-HSA-2046106	alpha-linolenic acid (ALA) metabolism	6	46.15		118.33	26.663	126.098	71.5387	124.578;141.026;71.5387;104.062;141.159;127.618		6342;3295;3992;64834;51;30			0.98875	0.04386	0.04386		90.1333	28.0053	100.445	34.5695	100.037;107.813;34.5695;89.8302;107.697;100.853		161.049	30.9059	170.587	99.2706	166.934;173.847;99.2706;171.582;185.069;169.592		71.5387	87.8003		1	64834	104.062	104.062		89.8302	89.8302		171.582	171.582		104.062	89.8302	171.582	5	6342;3295;3992;51;30	121.184
R-HSA-390918	Peroxisomal lipid metabolism	12	42.86		129.547	24.2215	129.113	92.7846	124.578;141.026;92.7846;126.232;171.503;165.004;98.7042;134.164;101.178;141.159;130.608;127.618		6342;3295;51179;1962;10455;26063;54677;1384;8309;51;79777;30			0.99682	0.0098804	0.010909		97.598	12.7217	100.944	68.8111	100.037;107.813;77.5678;100.825;110.728;101.035;68.8111;103.399;89.3015;107.697;103.109;100.853		164.191	24.717	169.142	95.6535	166.934;173.847;95.6535;163.133;181.755;189.835;146.793;173.624;155.367;185.069;168.692;169.592		95.7444	99.9411		0														12	6342;3295;51179;1962;10455;26063;54677;1384;8309;51;79777;30	129.547
R-HSA-2142816	Synthesis of (16-20)-hydroxyeicosatetraenoic acids (HETE)	5	55.56		119.021	17.741	130.934	98.5568	98.5568;131.128;130.934;133.755;100.729		8529;1579;1558;1557;1545			0.99521	0.027765	0.027765		92.9351	15.1765	102.986	72.9288	80.2058;102.986;103.687;104.868;72.9288		157.576	22.1666	167.655	118.977	118.977;169.956;167.655;172.371;158.923		98.5568	98.5568		0														5	8529;1579;1558;1557;1545	119.021
R-HSA-211979	Eicosanoids	7	58.33		125.101	25.5266	131.128	98.5568	101.416;133.132;98.5568;107.905;172.077;131.489;131.128		1582;4051;8529;66002;57834;1580;1579			0.99895	0.0063824	0.0063824		91.7118	12.5827	92.739	70.1381	92.739;103.956;80.2058;70.1381;100.317;91.6406;102.986		167.285	26.0419	172.639	118.977	147.426;172.639;118.977;182.092;195.349;184.559;169.956		98.5568	99.9864		1	57834	172.077	172.077		100.317	100.317		195.349	195.349		172.077	100.317	195.349	6	1582;4051;8529;66002;1580;1579	117.271
R-HSA-211958	Miscellaneous substrates	6	50		114.779	50.957	131.308	22.2939	133.132;98.5568;172.077;131.489;131.128;22.2939		4051;8529;57834;1580;1579;29785			0.99362	0.028812	0.028812		82.6428	33.4935	95.9788	16.7512	103.956;80.2058;100.317;91.6406;102.986;16.7512		145.701	61.2644	171.298	32.7247	172.639;118.977;195.349;184.559;169.956;32.7247		22.2939	60.4253		2	57834;29785	97.1855	97.1855	105.913	58.5341	58.5341	59.0899	114.037	114.037	114.993	172.077;22.2939	100.317;16.7512	195.349;32.7247	4	4051;8529;1580;1579	123.576
R-HSA-390247	Beta-oxidation of very long chain fatty acids	6	54.55		145.424	18.9019	141.093	126.232	141.026;126.232;171.503;165.004;141.159;127.618		3295;1962;10455;26063;51;30			0.99673	0.017597	0.017597		104.825	4.43086	104.366	100.825	107.813;100.825;110.728;101.035;107.697;100.853		177.205	10.0927	177.801	163.133	173.847;163.133;181.755;189.835;185.069;169.592		126.232	126.925		0														6	3295;1962;10455;26063;51;30	145.424
[truncated: 26 more columns]

## Sheet: Median BMD up
GO/Pathway/Gene Set/Gene ID	GO/Pathway/Gene Set/Gene Name	Genes That Passed All Filters	Percentage		BMD Mean	BMD Standard Deviation	BMD Median	BMD Minimum	BMD List		Entrez Gene IDs			Fisher's Exact Left P-Value	Fisher's Exact Right P-Value	Fisher's Exact Two Tail		BMDL Mean	BMDL Standard Deviation	BMDL Median	BMDL Minimum	BMDL List		BMDU Mean	BMDU Standard Deviation	BMDU Median	BMDU Minimum	BMDU List		BMD at 5th Percentile of Total Genes	BMD at 10th Percentile of Total Genes		Genes with Adverse Direction Up	Genes Up List	Genes Up BMD Mean	Genes Up BMD Median	Genes Up SD	Genes Up BMDL Mean	Genes Up BMDL Median	Genes Up BMDL SD	Genes Up BMDU Mean	Genes Up BMDU Median	Genes Up BMDU SD	BMD list (up)	BMDL List (up)	BMDU List (up)	Genes with Adverse Direction Down	Genes Down List	Genes Down BMD Mean
R-HSA-977347	Serine biosynthesis	5	55.56		74.8411	27.2353	77.3205	40.9983	104.029;77.3205;97.8521;54.0057;40.9983		256987;347735;5723;29968;26227			0.99521	0.027765	0.027765		59.101	26.5013	53.1191	29.1191	92.1097;53.1191;80.3349;40.822;29.1191		106.375	39.0707	102.901	58.3027	165.717;102.901;113.23;91.7256;58.3027		40.9983	40.9983		4	347735;5723;29968;26227	67.5442	65.6631	25.1802	50.8488	46.9706	21.9644	91.5398	97.3133	23.8347	77.3205;97.8521;54.0057;40.9983	53.1191;80.3349;40.822;29.1191	102.901;113.23;91.7256;58.3027	1	256987	104.029
R-HSA-379724	tRNA Aminoacylation	14	33.33		78.03	29.4743	81.9839	37.3089	50.2374;75.1749;90.2568;58.4708;142.667;88.7929;64.319;101.647;49.9843;106.474;42.3659;90.7906;93.9301;37.3089		8565;7453;7407;6897;5464;4677;4141;51520;2617;10056;2058;833;7965;16			0.97319	0.055918	0.088998		58.9437	20.6443	62.5296	27.0842	36.4832;59.3684;68.4764;45.2471;97.9125;68.5373;51.393;79.7618;40.0063;81.1576;34.0391;65.6907;70.0539;27.0842		111.499	43.0239	105.269	55.7401	67.6131;95.282;122.914;93.1004;180.96;115.257;91.3267;170.13;71.2443;174.407;55.7401;125.71;140.506;56.798		46.1751	54.3541		14	8565;7453;7407;6897;5464;4677;4141;51520;2617;10056;2058;833;7965;16	78.03	81.9839	29.4743	58.9437	62.5296	20.6443	111.499	105.269	43.0239	50.2374;75.1749;90.2568;58.4708;142.667;88.7929;64.319;101.647;49.9843;106.474;42.3659;90.7906;93.9301;37.3089	36.4832;59.3684;68.4764;45.2471;97.9125;68.5373;51.393;79.7618;40.0063;81.1576;34.0391;65.6907;70.0539;27.0842	67.6131;95.282;122.914;93.1004;180.96;115.257;91.3267;170.13;71.2443;174.407;55.7401;125.71;140.506;56.798	0
R-HSA-379716	Cytosolic tRNA aminoacylation	14	58.33		78.03	29.4743	81.9839	37.3089	50.2374;75.1749;90.2568;58.4708;142.667;88.7929;64.319;101.647;49.9843;106.474;42.3659;90.7906;93.9301;37.3089		8565;7453;7407;6897;5464;4677;4141;51520;2617;10056;2058;833;7965;16			0.99998	0.0001071	0.0001071		58.9437	20.6443	62.5296	27.0842	36.4832;59.3684;68.4764;45.2471;97.9125;68.5373;51.393;79.7618;40.0063;81.1576;34.0391;65.6907;70.0539;27.0842		111.499	43.0239	105.269	55.7401	67.6131;95.282;122.914;93.1004;180.96;115.257;91.3267;170.13;71.2443;174.407;55.7401;125.71;140.506;56.798		39.8374	46.1751		14	8565;7453;7407;6897;5464;4677;4141;51520;2617;10056;2058;833;7965;16	78.03	81.9839	29.4743	58.9437	62.5296	20.6443	111.499	105.269	43.0239	50.2374;75.1749;90.2568;58.4708;142.667;88.7929;64.319;101.647;49.9843;106.474;42.3659;90.7906;93.9301;37.3089	36.4832;59.3684;68.4764;45.2471;97.9125;68.5373;51.393;79.7618;40.0063;81.1576;34.0391;65.6907;70.0539;27.0842	67.6131;95.282;122.914;93.1004;180.96;115.257;91.3267;170.13;71.2443;174.407;55.7401;125.71;140.506;56.798	0
R-HSA-8956320	Nucleobase biosynthesis	10	66.67		80.7389	41.4605	95.7298	25.6541	118.543;37.0514;100.949;42.6779;97.0983;25.6541;101.284;149.502;94.3614;40.2678		5471;10606;3615;8833;2618;1723;790;471;122622;158			0.99997	0.00023538	0.00023538		56.9667	28.8144	71.1437	18.9816	87.0565;25.8152;70.1715;23.8291;72.116;18.9816;83.7277;82.4563;77.7608;27.7519		124.236	54.9477	134.423	38.8468	185.26;64.2996;170.66;90.0915;146.539;38.8468;164.305;189.487;122.307;70.5686		25.6541	31.3528		8	5471;10606;3615;8833;2618;790;471;158	85.9217	99.0237	41.4659	59.1155	71.1437	28.1836	135.151	155.422	51.9959	118.543;37.0514;100.949;42.6779;97.0983;101.284;149.502;40.2678	87.0565;25.8152;70.1715;23.8291;72.116;83.7277;82.4563;27.7519	185.26;64.2996;170.66;90.0915;146.539;164.305;189.487;70.5686	2	1723;122622	60.0078
R-HSA-73817	Purine ribonucleoside monophosphate biosynthesis	8	66.67		85.0563	41.1707	95.7298	37.0514	118.543;37.0514;100.949;42.6779;97.0983;149.502;94.3614;40.2678		5471;10606;3615;8833;2618;471;122622;158			0.99988	0.0010483	0.0010483		58.3697	27.5101	71.1437	23.8291	87.0565;25.8152;70.1715;23.8291;72.116;82.4563;77.7608;27.7519		129.902	50.7368	134.423	64.2996	185.26;64.2996;170.66;90.0915;146.539;189.487;122.307;70.5686		37.0514	38.6596		7	5471;10606;3615;8833;2618;471;158	83.7271	97.0983	44.2836	55.5995	70.1715	28.4837	130.987	146.539	54.7017	118.543;37.0514;100.949;42.6779;97.0983;149.502;40.2678	87.0565;25.8152;70.1715;23.8291;72.116;82.4563;27.7519	185.26;64.2996;170.66;90.0915;146.539;189.487;70.5686	1	122622	94.3614
R-HSA-351202	Metabolism of polyamines	26	31.33		101.146	27.6787	100.56	50.8784	107.504;89.6343;50.8784;131.655;99.4859;103.922;80.1733;101.634;97.0784;103.432;99.1348;102.15;96.1091;102.828;188.117;99.0882;99.1294;122.334;95.8263;123.964;76.1239;51.9918;105.534;115.166;132.629;54.2709		6723;54498;6535;6539;9491;10197;5714;5713;10213;5717;5695;5694;5693;5690;5685;5009;4946;1728;2628;2593;58478;1373;435;384;79814;55256			0.98518	0.026865	0.043972		73.1448	24.1893	73.5404	32.0403	96.2301;67.222;32.0403;104.15;74.1843;76.4816;53.9369;68.1813;64.3771;69.2927;73.4298;64.5818;38.4064;86.3617;128.155;89.0478;59.1088;87.7568;73.6511;100.053;38.7354;34.881;92.401;83.2129;103.948;41.9387		148.317	38.4237	161.532	71.5097	163.091;132.522;76.1399;167.848;149.367;159.974;111.372;180.165;159.385;180.402;150.484;178.778;108.806;169.847;208.467;117.352;178.415;199.597;115.664;169.97;111.017;71.5097;171.375;178.819;170.57;75.3097		78.1486	96.5938		19	6723;54498;9491;10197;5714;5713;10213;5717;5695;5694;5693;5690;5685;4946;1728;2628;58478;1373;384	101.672	99.4859	25.7739	70.4309	69.2927	21.8159	153.036	159.974	35.8321	107.504;89.6343;99.4859;103.922;80.1733;101.634;97.0784;103.432;99.1348;102.15;96.1091;102.828;188.117;99.1294;122.334;95.8263;76.1239;51.9918;115.166	96.2301;67.222;74.1843;76.4816;53.9369;68.1813;64.3771;69.2927;73.4298;64.5818;38.4064;86.3617;128.155;59.1088;87.7568;73.6511;38.7354;34.881;83.2129	163.091;132.522;149.367;159.974;111.372;180.165;159.385;180.402;150.484;178.778;108.806;169.847;208.467;178.415;199.597;115.664;111.017;71.5097;178.819	7	6535;6539;5009;2593;435;79814;55256	99.7171
R-HSA-352230	Amino acid transport across the plasma membrane	15	45.45		102.274	32.2612	100.675	57.2463	84.7154;57.2463;80.0546;138.133;100.675;131.655;58.9568;106.884;107.014;146.508;97.4644;107.755;95.1071;58.7315;163.205		8140;23657;6541;6533;55117;6539;6520;55089;10991;54407;81539;120103;6510;6509;117247			0.99939	0.0020353	0.0023359		81.1188	22.8893	85.3788	45.8972	61.9132;46.4002;59.3593;106.795;85.3788;104.15;48.9419;96.9069;95.3535;105.697;84.6059;93.2605;77.0948;45.8972;105.028		137.151	36.8126	154.926	91.3729	113.129;91.3729;103.445;173.287;158.588;167.848;92.546;154.926;165.969;184.37;108.774;175.723;99.9713;92.4855;174.832		57.9889	69.5057		11	8140;23657;6541;6533;55117;6520;54407;81539;120103;6510;6509	93.2134	95.1071	30.0805	74.1222	77.0948	22.8963	126.699	108.774	37.7652	84.7154;57.2463;80.0546;138.133;100.675;58.9568;146.508;97.4644;107.755;95.1071;58.7315	61.9132;46.4002;59.3593;106.795;85.3788;48.9419;105.697;84.6059;93.2605;77.0948;45.8972	113.129;91.3729;103.445;173.287;158.588;92.546;184.37;108.774;175.723;99.9713;92.4855	4	6539;55089;10991;117247	127.189
R-HSA-6806834	Signaling by MET	20	30.3		99.6493	39.3288	107.027	10.2166	33.7179;114.163;94.8342;116.634;111.881;111.264;132.848;99.3171;126.472;110.954;105.118;10.2166;175.728;99.2392;108.093;102.724;105.659;10.3134;117.849;105.961		7316;64759;6774;30011;2889;10048;5879;5295;4233;3912;3911;3910;3908;284217;3675;3673;3249;3082;85440;867			0.96289	0.06576	0.099486		72.7379	29.8704	80.7518	3.82446	18.9214;84.8214;56.7001;79.2986;80.4383;81.0652;100.741;85.2328;90.7113;63.6843;77.2364;5.0197;106.052;82.8697;96.9511;93.6296;95.3494;3.82446;78.549;73.6614		148.933	51.1971	168.773	26.122	70.7307;182.406;107.209;185.246;181.078;175.151;182.764;154.811;180.919;187.104;162.394;26.122;190.434;124.106;160.489;153.127;160.327;30.347;181.98;181.92		64.276	101.021		12	7316;30011;2889;10048;5879;4233;3910;284217;3675;3673;85440;867	98.075	109.678	37.1263	73.488	80.7518	30.0214	150.303	178.035	51.6371	33.7179;116.634;111.881;111.264;132.848;126.472;10.2166;99.2392;108.093;102.724;117.849;105.961	18.9214;79.2986;80.4383;81.0652;100.741;90.7113;5.0197;82.8697;96.9511;93.6296;78.549;73.6614	70.7307;185.246;181.078;175.151;182.764;180.919;26.122;124.106;160.489;153.127;181.98;181.92	8	64759;6774;5295;3912;3911;3908;3249;3082	102.011
R-HSA-380994	ATF4 activates genes	9	36		88.3056	47.0597	107.503	24.8568	150.87;107.503;24.8568;31.2122;100.088;107.85;129.638;30.4665;112.266		3484;9709;11340;56915;51013;1649;22926;468;467			0.96989	0.074045	0.091203		61.6418	34.001	74.0416	18.5051	103.435;96.2591;18.5051;19.5984;74.0416;79.1705;81.6855;19.0919;62.9887		131.692	62.6959	163.662	37.0997	166.347;163.662;37.0997;56.7508;152.35;177.879;188.6;55.5316;187.012		27.6617	30.8393		9	3484;9709;11340;56915;51013;1649;22926;468;467	88.3056	107.503	47.0597	61.6418	74.0416	34.001	131.692	163.662	62.6959	150.87;107.503;24.8568;31.2122;100.088;107.85;129.638;30.4665;112.266	103.435;96.2591;18.5051;19.5984;74.0416;79.1705;81.6855;19.0919;62.9887	166.347;163.662;37.0997;56.7508;152.35;177.879;188.6;55.5316;187.012	0
R-HSA-6791226	Major pathway of rRNA processing in the nucleolus and cytosol	50	29.76		105.228	52.5141	107.609	4.90525	179.113;173.293;108.068;111.496;44.301;40.6518;92.3458;29.336;181.83;94.2435;119.179;108.023;106.117;37.8053;96.5032;20.1076;102.746;96.9866;20.5633;115.243;96.2342;180.182;150.797;140.096;182.8;180.547;144.257;180.66;105.959;44.9529;114.667;140.516;4.90525;127.598;44.1926;169.148;129.443;151.917;99.5199;107.196;49.7324;38.4197;24.8568;31.2122;100.088;144.182;108.976;151.886;182.999;55.485		84128;134430;55813;84916;10813;51118;55720;54881;8568;6229;6217;6209;10799;10556;6132;6125;6171;25873;11224;6155;6152;200916;9045;8780;83732;56902;22984;51602;10528;8602;79707;65083;25926;79050;28987;51388;4691;10200;81887;92856;55127;2091;11340;56915;51013;11056;54555;9188;705;23246			0.99455	0.0088865	0.014009		66.0795	32.9501	72.1502	1.50392	112.366;97.7451;68.6089;74.7672;29.8147;23.8199;69.0143;18.031;61.9932;70.2588;98.7642;92.7218;36.8245;26.2423;50.5783;4.9309;76.155;58.4873;15.5871;56.3352;59.97;104.755;102.928;91.3253;104.876;98.6377;96.0127;107.327;93.5761;25.4933;97.0628;79.9489;1.50392;83.2689;29.823;103.243;100.842;101.749;61.5621;69.3329;27.4216;24.2043;18.5051;19.5984;74.0416;78.9373;79.6493;89.2226;106.584;29.5291		148.189	54.7495	179.56	27.8535	190.358;192.533;183.486;182.644;82.58;80.5265;137.536;54.5887;194.223;141.097;182.587;176.468;183.447;66.1534;145.987;66.6735;178.849;180.27;29.6431;190.174;109.312;193.335;186.014;183.998;195.485;190.633;185.722;191.318;169.356;93.0544;188.918;191.194;27.8535;188.05;81.2659;184.547;172.495;182.596;138.71;183.672;105.835;69.7946;37.0997;56.7508;152.35;232.293;170.337;187.941;196.917;122.776		39.5358	95.2388		50	84128;134430;55813;84916;10813;51118;55720;54881;8568;6229;6217;6209;10799;10556;6132;6125;6171;25873;11224;6155;6152;200916;9045;8780;83732;56902;22984;51602;10528;8602;79707;65083;25926;79050;28987;51388;4691;10200;81887;92856;55127;2091;11340;56915;51013;11056;54555;9188;705;23246	105.228	107.609	52.5141	66.0795	72.1502	32.9501	148.189	179.56	54.7495	179.113;173.293;108.068;111.496;44.301;40.6518;92.3458;29.336;181.83;94.2435;119.179;108.023;106.117;37.8053;96.5032;20.1076;102.746;96.9866;20.5633;115.243;96.2342;180.182;150.797;140.096;182.8;180.547;144.257;180.66;105.959;44.9529;114.667;140.516;4.90525;127.598;44.1926;169.148;129.443;151.917;99.5199;107.196;49.7324;38.4197;24.8568;31.2122;100.088;144.182;108.976;151.886;182.999;55.485	112.366;97.7451;68.6089;74.7672;29.8147;23.8199;69.0143;18.031;61.9932;70.2588;98.7642;92.7218;36.8245;26.2423;50.5783;4.9309;76.155;58.4873;15.5871;56.3352;59.97;104.755;102.928;91.3253;104.876;98.6377;96.0127;107.327;93.5761;25.4933;97.0628;79.9489;1.50392;83.2689;29.823;103.243;100.842;101.749;61.5621;69.3329;27.4216;24.2043;18.5051;19.5984;74.0416;78.9373;79.6493;89.2226;106.584;29.5291	190.358;192.533;183.486;182.644;82.58;80.5265;137.536;54.5887;194.223;141.097;182.587;176.468;183.447;66.1534;145.987;66.6735;178.849;180.27;29.6431;190.174;109.312;193.335;186.014;183.998;195.485;190.633;185.722;191.318;169.356;93.0544;188.918;191.194;27.8535;188.05;81.2659;184.547;172.495;182.596;138.71;183.672;105.835;69.7946;37.0997;56.7508;152.35;232.293;170.337;187.941;196.917;122.776	0
R-HSA-72312	rRNA processing	55	29.26		104.455	54.2196	108.023	4.90525	179.113;173.293;108.068;111.496;44.301;40.6518;35.0005;92.3458;29.336;181.83;94.2435;119.179;108.023;106.117;37.8053;96.5032;20.1076;102.746;96.9866;20.5633;115.243;96.2342;180.182;150.797;140.096;182.8;180.547;144.257;195.782;180.66;105.959;44.9529;112.264;114.667;140.516;4.90525;127.598;44.1926;169.148;129.443;6.93496;151.917;99.5199;107.196;49.7324;38.4197;24.8568;31.2122;100.088;133.663;144.1…		84128;134430;55813;84916;10813;51118;115939;55720;54881;8568;6229;6217;6209;10799;10556;6132;6125;6171;25873;11224;6155;6152;200916;9045;8780;83732;56902;22984;387338;51602;10528;8602;55505;79707;65083;25926;79050;28987;51388;4691;79922;10200;81887;92856;55127;2091;11340;56915;51013;1736;11056;54555;9188;705;23246			0.99423	0.0091532	0.015664		65.5529	34.6025	73.0441	1.50392	112.366;97.7451;68.6089;74.7672;29.8147;23.8199;13.2916;69.0143;18.031;61.9932;70.2588;98.7642;92.7218;36.8245;26.2423;50.5783;4.9309;76.155;58.4873;15.5871;56.3352;59.97;104.755;102.928;91.3253;104.876;98.6377;96.0127;132.887;107.327;93.5761;25.4933;79.3504;97.0628;79.9489;1.50392;83.2689;29.823;103.243;100.842;2.85723;101.749;61.5621;69.3329;27.4216;24.2043;18.5051;19.5984;74.0416;73.0441;78.93…		148.632	58.7863	180.27	22.95	190.358;192.533;183.486;182.644;82.58;80.5265;90.5508;137.536;54.5887;194.223;141.097;182.587;176.468;183.447;66.1534;145.987;66.6735;178.849;180.27;29.6431;190.174;109.312;193.335;186.014;183.998;195.485;190.633;185.722;282.611;191.318;169.356;93.0544;181.411;188.918;191.194;27.8535;188.05;81.2659;184.547;172.495;22.95;182.596;138.71;183.672;105.835;69.7946;37.0997;56.7508;152.35;187.787;232.293…		38.1125	95.2388		55	84128;134430;55813;84916;10813;51118;115939;55720;54881;8568;6229;6217;6209;10799;10556;6132;6125;6171;25873;11224;6155;6152;200916;9045;8780;83732;56902;22984;387338;51602;10528;8602;55505;79707;65083;25926;79050;28987;51388;4691;79922;10200;81887;92856;55127;2091;11340;56915;51013;1736;11056;54555;9188;705;23246	104.455	108.023	54.2196	65.5529	73.0441	34.6025	148.632	180.27	58.7863	179.113;173.293;108.068;111.496;44.301;40.6518;35.0005;92.3458;29.336;181.83;94.2435;119.179;108.023;106.117;37.8053;96.5032;20.1076;102.746;96.9866;20.5633;115.243;96.2342;180.182;150.797;140.096;182.8;180.547;144.257;195.782;180.66;105.959;44.9529;112.264;114.667;140.516;4.90525;127.598;44.1926;169.148;129.443;6.93496;151.917;99.5199;107.196;49.7324;38.4197;24.8568;31.2122;100.088;133.663;144.1…	112.366;97.7451;68.6089;74.7672;29.8147;23.8199;13.2916;69.0143;18.031;61.9932;70.2588;98.7642;92.7218;36.8245;26.2423;50.5783;4.9309;76.155;58.4873;15.5871;56.3352;59.97;104.755;102.928;91.3253;104.876;98.6377;96.0127;132.887;107.327;93.5761;25.4933;79.3504;97.0628;79.9489;1.50392;83.2689;29.823;103.243;100.842;2.85723;101.749;61.5621;69.3329;27.4216;24.2043;18.5051;19.5984;74.0416;73.0441;78.93…	190.358;192.533;183.486;182.644;82.58;80.5265;90.5508;137.536;54.5887;194.223;141.097;182.587;176.468;183.447;66.1534;145.987;66.6735;178.849;180.27;29.6431;190.174;109.312;193.335;186.014;183.998;195.485;190.633;185.722;282.611;191.318;169.356;93.0544;181.411;188.918;191.194;27.8535;188.05;81.2659;184.547;172.495;22.95;182.596;138.71;183.672;105.835;69.7946;37.0997;56.7508;152.35;187.787;232.293…	0
R-HSA-8868773	rRNA processing in the nucleus and cytosol	53	29.78		104.572	52.0532	108.023	4.90525	179.113;173.293;108.068;111.496;44.301;40.6518;35.0005;92.3458;29.336;181.83;94.2435;119.179;108.023;106.117;37.8053;96.5032;20.1076;102.746;96.9866;20.5633;115.243;96.2342;180.182;150.797;140.096;182.8;180.547;144.257;180.66;105.959;44.9529;112.264;114.667;140.516;4.90525;127.598;44.1926;169.148;129.443;151.917;99.5199;107.196;49.7324;38.4197;24.8568;31.2122;100.088;133.663;144.182;108.976;151.8…		84128;134430;55813;84916;10813;51118;115939;55720;54881;8568;6229;6217;6209;10799;10556;6132;6125;6171;25873;11224;6155;6152;200916;9045;8780;83732;56902;22984;51602;10528;8602;55505;79707;65083;25926;79050;28987;51388;4691;10200;81887;92856;55127;2091;11340;56915;51013;1736;11056;54555;9188;705;23246			0.9956	0.0071553	0.012976		65.4653	32.8724	73.0441	1.50392	112.366;97.7451;68.6089;74.7672;29.8147;23.8199;13.2916;69.0143;18.031;61.9932;70.2588;98.7642;92.7218;36.8245;26.2423;50.5783;4.9309;76.155;58.4873;15.5871;56.3352;59.97;104.755;102.928;91.3253;104.876;98.6377;96.0127;107.327;93.5761;25.4933;79.3504;97.0628;79.9489;1.50392;83.2689;29.823;103.243;100.842;101.749;61.5621;69.3329;27.4216;24.2043;18.5051;19.5984;74.0416;73.0441;78.9373;79.6493;89.22…		148.475	54.2195	180.27	27.8535	190.358;192.533;183.486;182.644;82.58;80.5265;90.5508;137.536;54.5887;194.223;141.097;182.587;176.468;183.447;66.1534;145.987;66.6735;178.849;180.27;29.6431;190.174;109.312;193.335;186.014;183.998;195.485;190.633;185.722;191.318;169.356;93.0544;181.411;188.918;191.194;27.8535;188.05;81.2659;184.547;172.495;182.596;138.71;183.672;105.835;69.7946;37.0997;56.7508;152.35;187.787;232.293;170.337;187.9…		38.1125	95.2388		53	84128;134430;55813;84916;10813;51118;115939;55720;54881;8568;6229;6217;6209;10799;10556;6132;6125;6171;25873;11224;6155;6152;200916;9045;8780;83732;56902;22984;51602;10528;8602;55505;79707;65083;25926;79050;28987;51388;4691;10200;81887;92856;55127;2091;11340;56915;51013;1736;11056;54555;9188;705;23246	104.572	108.023	52.0532	65.4653	73.0441	32.8724	148.475	180.27	54.2195	179.113;173.293;108.068;111.496;44.301;40.6518;35.0005;92.3458;29.336;181.83;94.2435;119.179;108.023;106.117;37.8053;96.5032;20.1076;102.746;96.9866;20.5633;115.243;96.2342;180.182;150.797;140.096;182.8;180.547;144.257;180.66;105.959;44.9529;112.264;114.667;140.516;4.90525;127.598;44.1926;169.148;129.443;151.917;99.5199;107.196;49.7324;38.4197;24.8568;31.2122;100.088;133.663;144.182;108.976;151.8…	112.366;97.7451;68.6089;74.7672;29.8147;23.8199;13.2916;69.0143;18.031;61.9932;70.2588;98.7642;92.7218;36.8245;26.2423;50.5783;4.9309;76.155;58.4873;15.5871;56.3352;59.97;104.755;102.928;91.3253;104.876;98.6377;96.0127;107.327;93.5761;25.4933;79.3504;97.0628;79.9489;1.50392;83.2689;29.823;103.243;100.842;101.749;61.5621;69.3329;27.4216;24.2043;18.5051;19.5984;74.0416;73.0441;78.9373;79.6493;89.22…	190.358;192.533;183.486;182.644;82.58;80.5265;90.5508;137.536;54.5887;194.223;141.097;182.587;176.468;183.447;66.1534;145.987;66.6735;178.849;180.27;29.6431;190.174;109.312;193.335;186.014;183.998;195.485;190.633;185.722;191.318;169.356;93.0544;181.411;188.918;191.194;27.8535;188.05;81.2659;184.547;172.495;182.596;138.71;183.672;105.835;69.7946;37.0997;56.7508;152.35;187.787;232.293;170.337;187.9…	0
R-HSA-6790901	rRNA modification in the nucleus and cytosol	22	39.29		105.261	53.9929	110.236	4.90525	179.113;173.293;108.068;111.496;44.301;40.6518;35.0005;180.547;144.257;180.66;105.959;44.9529;112.264;140.516;4.90525;127.598;107.196;49.7324;38.4197;133.663;144.182;108.976		84128;134430;55813;84916;10813;51118;115939;56902;22984;51602;10528;8602;55505;65083;25926;79050;92856;55127;2091;1736;11056;54555			0.99914	0.0021906	0.002962		65.3692	33.5621	76.8522	1.50392	112.366;97.7451;68.6089;74.7672;29.8147;23.8199;13.2916;98.6377;96.0127;107.327;93.5761;25.4933;79.3504;79.9489;1.50392;83.2689;69.3329;27.4216;24.2043;73.0441;78.9373;79.6493		153.227	55.0911	183.065	27.8535	190.358;192.533;183.486;182.644;82.58;80.5265;90.5508;190.633;185.722;191.318;169.356;93.0544;181.411;191.194;27.8535;188.05;183.672;105.835;69.7946;187.787;232.293;170.337		36.7101	44.627		22	84128;134430;55813;84916;10813;51118;115939;56902;22984;51602;10528;8602;55505;65083;25926;79050;92856;55127;2091;1736;11056;54555	105.261	110.236	53.9929	65.3692	76.8522	33.5621	153.227	183.065	55.0911	179.113;173.293;108.068;111.496;44.301;40.6518;35.0005;180.547;144.257;180.66;105.959;44.9529;112.264;140.516;4.90525;127.598;107.196;49.7324;38.4197;133.663;144.182;108.976	112.366;97.7451;68.6089;74.7672;29.8147;23.8199;13.2916;98.6377;96.0127;107.327;93.5761;25.4933;79.3504;79.9489;1.50392;83.2689;69.3329;27.4216;24.2043;73.0441;78.9373;79.6493	190.358;192.533;183.486;182.644;82.58;80.5265;90.5508;190.633;185.722;191.318;169.356;93.0544;181.411;191.194;27.8535;188.05;183.672;105.835;69.7946;187.787;232.293;170.337	0
R-HSA-8875878	MET promotes cell motility	13	44.83		101.969	45.1376	110.954	10.2166	114.163;111.881;132.848;126.472;110.954;105.118;10.2166;175.728;99.2392;108.093;102.724;10.3134;117.849		64759;2889;5879;4233;3912;3911;3910;3908;284217;3675;3673;3082;85440			0.9986	0.0046371	0.0054415		74.1945	32.9026	82.8697	3.82446	84.8214;80.4383;100.741;90.7113;63.6843;77.2364;5.0197;106.052;82.8697;96.9511;93.6296;3.82446;78.549		149.482	56.7765	180.919	26.122	182.406;181.078;182.764;180.919;187.104;162.394;26.122;190.434;124.106;160.489;153.127;30.347;181.98		10.265	54.7763		8	2889;5879;4233;3910;284217;3675;3673;85440	101.165	109.987	38.4767	78.6137	86.7905	30.7878	148.823	170.704	53.643	111.881;132.848;126.472;10.2166;99.2392;108.093;102.724;117.849	80.4383;100.741;90.7113;5.0197;82.8697;96.9511;93.6296;78.549	181.078;182.764;180.919;26.122;124.106;160.489;153.127;181.98	5	64759;3912;3911;3908;3082	103.255
R-HSA-8875555	MET activates RAP1 and RAC1	5	45.45		99.8727	50.7028	117.849	10.3134	111.881;132.848;126.472;10.3134;117.849		2889;5879;4233;3082;85440			0.9824	0.069207	0.069207		70.8528	38.5084	80.4383	3.82446	80.4383;100.741;90.7113;3.82446;78.549		151.418	67.6846	181.078	30.347	181.078;182.764;180.919;30.347;181.98		10.3134	61.0972		4	2889;5879;4233;85440	122.263	122.16	9.25612	87.6099	85.5748	10.2563	181.685	181.529	0.857607	111.881;132.848;126.472;117.849	80.4383;100.741;90.7113;78.549	181.078;182.764;180.919;181.98	1	3082	10.3134
R-HSA-5626467	RHO GTPases activate IQGAPs	6	54.55		112.592	23.4595	119.215	73.1047	132.848;128.505;109.926;99.7109;73.1047;131.458		5879;10788;8826;1495;6249;999			0.99673	0.017597	0.017597		85.2702	23.8542	98.1903	42.798	100.741;100.923;95.6416;70.7785;42.798;100.739		165.606	26.8256	174.42	111.784	182.764;169.275;175.395;173.445;111.784;180.972		73.1047	86.4078		4	5879;8826;1495;6249	103.897	104.818	24.7669	77.4898	83.21	26.5749	160.847	174.42	32.9539	132.848;109.926;99.7109;73.1047	100.741;95.6416;70.7785;42.798	182.764;175.395;173.445;111.784	2	10788;999	129.981
R-HSA-75205	Dissolution of Fibrin Clot	8	61.54		124.408	17.9916	122.959	100.928	109.141;122.034;158.483;100.928;112.902;123.884;133.749;134.146		5345;5270;5054;5269;5340;5329;3273;302			0.99968	0.0022064	0.0022064		89.4799	28.0962	98.6531	20.3006	97.0715;99.6609;102.923;20.3006;97.6454;100.149;94.89;103.199		172.569	7.28898	172.886	162.421	164.526;162.421;182.405;171.886;173.886;168.051;180.921;176.457		100.928	105.034		5	5270;5054;5269;5329;302	127.895	123.884	20.9306	85.2465	100.149	36.3407	172.244	171.886	7.66805	122.034;158.483;100.928;123.884;134.146	99.6609;102.923;20.3006;100.149;103.199	162.421;182.405;171.886;168.051;176.457	3	5345;5340;3273	118.597
R-HSA-5625970	RHO GTPases activate KTN1	5	45.45		131.042	26.6649	125.238	109.561	132.848;111.991;175.57;125.238;109.561		5879;89953;64837;3831;3799			0.9824	0.069207	0.069207		87.1882	29.9191	99.8615	35.3986	100.741;89.307;110.633;99.8615;35.3986		180.17	7.72558	182.764	170.969	182.764;173.028;186.081;170.969;188.006		109.561	110.776		4	5879;64837;3831;3799	135.804	129.043	28.2277	86.6585	100.301	34.5205	181.955	184.423	7.6373	132.848;175.57;125.238;109.561	100.741;110.633;99.8615;35.3986	182.764;186.081;170.969;188.006	1	89953	111.991
[truncated: 26 more columns]

## Sheet: Median BMD down
GO/Pathway/Gene Set/Gene ID	GO/Pathway/Gene Set/Gene Name	Genes That Passed All Filters	Percentage		BMD Mean	BMD Standard Deviation	BMD Median	BMD Minimum	BMD List		Entrez Gene IDs			Fisher's Exact Left P-Value	Fisher's Exact Right P-Value	Fisher's Exact Two Tail		BMDL Mean	BMDL Standard Deviation	BMDL Median	BMDL Minimum	BMDL List		BMDU Mean	BMDU Standard Deviation	BMDU Median	BMDU Minimum	BMDU List		BMD at 5th Percentile of Total Genes	BMD at 10th Percentile of Total Genes		Genes with Adverse Direction Up	Genes Up List	Genes Up BMD Mean	Genes Up BMD Median	Genes Up SD	Genes Up BMDL Mean	Genes Up BMDL Median	Genes Up BMDL SD	Genes Up BMDU Mean	Genes Up BMDU Median	Genes Up BMDU SD	BMD list (up)	BMDL List (up)	BMDU List (up)	Genes with Adverse Direction Down	Genes Down List	Genes Down BMD Mean
R-HSA-191273	Cholesterol biosynthesis	16	64		78.0182	23.1778	91.4517	23.8162	91.688;54.1344;93.88;92.4437;100.849;94.9064;90.5761;91.4001;70.5332;53.9764;91.5033;48.1549;97.4626;94.7816;23.8162;58.1861		7108;6713;6309;50814;4598;6307;3422;3157;3156;2224;2222;10682;1717;1718;1595;39			1	6.4035e-06	6.4035e-06		55.3449	19.909	55.5226	17.7715	71.3195;33.1697;64.2619;66.1154;83.3923;72.9157;56.7613;54.284;40.9721;36.4743;54.0418;33.1051;79.7345;80.3958;17.7715;40.8043		96.4639	26.742	94.8069	35.4512	94.7106;91.7411;98.3779;96.0315;169.254;100.305;93.8881;94.9032;93.7025;92.4075;95.4373;65.4446;110.944;117.575;35.4512;93.2483		35.9855	51.0656		0														16	7108;6713;6309;50814;4598;6307;3422;3157;3156;2224;2222;10682;1717;1718;1595;39	78.0182
R-HSA-2426168	Activation of gene expression by SREBF (SREBP)	23	54.76		87.5542	27.5112	91.688	23.8162	91.688;87.888;61.2225;54.1344;96.0704;93.88;153.619;131.601;107.127;100.849;90.5761;91.4001;70.5332;97.3763;53.9764;91.5033;92.6318;48.0735;97.4626;23.8162;76.4357;106.69;95.1924		7108;6907;6721;6713;6319;6309;6256;5465;10499;4598;3422;3157;3156;57678;2224;2222;2194;79071;1717;1595;10498;32;31			1	2.9617e-06	2.9617e-06		62.3442	25.3942	64.2619	12.9346	71.3195;53.1557;34.2679;33.1697;78.1043;64.2619;100.675;103.709;92.6219;83.3923;56.7613;54.284;40.9721;81.4409;36.4743;54.0418;67.6424;12.9346;79.7345;17.7715;53.3535;94.7482;69.0814		111.56	37.8565	97.975	35.4512	94.7106;132.289;96.8843;91.7411;104.668;98.3779;183.528;168.719;175.409;169.254;93.8881;94.9032;93.7025;109.712;92.4075;95.4373;96.3346;54.0638;110.944;35.4512;97.975;166.971;108.512		51.0249	57.6784		2	6907;10498	82.1619	82.1619	8.098	53.2546	53.2546	0.139866	115.132	115.132	24.2637	87.888;76.4357	53.1557;53.3535	132.289;97.975	21	7108;6721;6713;6319;6309;6256;5465;10499;4598;3422;3157;3156;57678;2224;2222;2194;79071;1717;1595;32;31	88.0678
R-HSA-1655829	Regulation of cholesterol biosynthesis by SREBP (SREBF)	25	45.45		90.9606	30.9801	91.688	23.8162	91.688;87.888;61.2225;54.1344;96.0704;93.88;153.619;131.601;107.127;100.849;169.168;91.0996;90.5761;91.4001;70.5332;97.3763;53.9764;91.5033;92.6318;48.0735;97.4626;23.8162;76.4357;106.69;95.1924		7108;6907;6721;6713;6319;6309;6256;5465;10499;4598;51141;3638;3422;3157;3156;57678;2224;2222;2194;79071;1717;1595;10498;32;31			0.99998	7.4713e-05	9.6458e-05		64.0169	25.5038	65.6551	12.9346	71.3195;53.1557;34.2679;33.1697;78.1043;64.2619;100.675;103.709;92.6219;83.3923;100.849;65.6551;56.7613;54.284;40.9721;81.4409;36.4743;54.0418;67.6424;12.9346;79.7345;17.7715;53.3535;94.7482;69.0814		113.995	39.6836	97.975	35.4512	94.7106;132.289;96.8843;91.7411;104.668;98.3779;183.528;168.719;175.409;169.254;189.758;94.2432;93.8881;94.9032;93.7025;109.712;92.4075;95.4373;96.3346;54.0638;110.944;35.4512;97.975;166.971;108.512		51.0249	65.8778		3	6907;51141;10498	111.164	87.888	50.5583	69.1194	53.3535	27.4788	140.007	132.289	46.3757	87.888;169.168;76.4357	53.1557;100.849;53.3535	132.289;189.758;97.975	22	7108;6721;6713;6319;6309;6256;5465;10499;4598;3638;3422;3157;3156;57678;2224;2222;2194;79071;1717;1595;32;31	88.2056
R-HSA-163765	ChREBP activates metabolic gene expression	5	62.5		84.7917	36.602	95.1924	20.5403	20.5403;92.6318;108.904;106.69;95.1924		51085;2194;10554;32;31			0.99804	0.015002	0.015002		58.159	29.872	67.6424	15.5704	15.5704;67.6424;43.7524;94.7482;69.0814		117.746	62.3967	108.512	29.6082	29.6082;96.3346;187.304;166.971;108.512		20.5403	20.5403		0														5	51085;2194;10554;32;31	84.7917
R-HSA-8957322	Metabolism of steroids	58	39.19		94.4514	30.9902	96.0347	23.8162	86.2641;102.476;91.688;87.888;46.1187;91.71;98.9163;61.2225;37.2645;54.1344;101.717;103.33;100.785;124.578;96.0704;93.88;153.619;131.601;92.4437;107.127;100.849;94.9064;136.067;169.168;91.0996;90.5761;112.417;96.8897;141.026;119.298;132.107;91.4001;70.5332;97.3763;107.796;48.6704;53.9764;91.5033;92.6318;48.0735;48.1549;97.4626;94.7816;101.416;95.999;23.8162;76.2631;177.114;98.5588;105.935;76.4357…		7329;706;7108;6907;80765;134429;10948;6721;79644;6713;10599;10998;6554;6342;6319;6309;6256;5465;50814;10499;4598;6307;4036;51141;3638;3422;80270;3283;3295;3291;3290;3157;3156;57678;2638;112812;2224;2222;2194;79071;10682;1717;1718;1582;1581;1595;51302;120227;1593;1589;10498;570;6718;1109;8309;39;32;31			1	1.0089e-06	1.5627e-06		69.8201	27.3417	74.9188	12.9346	52.1457;76.922;71.3195;53.1557;20.0521;56.8152;64.8533;34.2679;16.8709;33.1697;87.9317;92.7026;93.4044;100.037;78.1043;64.2619;100.675;103.709;66.1154;92.6219;83.3923;72.9157;102.354;100.849;65.6551;56.7613;95.9097;69.3804;107.813;99.1359;102.933;54.284;40.9721;81.4409;94.994;26.175;36.4743;54.0418;67.6424;12.9346;33.1051;79.7345;80.3958;92.739;79.7413;17.7715;45.0936;101.821;84.0332;89.1715;53.3…		128.028	39.4765	114.26	35.4512	96.4998;180.241;94.7106;132.289;78.1264;95.5619;132.508;96.8843;93.8989;91.7411;161.653;159.46;138.7;166.934;104.668;98.3779;183.528;168.719;96.0315;175.409;169.254;100.305;175.079;189.758;94.2432;93.8881;183.016;153.784;173.847;175.504;172.817;94.9032;93.7025;109.712;171.507;106.786;92.4075;95.4373;96.3346;54.0638;65.4446;110.944;117.575;147.426;102.697;35.4512;110.588;192.903;136.216;179.352;97…		51.3234	81.3499		10	7329;706;6907;10948;79644;51141;112812;120227;10498;1109	91.7712	87.076	49.3765	56.1013	53.2546	31.2151	134.843	128.933	39.2124	86.2641;102.476;87.888;98.9163;37.2645;169.168;48.6704;177.114;76.4357;33.5147	52.1457;76.922;53.1557;64.8533;16.8709;100.849;26.175;101.821;53.3535;14.8674	96.4998;180.241;132.289;132.508;93.8989;189.758;106.786;192.903;97.975;125.576	48	7108;80765;134429;6721;6713;10599;10998;6554;6342;6319;6309;6256;5465;50814;10499;4598;6307;4036;3638;3422;80270;3283;3295;3291;3290;3157;3156;57678;2638;2224;2222;2194;79071;10682;1717;1718;1582;1581;1595;51302;1593;1589;570;6718;8309;39;32;31	95.0098
R-HSA-3229121	Glycogen storage diseases	5	50		90.4575	35.6087	96.8842	33.7179	33.7179;96.8842;106.817;85.4435;129.425		7316;5507;2998;2997;8908			0.99022	0.045748	0.045748		69.6766	32.8355	69.0424	18.9214	18.9214;69.0424;96.006;63.1154;101.298		128.107	40.3517	129.231	70.7307	70.7307;109.151;161.704;129.231;169.72		33.7179	33.7179		1	7316	33.7179	33.7179		18.9214	18.9214		70.7307	70.7307		33.7179	18.9214	70.7307	4	5507;2998;2997;8908	104.642
R-HSA-5663084	Diseases of carbohydrate metabolism	5	50		90.4575	35.6087	96.8842	33.7179	33.7179;96.8842;106.817;85.4435;129.425		7316;5507;2998;2997;8908			0.99022	0.045748	0.045748		69.6766	32.8355	69.0424	18.9214	18.9214;69.0424;96.006;63.1154;101.298		128.107	40.3517	129.231	70.7307	70.7307;109.151;161.704;129.231;169.72		33.7179	33.7179		1	7316	33.7179	33.7179		18.9214	18.9214		70.7307	70.7307		33.7179	18.9214	70.7307	4	5507;2998;2997;8908	104.642
R-HSA-3785653	Myoclonic epilepsy of Lafora	5	50		90.4575	35.6087	96.8842	33.7179	33.7179;96.8842;106.817;85.4435;129.425		7316;5507;2998;2997;8908			0.99022	0.045748	0.045748		69.6766	32.8355	69.0424	18.9214	18.9214;69.0424;96.006;63.1154;101.298		128.107	40.3517	129.231	70.7307	70.7307;109.151;161.704;129.231;169.72		33.7179	33.7179		1	7316	33.7179	33.7179		18.9214	18.9214		70.7307	70.7307		33.7179	18.9214	70.7307	4	5507;2998;2997;8908	104.642
R-HSA-73621	Pyrimidine catabolism	6	50		102.038	47.8389	97.6196	34.7514	91.2264;99.5513;184.061;106.952;34.7514;95.6878		7378;51733;1890;1807;1806;64902			0.99362	0.028812	0.028812		79.0788	32.4686	88.4332	20.5257	66.768;89.6272;113.906;96.4065;20.5257;87.2392		129.009	47.2912	126.675	61.9655	130.092;123.258;199.212;159.119;61.9655;100.406		34.7514	62.9889		2	7378;1890	137.644	137.644	65.644	90.337	90.337	33.3316	164.652	164.652	48.8752	91.2264;184.061	66.768;113.906	130.092;199.212	4	51733;1807;1806;64902	84.2356
R-HSA-8979227	Triglyceride metabolism	12	34.29		89.2203	35.2116	98.0686	19.9349	98.761;79.0174;19.9349;67.6593;99.2048;97.3763;30.2622;116.072;95.6277;127.523;104.431;134.774		346606;80168;11343;64900;23175;57678;2167;2168;84649;8694;392636;51099			0.97257	0.06056	0.097174		70.2089	31.0548	78.5588	12.5207	83.3161;62.7308;12.5207;51.1461;75.6767;81.4409;16.7881;99.2189;59.5609;102.431;93.9909;103.686		130.031	36.8143	125.189	63.6785	119.118;98.8732;185.215;97.7549;131.26;109.712;63.6785;161.001;104.688;160.116;160.316;168.639		25.0985	73.3383		2	2167;51099	82.5181	82.5181	73.901	60.2371	60.2371	61.4461	116.159	116.159	74.2183	30.2622;134.774	16.7881;103.686	63.6785;168.639	10	346606;80168;11343;64900;23175;57678;2168;84649;8694;392636	90.5607
R-HSA-75109	Triglyceride biosynthesis	8	61.54		96.2001	17.6311	98.0686	67.6593	98.761;79.0174;67.6593;99.2048;97.3763;95.6277;127.523;104.431		346606;80168;64900;23175;57678;84649;8694;392636			0.99968	0.0022064	0.0022064		76.2867	17.6023	78.5588	51.1461	83.3161;62.7308;51.1461;75.6767;81.4409;59.5609;102.431;93.9909		122.73	25.5905	114.415	97.7549	119.118;98.8732;97.7549;131.26;109.712;104.688;160.116;160.316		67.6593	73.3383		0														8	346606;80168;64900;23175;57678;84649;8694;392636	96.2001
R-HSA-5362517	Signaling by Retinoic Acid	17	41.46		86.7206	43.0503	98.2895	24.1989	135.932;153.619;103.963;28.6542;105.22;32.3056;70.272;107.029;129.489;98.2895;24.1989;30.4719;94.3777;129.831;48.1588;127.416;55.0234		195814;6256;8608;51109;5916;5166;5165;5164;8050;5162;1737;1374;64577;216;127;126;124			0.99877	0.0034989	0.0040207		65.4627	36.9081	77.301	12.1818	105.189;100.675;95.4743;15.3566;77.301;20.3369;52.7645;95.5615;100.677;85.183;12.1818;14.8418;70.3444;104.035;32.3417;101.929;28.6729		119.568	50.3817	113.81	46.5091	171.527;183.528;149.059;63.7892;162.602;46.5091;102.74;165.729;178.976;113.81;58.7989;47.3072;98.8461;163.412;66.8709;164.447;94.7057		29.5631	40.2322		5	195814;5916;5166;1374;127	70.4177	48.1588	47.5578	50.0021	32.3417	39.4303	98.9632	66.8709	62.7796	135.932;105.22;32.3056;30.4719;48.1588	105.189;77.301;20.3369;14.8418;32.3417	171.527;162.602;46.5091;47.3072;66.8709	12	6256;8608;51109;5165;5164;8050;5162;1737;64577;216;126;124	93.5136
R-HSA-211976	Endogenous sterols	13	48.15		87.6972	33.3099	98.5588	23.8162	153.619;107.127;48.6704;101.416;95.999;23.8162;76.2631;98.5588;105.935;100.729;47.7819;103.761;76.3866		6256;10499;112812;1582;1581;1595;51302;1593;1589;1545;9915;405;196			0.99944	0.0021241	0.00344		64.1327	28.8682	72.9288	17.7715	100.675;92.6219;26.175;92.739;79.7413;17.7715;45.0936;84.0332;89.1715;72.9288;25.8533;48.6913;58.2296		130.618	48.1183	136.216	35.4512	183.528;175.409;106.786;147.426;102.697;35.4512;110.588;136.216;179.352;158.923;62.2432;190.199;109.212		35.7991	48.2261		3	112812;9915;196	57.613	48.6704	16.2645	36.7526	26.175	18.6003	92.7471	106.786	26.445	48.6704;47.7819;76.3866	26.175;25.8533;58.2296	106.786;62.2432;109.212	10	6256;10499;1582;1581;1595;51302;1593;1589;1545;405	96.7224
R-HSA-425397	Transport of vitamins, nucleosides, and related molecules	14	35.9		93.833	27.8213	99.3233	29.9059	76.5115;119.021;103.984;94.6558;101.717;99.2046;131.401;98.9993;110.084;99.3758;40.4371;99.2707;109.094;29.9059		353189;28232;11309;6578;10599;23169;55343;222962;2030;9154;28965;10999;6567;286256			0.98685	0.030457	0.048873		72.1955	27.4783	80.8615	10.7123	55.6607;88.7229;94.3329;43.0907;87.9317;83.0216;103.002;80.5991;96.9126;80.6929;27.7002;77.3272;81.0301;10.7123		133.766	35.2865	124.633	72.904	100.076;182.258;157.151;100.398;161.653;123.505;170.104;121.999;168.528;125.761;72.904;118.802;176.598;92.9867		35.1715	85.5837		5	28232;6578;55343;2030;28965	99.1198	110.084	35.4328	71.8857	88.7229	34.1305	138.838	168.528	48.9114	119.021;94.6558;131.401;110.084;40.4371	88.7229;43.0907;103.002;96.9126;27.7002	182.258;100.398;170.104;168.528;72.904	9	353189;11309;10599;23169;222962;9154;10999;6567;286256	90.8959
R-HSA-71240	Tryptophan catabolism	10	71.43		91.8584	26.2054	100.525	42.4138	126.338;84.7154;58.9568;107.755;42.4138;94.3249;76.3927;106.725;111.109;109.853		6999;8140;6520;120103;56267;883;8564;23498;125061;130013			0.99999	9.7522e-05	9.7522e-05		71.1945	27.6282	71.5966	15.2696	100.91;61.9132;48.9419;93.2605;15.2696;57.7392;58.395;81.28;97.57;96.6658		134.941	38.9312	139.84	89.7343	166.551;113.129;92.546;175.723;89.7343;99.5969;97.846;176.718;168.312;169.255		42.4138	50.6853		3	8140;6520;120103	83.8091	84.7154	24.4117	68.0385	61.9132	22.7854	127.133	113.129	43.3207	84.7154;58.9568;107.755	61.9132;48.9419;93.2605	113.129;92.546;175.723	7	6999;56267;883;8564;23498;125061;130013	95.3081
R-HSA-166665	Terminal pathway of complement	6	75		103.922	6.33875	101.356	97.3264	97.3264;109.547;101.369;100.117;101.343;113.827		735;733;732;731;729;727			0.99985	0.0019581	0.0019581		91.9467	4.50791	90.3714	87.0596	87.0596;96.5634;89.245;89.0173;91.4977;98.297		149.669	23.3709	154.607	106.71	106.71;169.08;156.656;143.126;152.558;169.887		97.3264	97.3264		0														6	735;733;732;731;729;727	103.922
R-HSA-193775	Synthesis of bile acids and bile salts via 24-hydroxycholesterol	7	50		93.5741	30.9177	101.416	33.5147	103.33;112.417;101.416;76.2631;98.5588;129.519;33.5147		10998;80270;1582;51302;1593;6718;1109			0.99583	0.018338	0.018338		75.4536	32.737	92.7026	14.8674	92.7026;95.9097;92.739;45.0936;84.0332;102.83;14.8674		146.862	24.8506	147.426	110.588	159.46;183.016;147.426;110.588;136.216;165.755;125.576		33.5147	54.8889		1	1109	33.5147	33.5147		14.8674	14.8674		125.576	125.576		33.5147	14.8674	125.576	6	10998;80270;1582;51302;1593;6718	103.584
R-HSA-70268	Pyruvate metabolism	13	41.94		94.6091	40.0129	101.514	24.1989	51.7526;153.619;106.951;32.3056;70.272;107.029;129.489;98.2895;101.514;116.889;143.404;24.1989;94.2053		6566;6256;54704;5166;5165;5164;8050;5162;25874;3029;2739;1737;682			0.99693	0.0091111	0.013857		73.3055	33.5794	90.5237	12.1818	28.36;100.675;90.5237;20.3369;52.7645;95.5615;100.677;85.183;91.0133;98.6998;107.151;12.1818;69.8441		135.086	48.5751	154.322	46.5091	111.215;183.528;179.416;46.5091;102.74;165.729;178.976;113.81;154.322;172.792;185.656;58.7989;102.621		28.2522	61.0123		5	6566;54704;5166;2739;682	85.7237	94.2053	44.3201	63.2431	69.8441	37.9917	125.083	111.215	58.0773	51.7526;106.951;32.3056;143.404;94.2053	28.36;90.5237;20.3369;107.151;69.8441	111.215;179.416;46.5091;185.656;102.621	8	6256;5165;5164;8050;5162;25874;3029;1737	100.163
R-HSA-194068	Bile acid and bile salt metabolism	17	39.53		102.114	29.7516	101.717	33.5147	46.1187;101.717;103.33;100.785;124.578;153.619;107.127;112.417;141.026;101.416;95.999;76.2631;98.5588;108.767;129.519;33.5147;101.178		80765;10599;10998;6554;6342;6256;10499;80270;3295;1582;1581;51302;1593;570;6718;1109;8309			0.99763	0.0062334	0.0083704		82.0901	27.8774	92.7026	14.8674	20.0521;87.9317;92.7026;93.4044;100.037;100.675;92.6219;95.9097;107.813;92.739;79.7413;45.0936;84.0332;95.7776;102.83;14.8674;89.3015		149.156	30.1441	159.46	78.1264	78.1264;161.653;159.46;138.7;166.934;183.528;175.409;183.016;173.847;147.426;102.697;110.588;136.216;171.347;165.755;125.576;155.367		61.1909	97.2789		1	1109	33.5147	33.5147		14.8674	14.8674		125.576	125.576		33.5147	14.8674	125.576	16	80765;10599;10998;6554;6342;6256;10499;80270;3295;1582;1581;51302;1593;570;6718;8309	106.401
R-HSA-556833	Metabolism of lipids	205	28.31		103.698	35.2332	101.717	14.66	189.362;125.347;104.057;86.2641;102.71;102.476;125.993;115.936;116.055;134.699;91.688;52.068;92.794;87.888;96.926;121.143;46.1187;91.71;98.9163;108.795;61.2225;37.2645;54.1344;110.431;101.717;14.66;95.3441;103.33;133.974;99.2483;114.789;100.785;93.5223;119.893;124.578;96.0704;93.88;153.619;53.9866;107.134;186.395;131.601;97.7561;60.7753;104.157;96.1397;92.2464;19.4219;110.182;58.5293;184.958;98.1…		55697;54600;7357;7329;7296;706;57761;27242;126282;255043;7108;7069;9524;6907;8871;6822;80765;134429;10948;10809;6721;79644;6713;55304;10599;57153;23446;10998;788;6576;6584;6554;8879;166929;6342;6319;6309;6256;25865;5565;5468;5465;5446;5445;5444;80339;8611;123;5337;5319;23760;79837;5305;5295;5288;5298;55300;55361;5096;5095;55301;50814;10062;8202;10499;4598;4594;9110;8898;54893;4534;6307;346606;801…			0.99999	9.7315e-06	1.6449e-05		76.3254	27.8231	84.0332	5.99648	111.406;100.5;93.8731;52.1457;83.9988;76.922;89.8287;87.6871;66.9779;104.143;71.3195;35.9206;69.3089;53.1557;79.2088;100.323;20.0521;56.8152;64.8533;95.3618;34.2679;16.8709;33.1697;88.4849;87.9317;7.95431;60.4546;92.7026;103.835;85.9465;87.3212;93.4044;69.7868;99.5647;100.037;78.1043;64.2619;100.675;26.7038;93.0286;120.208;103.709;78.8441;38.1549;93.9739;73.436;55.997;13.6581;80.3972;44.2053;118.…		142.247	39.7683	159.277	30.5759	215.973;165.326;159.616;96.4998;168.634;180.241;181.192;179.365;184.783;168.417;94.7106;80.9105;138.373;132.289;108.121;156.891;78.1264;95.5619;132.508;172.787;96.8843;93.8989;91.7411;172.341;161.653;31.3313;106.411;159.46;173.924;121.866;181.459;138.7;139.739;167.264;166.934;104.668;98.3779;183.528;128.156;173.748;198.291;168.719;113.221;95.9292;159.277;105.417;97.3587;30.5759;172.865;84.3998;19…		76.3248	97.1512		64	55697;7357;7329;7296;706;57761;27242;6907;8871;10948;79644;57153;6584;8879;166929;25865;5468;8611;123;23760;79837;5305;5298;55361;55301;8202;8898;112950;6837;84246;154141;253558;2531;51141;3248;84803;284161;51573;2274;112812;2167;79993;64834;57834;120227;1459;1374;253782;91012;1024;10498;2583;9915;335;51129;59344;1109;196;2181;23597;55331;51099;63874;4363	100.58	99.6312	49.4144	66.6115	72.7075	33.7751	139.111	144.883	46.7137	189.362;104.057;86.2641;102.71;102.476;125.993;115.936;87.888;96.926;98.9163;37.2645;14.66;114.789;93.5223;119.893;53.9866;186.395;92.2464;19.4219;184.958;98.1107;134.024;44.214;101.813;110.938;170.643;167.093;48.0467;98.9003;67.335;164.256;23.2587;160.248;169.168;69.9393;91.0985;23.4235;176.511;171.242;48.6704;30.2622;53.6376;104.062;172.077;177.114;77.2143;30.4719;34.1038;101.56;100.346;76.4357…	111.406;93.8731;52.1457;83.9988;76.922;89.8287;87.6871;53.1557;79.2088;64.8533;16.8709;7.95431;87.3212;69.7868;99.5647;26.7038;120.208;55.997;13.6581;118.666;69.5341;88.0509;20.415;87.9379;98.4392;100.789;104.269;28.1886;73.279;51.862;103.329;12.0182;103.226;100.849;36.5369;72.136;5.99648;104.153;103.501;26.175;16.7881;29.8771;89.8302;100.317;101.821;58.8028;14.8418;15.5037;63.1912;74.2069;53.353…	215.973;159.616;96.4998;168.634;180.241;181.192;179.365;132.289;108.121;132.508;93.8989;31.3313;181.459;139.739;167.264;128.156;198.291;97.3587;30.5759;197.893;125.393;191.572;117.02;168.241;154.908;190.433;177.653;95.432;150.027;94.3055;175.789;51.6512;169.782;189.758;109.112;116.081;84.8354;191.759;183.14;106.786;63.6785;112.973;171.582;195.349;192.903;110.614;47.3072;83.444;172.72;152.857;97.9…	141	54600;126282;255043;7108;7069;9524;6822;80765;134429;10809;6721;6713;55304;10599;23446;10998;788;6576;6554;6342;6319;6309;6256;5565;5465;5446;5445;5444;80339;5337;5319;5295;5288;55300;5096;5095;50814;10062;10499;4598;4594;9110;54893;4534;6307;346606;80168;166785;11343;84693;4036;64900;23175;3638;3422;80270;3283;3295;3291;3290;3158;3157;3156;3155;3074;51179;3033;2948;2877;2819;57678;2638;57733;222…	105.113
R-HSA-71384	Ethanol oxidation	8	66.67		90.1524	32.9772	101.721	48.1588	102.344;129.831;101.448;48.1588;127.416;101.995;55.0234;55.0027		219;216;130;127;126;125;124;55902			0.99988	0.0010483	0.0010483		70.8045	32.5213	86.0071	28.6729	91.0603;104.035;89.0536;32.3417;101.929;82.9607;28.6729;36.3826		133.677	41.8447	158.668	66.8709	158.245;163.412;159.091;66.8709;164.447;171.217;94.7057;91.4234		48.1588	51.5807		1	127	48.1588	48.1588		32.3417	32.3417		66.8709	66.8709		48.1588	32.3417	66.8709	7	219;216;130;126;125;124;55902	96.1514
R-HSA-1430728	Metabolism	554	27.47		102.14	34.6963	102.503	1.68018	152.271;134.387;103.374;189.362;97.1747;65.8171;91.2264;99.5513;97.2307;98.5754;118.849;100.036;116.988;125.347;122.79;104.057;91.6563;86.2641;33.7179;184.061;102.71;108.127;80.6585;126.474;102.476;125.993;105.987;115.936;116.055;134.699;91.688;52.068;92.794;126.338;87.888;110.787;106.873;109.822;96.926;111.147;121.143;100.194;113.955;111.973;118.442;168.559;46.1187;91.71;98.9163;108.795;107.504;…		64132;8876;79001;55697;7385;7384;7378;51733;133688;7364;7366;7365;79799;54600;54578;7357;29914;7329;7316;1890;7296;7276;7274;7263;706;57761;7172;27242;126282;255043;7108;7069;9524;6999;6907;6898;6888;51204;8871;6821;6822;6783;27284;8801;8802;6804;80765;134429;10948;10809;6723;6721;79644;6713;55304;6652;54498;10599;6548;8140;6535;6539;113235;57153;23446;6520;2542;219855;120103;23169;6514;10998;291…			1	6.638e-12	1.144e-11		76.0628	27.4185	84.7733	0.281152	98.5035;101.976;90.8724;111.406;76.8291;35.5391;66.768;89.6272;63.1946;75.3037;98.3953;86.2402;99.6103;100.5;99.4907;93.8731;61.6301;52.1457;18.9214;113.906;83.9988;94.3139;64.1846;101.194;76.922;89.8287;89.7516;87.6871;66.9779;104.143;71.3195;35.9206;69.3089;100.91;53.1557;98.1603;96.0632;95.991;79.2088;74.9196;100.323;85.3222;99.0071;96.9341;80.7323;105.917;20.0521;56.8152;64.8533;95.3618;96.23…		143.14	40.316	159.373	8.33829	194.802;178.358;166.869;215.973;110.646;99.617;130.092;123.258;115.95;120.54;177.931;147.691;155.804;165.326;178.792;159.616;133.577;96.4998;70.7307;199.212;168.634;174.624;103.169;164.948;180.241;181.192;178.027;179.365;184.783;168.417;94.7106;80.9105;138.373;166.551;132.289;158.725;161.899;175.894;108.121;181.484;156.891;159.36;156.952;175.384;184.423;188.301;78.1264;95.5619;132.508;172.787;163…		76.4142	97.8003		188	55697;7378;7357;29914;7329;7316;1890;7296;706;57761;27242;6907;6888;8871;6804;10948;6723;79644;54498;6548;8140;57153;6520;219855;120103;60386;6584;6566;6472;8879;166929;347735;81929;6229;6217;6209;6132;6125;6171;25873;11224;6155;6152;200916;9045;54884;5834;29920;5723;9491;10197;5714;5713;10213;5717;5695;5694;5693;5690;5685;29968;5593;25865;5516;5471;5468;5464;8611;123;51196;23760;79837;5305;5298;…	95.8702	97.4752	43.5806	65.7261	69.5847	30.7412	136.906	140.123	46.2903	189.362;91.2264;104.057;91.6563;86.2641;33.7179;184.061;102.71;102.476;125.993;115.936;87.888;106.873;96.926;168.559;98.9163;107.504;37.2645;89.6343;113.341;84.7154;14.66;58.9568;98.5707;107.755;100.975;114.789;51.7526;100.624;93.5223;119.893;77.3205;50.4151;94.2435;119.179;108.023;96.5032;20.1076;102.746;96.9866;20.5633;115.243;96.2342;180.182;150.797;82.1246;91.085;168.998;97.8521;99.4859;103.9…	111.406;66.768;93.8731;61.6301;52.1457;18.9214;113.906;83.9988;76.922;89.8287;87.6871;53.1557;96.0632;79.2088;105.917;64.8533;96.2301;16.8709;67.222;83.6918;61.9132;7.95431;48.9419;81.5095;93.2605;80.4264;87.3212;28.36;55.4313;69.7868;99.5647;53.1191;27.3729;70.2588;98.7642;92.7218;50.5783;4.9309;76.155;58.4873;15.5871;56.3352;59.97;104.755;102.928;59.6375;70.6343;104.855;80.3349;74.1843;76.4816;…	215.973;130.092;159.616;133.577;96.4998;70.7307;199.212;168.634;180.241;181.192;179.365;132.289;161.899;108.121;188.301;132.508;163.091;93.8989;132.522;181.79;113.129;31.3313;92.546;117.403;175.723;171.771;181.459;111.215;183.183;139.739;167.264;102.901;109.903;141.097;182.587;176.468;145.987;66.6735;178.849;180.27;29.6431;190.174;109.312;193.335;186.014;106.452;124.681;189.606;113.23;149.367;159…	366	64132;8876;79001;7385;7384;51733;133688;7364;7366;7365;79799;54600;54578;7276;7274;7263;7172;126282;255043;7108;7069;9524;6999;6898;51204;6821;6822;6783;27284;8801;8802;80765;134429;10809;6721;6713;55304;6652;10599;6535;6539;113235;23446;2542;23169;6514;10998;291;788;8402;6576;9963;6580;6554;23729;6470;256987;6391;6383;6382;6342;6319;6309;1757;6256;10247;51109;5950;23475;5860;5827;58510;5565;5519…	105.361
R-HSA-211897	Cytochrome P450 - arranged by substrate type	24	36.92		103.172	40.3491	102.588	22.2939	153.619;107.127;48.6704;101.416;95.999;23.8162;133.132;98.5568;107.905;172.077;131.489;131.128;76.2631;22.2939;177.114;97.6886;130.934;133.755;98.5588;105.935;100.729;47.7819;103.761;76.3866		6256;10499;112812;1582;1581;1595;4051;8529;66002;57834;1580;1579;51302;29785;120227;1571;1558;1557;1593;1589;1545;9915;405;196			0.99839	0.0037096	0.0058992		74.5924	29.4704	82.1195	16.7512	100.675;92.6219;26.175;92.739;79.7413;17.7715;103.956;80.2058;70.1381;100.317;91.6406;102.986;45.0936;16.7512;101.821;80.1226;103.687;104.868;84.0332;89.1715;72.9288;25.8533;48.6913;58.2296		141.637	48.8971	163.289	32.7247	183.528;175.409;106.786;147.426;102.697;35.4512;172.639;118.977;182.092;195.349;184.559;169.956;110.588;32.7247;192.903;112.034;167.655;172.371;136.216;179.352;158.923;62.2432;190.199;109.212		48.2261	86.1928		6	112812;57834;29785;120227;9915;196	90.7206	62.5285	67.2046	54.8578	42.2023	38.4695	116.536	107.999	66.5795	48.6704;172.077;22.2939;177.114;47.7819;76.3866	26.175;100.317;16.7512;101.821;25.8533;58.2296	106.786;195.349;32.7247;192.903;62.2432;109.212	18	6256;10499;1582;1581;1595;4051;8529;66002;1580;1579;51302;1571;1558;1557;1593;1589;1545;405	107.323
R-HSA-204174	Regulation of pyruvate dehydrogenase (PDH) complex	8	50		90.2692	45.1977	102.62	24.1989	153.619;106.951;32.3056;70.272;107.029;129.489;98.2895;24.1989		6256;54704;5166;5165;5164;8050;5162;1737			0.99727	0.011764	0.011764		69.7379	36.436	87.8534	12.1818	100.675;90.5237;20.3369;52.7645;95.5615;100.677;85.183;12.1818		128.688	56.0793	139.769	46.5091	183.528;179.416;46.5091;102.74;165.729;178.976;113.81;58.7989		24.1989	28.2522		2	54704;5166	69.6283	69.6283	52.7823	55.4303	55.4303	49.6296	112.963	112.963	93.9794	106.951;32.3056	90.5237;20.3369	179.416;46.5091	6	6256;5165;5164;8050;5162;1737	97.1496
R-HSA-211859	Biological oxidations	76	36.71		103.239	30.972	102.635	22.2939	97.2307;98.5754;118.849;100.036;116.988;125.347;122.79;105.987;121.143;100.194;113.955;89.6343;99.2046;153.619;175.209;97.3135;107.127;171.146;118.842;104.242;121.788;138.213;75.5249;107.327;93.3101;104.022;74.1429;98.0815;100.537;112.696;124.787;68.2724;115.443;88.349;48.6704;101.416;95.999;23.8162;133.132;98.5568;107.905;172.077;131.489;131.128;76.2631;22.2939;177.114;97.6886;130.934;133.755;98…		133688;7364;7366;7365;79799;54600;54578;7172;6822;6783;27284;54498;23169;6256;9060;26873;10499;10;4143;54996;4129;4128;3326;9446;2948;373156;2941;2939;2938;92292;10249;2730;2328;2326;112812;1582;1581;1595;4051;8529;66002;57834;1580;1579;51302;29785;120227;1571;1558;1557;1593;1589;1545;1312;134147;79094;8824;9915;405;26;218;219;216;246181;10327;196;130;127;126;125;124;91703;55902;54988;348158;1238…			1	5.0991e-07	8.8276e-07		79.3872	24.8565	89.2717	16.7512	63.1946;75.3037;98.3953;86.2402;99.6103;100.5;99.4907;89.7516;100.323;85.3222;99.0071;67.222;83.0216;100.675;106.703;60.3743;92.6219;104.085;99.1381;94.6692;100.404;104.049;42.7248;92.1262;71.8351;91.7179;54.911;88.0233;90.0782;98.9734;101.125;55.5075;92.8441;54.3294;26.175;92.739;79.7413;17.7715;103.956;80.2058;70.1381;100.317;91.6406;102.986;45.0936;16.7512;101.821;80.1226;103.687;104.868;84.03…		144.725	38.1726	157.599	32.7247	115.95;120.54;177.931;147.691;155.804;165.326;178.792;178.027;156.891;159.36;156.952;132.522;123.505;183.528;187.472;118.358;175.409;189.99;173.561;156.899;159.102;181.785;109.826;178.226;129.7;166.504;110.982;110.291;148.498;152.179;155.686;82.2024;168.252;108.351;106.786;147.426;102.697;35.4512;172.639;118.977;182.092;195.349;184.559;169.956;110.588;32.7247;192.903;112.034;167.655;172.371;136.2…		71.2077	97.2721		12	54498;3326;2730;112812;57834;29785;120227;1312;79094;9915;196;127	81.2914	71.8987	47.4257	52.2096	49.7863	27.2865	109.334	107.999	48.5799	89.6343;75.5249;68.2724;48.6704;172.077;22.2939;177.114;84.0329;65.55;47.7819;76.3866;48.1588	67.222;42.7248;55.5075;26.175;100.317;16.7512;101.821;52.5938;46.9788;25.8533;58.2296;32.3417	132.522;109.826;82.2024;106.786;195.349;32.7247;192.903;124.896;96.4745;62.2432;109.212;66.8709	64	133688;7364;7366;7365;79799;54600;54578;7172;6822;6783;27284;23169;6256;9060;26873;10499;10;4143;54996;4129;4128;9446;2948;373156;2941;2939;2938;92292;10249;2328;2326;1582;1581;1595;4051;8529;66002;1580;1579;51302;1571;1558;1557;1593;1589;1545;134147;8824;405;26;218;219;216;246181;10327;130;126;125;124;91703;55902;54988;348158;123876	107.355
R-HSA-211945	Phase I - Functionalization of compounds	43	40.57		101.919	34.6701	102.841	22.2939	89.6343;153.619;107.127;104.242;121.788;138.213;75.5249;115.443;88.349;48.6704;101.416;95.999;23.8162;133.132;98.5568;107.905;172.077;131.489;131.128;76.2631;22.2939;177.114;97.6886;130.934;133.755;98.5588;105.935;100.729;105.475;138.314;47.7819;103.761;102.841;105.329;102.344;129.831;76.3866;101.448;48.1588;127.416;101.995;55.0234;55.0027		54498;6256;10499;54996;4129;4128;3326;2328;2326;112812;1582;1581;1595;4051;8529;66002;57834;1580;1579;51302;29785;120227;1571;1558;1557;1593;1589;1545;134147;8824;9915;405;26;218;219;216;196;130;127;126;125;124;55902			1	8.8736e-06	1.3507e-05		75.9385	27.8594	85.8711	16.7512	67.222;100.675;92.6219;94.6692;100.404;104.049;42.7248;92.8441;54.3294;26.175;92.739;79.7413;17.7715;103.956;80.2058;70.1381;100.317;91.6406;102.986;45.0936;16.7512;101.821;80.1226;103.687;104.868;84.0332;89.1715;72.9288;93.0006;105.067;25.8533;48.6913;85.8711;68.5202;91.0603;104.035;58.2296;89.0536;32.3417;101.929;82.9607;28.6729;36.3826		144.014	42.9918	159.102	32.7247	132.522;183.528;175.409;156.899;159.102;181.785;109.826;168.252;108.351;106.786;147.426;102.697;35.4512;172.639;118.977;182.092;195.349;184.559;169.956;110.588;32.7247;192.903;112.034;167.655;172.371;136.216;179.352;158.923;169.178;181.955;62.2432;190.199;174.601;181.44;158.245;163.412;109.212;159.091;66.8709;164.447;171.217;94.7057;91.4234		51.8366	82.3678		9	54498;3326;112812;57834;29785;120227;9915;196;127	84.1824	75.5249	55.0468	52.3817	42.7248	31.9206	112.049	109.212	55.6216	89.6343;75.5249;48.6704;172.077;22.2939;177.114;47.7819;76.3866;48.1588	67.222;42.7248;26.175;100.317;16.7512;101.821;25.8533;58.2296;32.3417	132.522;109.826;106.786;195.349;32.7247;192.903;62.2432;109.212;66.8709	34	6256;10499;54996;4129;4128;2328;2326;1582;1581;1595;4051;8529;66002;1580;1579;51302;1571;1558;1557;1593;1589;1545;134147;8824;405;26;218;219;216;130;126;125;124;55902	106.614
R-HSA-879518	Transport of organic anions	6	50		100.831	14.4184	102.85	76.5115	76.5115;119.021;103.984;94.6558;101.717;109.094		353189;28232;11309;6578;10599;6567			0.99362	0.028812	0.028812		75.1282	20.7739	84.4809	43.0907	55.6607;88.7229;94.3329;43.0907;87.9317;81.0301		146.356	36.9	159.402	100.076	100.076;182.258;157.151;100.398;161.653;176.598		76.5115	85.5837		2	28232;6578	106.838	106.838	17.2288	65.9068	65.9068	32.2668	141.328	141.328	57.8838	119.021;94.6558	88.7229;43.0907	182.258;100.398	4	353189;11309;10599;6567	97.8266
R-HSA-159418	Recycling of bile acids and salts	7	43.75		103.066	31.2375	103.33	46.1187	46.1187;101.717;103.33;100.785;153.619;107.127;108.767		80765;10599;10998;6554;6256;10499;570			0.98824	0.040702	0.060377		83.3093	28.1565	92.7026	20.0521	20.0521;87.9317;92.7026;93.4044;100.675;92.6219;95.7776		152.603	35.8162	161.653	78.1264	78.1264;161.653;159.46;138.7;183.528;175.409;171.347		46.1187	73.4518		0														7	80765;10599;10998;6554;6256;10499;570	103.066
R-HSA-6806667	Metabolism of fat-soluble vitamins	19	40.43		97.2762	36.8839	103.374	28.6542	103.374;91.6563;108.127;80.6585;103.26;164.451;82.1246;28.6542;104.499;117.619;136.067;143.135;31.0878;111.879;129.589;106.533;100.52;33.5147;71.4996		79001;29914;7276;7274;6383;6382;54884;51109;5950;7804;4036;4035;3949;345;338;336;335;1109;57016			0.99892	0.0029289	0.0038702		74.4872	30.4755	90.8724	14.8674	90.8724;61.6301;94.3139;64.1846;91.313;103.207;59.6375;15.3566;88.9434;98.9209;102.354;102.33;22.3717;96.9505;101.598;93.1485;63.897;14.8674;49.3596		143.25	42.1252	166.869	49.9825	166.869;133.577;174.624;103.169;164.56;178.871;106.452;63.7892;175.288;173.709;175.079;186.451;49.9825;175.471;171.475;172.973;131.676;125.576;92.1496		32.3012	76.079		6	29914;54884;7804;335;1109;57016	82.8224	86.8905	28.8513	58.0521	60.6338	27.0563	127.19	128.626	27.8763	91.6563;82.1246;117.619;100.52;33.5147;71.4996	61.6301;59.6375;98.9209;63.897;14.8674;49.3596	133.577;106.452;173.709;131.676;125.576;92.1496	13	79001;7276;7274;6383;6382;51109;5950;4036;4035;3949;345;338;336	103.947
R-HSA-196849	Metabolism of water-soluble vitamins and cofactors	38	31.15		109.157	24.9844	103.41	50.1257	134.387;133.443;100.975;108.577;100.624;86.8643;105.595;102.912;106.26;117.692;98.5121;94.3579;93.5648;90.8936;97.2084;130.664;98.5788;86.1653;103.909;50.1257;93.0827;122.381;112.553;106.957;107.327;98.4554;187.785;92.6318;95.7725;99.4114;101.416;163.091;107.681;114.164;124.256;106.69;95.1924;177.791		8876;113235;60386;9963;6472;6470;23475;55163;5096;5095;5091;83666;79646;9054;55191;133686;4594;25902;55034;25974;326625;166785;64087;56922;9446;10243;80308;2194;5168;5167;1582;686;316;81693;10840;32;31;4363			0.99449	0.0096797	0.014816		83.1395	21.1759	91.9985	29.9887	101.976;101.776;80.4264;97.3471;55.4313;68.3485;95.8246;92.3433;91.8709;98.6628;79.0969;41.2308;64.8976;67.4891;71.3709;102.738;84.7074;69.6354;71.8535;32.6866;57.6167;99.5475;97.8051;95.9709;92.1262;80.7844;123.67;67.6424;29.9887;78.9977;92.739;105.646;96.6001;96.841;100.294;94.7482;69.0814;109.487		149.708	32.2047	161.061	96.3346	178.358;180.595;171.771;158.856;183.183;112.078;156.751;160.129;175.267;177.134;119.489;109.68;98.2219;136.729;149.556;170.092;117.317;101.535;178.294;101.228;97.9874;175.978;171.156;162.637;178.226;119.684;205.29;96.3346;111.07;129.715;147.426;177.141;161.993;181.939;168.224;166.971;108.512;192.345		93.3238	98.4838		6	60386;6472;25902;55034;80308;4363	126.208	102.442	44.3722	85.0839	76.1399	26.0732	172.07	180.738	36.4751	100.975;100.624;86.1653;103.909;187.785;177.791	80.4264;55.4313;69.6354;71.8535;123.67;109.487	171.771;183.183;101.535;178.294;205.29;192.345	32	8876;113235;9963;6470;23475;55163;5096;5095;5091;83666;79646;9054;55191;133686;4594;25974;326625;166785;64087;56922;9446;10243;2194;5168;5167;1582;686;316;81693;10840;32;31	105.959
R-HSA-76005	Response to elevated platelet cytosolic Ca2+	40	31.01		99.6745	29.0829	103.622	10.3134	135.267;62.6827;110.891;95.6008;109.141;158.483;102.836;112.832;103.535;96.446;90.1994;112.902;92.5665;109.537;46.495;115.747;112.304;109.386;73.3541;80.7349;133.749;10.3134;53.5277;77.9129;110.207;104.538;104.569;105.099;103.709;162.699;101.311;94.8369;116.426;132.523;34.3161;103.305;100.52;106.38;98.3162;101.78		9948;7057;7018;6694;5345;5054;5267;6414;5919;5874;5627;5340;5154;5005;29789;10184;3827;3700;3690;3479;3273;3082;22927;54676;2266;2244;2243;2153;2162;23052;55664;967;10487;813;139322;350;335;308;197;2			0.99495	0.0087877	0.01326		77.8538	25.8476	91.1579	3.82446	101.64;36.108;96.7101;79.2212;97.0715;102.923;92.7243;98.2853;91.5617;76.5994;69.6609;97.6454;70.1161;96.0161;26.4886;68.2787;98.4348;95.5719;37.6345;49.1216;94.89;3.82446;29.0426;59.3627;97.2898;93.5164;92.2769;93.3147;80.9074;101.094;78.2524;71.1204;97.7687;102.713;24.3001;90.7542;63.897;96.0216;75.9413;86.0515		146.33	37.478	164.649	30.347	182.238;94.6592;174.495;101.548;164.526;182.405;157.439;166.864;164.773;107.42;119.131;173.886;134.788;173.536;95.6122;187.663;161.652;174.418;114.3;112.288;180.921;30.347;115.71;100.087;167.344;163.638;168.487;166.141;173.783;179.502;170.156;134.153;182.841;175.285;57.1274;166.021;131.676;160.122;117.936;168.272		75.6335	96.0234		15	9948;5054;5874;5154;29789;10184;22927;54676;2162;23052;967;10487;813;335;308	106.236	103.709	33.0011	76.5315	76.5994	25.0972	149.552	160.122	33.8249	135.267;158.483;96.446;92.5665;46.495;115.747;53.5277;77.9129;103.709;162.699;94.8369;116.426;132.523;100.52;106.38	101.64;102.923;76.5994;70.1161;26.4886;68.2787;29.0426;59.3627;80.9074;101.094;71.1204;97.7687;102.713;63.897;96.0216	182.238;182.405;107.42;134.788;95.6122;187.663;115.71;100.087;173.783;179.502;134.153;182.841;175.285;131.676;160.122	25	7057;7018;6694;5345;5267;6414;5919;5627;5340;5005;3827;3700;3690;3479;3273;3082;2266;2244;2243;2153;55664;139322;350;197;2	95.7376
R-HSA-114608	Platelet degranulation	41	32.8		100.015	28.7997	103.709	10.3134	135.267;62.6827;110.891;95.6008;109.141;158.483;102.836;112.832;103.535;96.446;90.1994;112.902;92.5665;109.537;46.495;115.747;112.304;109.386;73.3541;80.7349;133.749;10.3134;53.5277;77.9129;110.207;104.538;104.569;105.099;103.709;162.699;101.311;94.8369;116.426;132.523;34.3161;103.305;100.52;106.38;98.3162;101.78;113.636		9948;7057;7018;6694;5345;5054;5267;6414;5919;5874;5627;5340;5154;5005;29789;10184;3827;3700;3690;3479;3273;3082;22927;54676;2266;2244;2243;2153;2162;23052;55664;967;10487;813;139322;350;335;308;197;2;1			0.99857	0.0026869	0.004293		78.3503	25.7197	91.5617	3.82446	101.64;36.108;96.7101;79.2212;97.0715;102.923;92.7243;98.2853;91.5617;76.5994;69.6609;97.6454;70.1161;96.0161;26.4886;68.2787;98.4348;95.5719;37.6345;49.1216;94.89;3.82446;29.0426;59.3627;97.2898;93.5164;92.2769;93.3147;80.9074;101.094;78.2524;71.1204;97.7687;102.713;24.3001;90.7542;63.897;96.0216;75.9413;86.0515;98.2119		146.922	37.2003	164.773	30.347	182.238;94.6592;174.495;101.548;164.526;182.405;157.439;166.864;164.773;107.42;119.131;173.886;134.788;173.536;95.6122;187.663;161.652;174.418;114.3;112.288;180.921;30.347;115.71;100.087;167.344;163.638;168.487;166.141;173.783;179.502;170.156;134.153;182.841;175.285;57.1274;166.021;131.676;160.122;117.936;168.272;170.61		75.6335	96.0234		15	9948;5054;5874;5154;29789;10184;22927;54676;2162;23052;967;10487;813;335;308	106.236	103.709	33.0011	76.5315	76.5994	25.0972	149.552	160.122	33.8249	135.267;158.483;96.446;92.5665;46.495;115.747;53.5277;77.9129;103.709;162.699;94.8369;116.426;132.523;100.52;106.38	101.64;102.923;76.5994;70.1161;26.4886;68.2787;29.0426;59.3627;80.9074;101.094;71.1204;97.7687;102.713;63.897;96.0216	182.238;182.405;107.42;134.788;95.6122;187.663;115.71;100.087;173.783;179.502;134.153;182.841;175.285;131.676;160.122	26	7057;7018;6694;5345;5267;6414;5919;5627;5340;5005;3827;3700;3690;3479;3273;3082;2266;2244;2243;2153;55664;139322;350;197;2;1	96.426
R-HSA-156580	Phase II - Conjugation of compounds	31	32.63		107.352	23.0743	104.022	65.55	97.2307;98.5754;118.849;100.036;116.988;125.347;122.79;105.987;121.143;100.194;113.955;99.2046;175.209;97.3135;171.146;118.842;107.327;93.3101;104.022;74.1429;98.0815;100.537;112.696;124.787;68.2724;84.0329;65.55;99.9646;101.42;104.784;106.183		133688;7364;7366;7365;79799;54600;54578;7172;6822;6783;27284;23169;9060;26873;10;4143;9446;2948;373156;2941;2939;2938;92292;10249;2730;1312;79094;10327;54988;348158;123876			0.99523	0.0090446	0.012394		85.6102	17.1335	90.0782	46.9788	63.1946;75.3037;98.3953;86.2402;99.6103;100.5;99.4907;89.7516;100.323;85.3222;99.0071;83.0216;106.703;60.3743;104.085;99.1381;92.1262;71.8351;91.7179;54.911;88.0233;90.0782;98.9734;101.125;55.5075;52.5938;46.9788;79.1766;89.3719;95.0985;95.9368		148.078	27.6632	155.804	82.2024	115.95;120.54;177.931;147.691;155.804;165.326;178.792;178.027;156.891;159.36;156.952;123.505;187.472;118.358;189.99;173.561;178.226;129.7;166.504;110.982;110.291;148.498;152.179;155.686;82.2024;124.896;96.4745;154.201;158.767;156.685;158.975		88.6715	98.89		3	2730;1312;79094	72.6184	68.2724	9.9785	51.6934	52.5938	4.33506	101.191	96.4745	21.7341	68.2724;84.0329;65.55	55.5075;52.5938;46.9788	82.2024;124.896;96.4745	28	133688;7364;7366;7365;79799;54600;54578;7172;6822;6783;27284;23169;9060;26873;10;4143;9446;2948;373156;2941;2939;2938;92292;10249;10327;54988;348158;123876	111.074
R-HSA-5652084	Fructose metabolism	5	71.43		116.76	20.5683	104.092	99.7828	99.7828;104.092;146.673;103.423;129.831		6652;3795;132158;229;216			0.9994	0.0068496	0.0068496		93.4829	8.554	90.916	84.5299	87.1067;84.5299;100.827;90.916;104.035		159.215	11.7379	163.412	139.289	139.289;169.425;159.062;164.888;163.412		99.7828	99.7828		0														5	6652;3795;132158;229;216	116.76
R-HSA-196854	Metabolism of vitamins and cofactors	62	33.16		106.145	29.1026	104.204	28.6542	134.387;103.374;91.6563;108.127;80.6585;133.443;100.975;108.577;100.624;86.8643;103.26;164.451;82.1246;28.6542;104.499;105.595;86.8295;102.912;106.26;117.692;98.5121;94.3579;93.5648;90.8936;97.2084;130.664;98.5788;86.1653;103.909;50.1257;93.0827;122.381;112.553;106.957;117.619;136.067;143.135;31.0878;131.903;107.327;98.4554;104.696;130.571;187.785;92.6318;95.7725;99.4114;101.416;130.767;163.091;1…		8876;79001;29914;7276;7274;113235;60386;9963;6472;6470;6383;6382;54884;51109;5950;23475;5593;55163;5096;5095;5091;83666;79646;9054;55191;133686;4594;25902;55034;25974;326625;166785;64087;56922;7804;4036;4035;3949;3417;9446;10243;2644;2643;80308;2194;5168;5167;1582;57017;686;345;338;336;335;316;81693;10840;1109;57016;32;31;4363			0.9999	0.00018673	0.00031095		81.0119	24.4899	91.5919	14.8674	101.976;90.8724;61.6301;94.3139;64.1846;101.776;80.4264;97.3471;55.4313;68.3485;91.313;103.207;59.6375;15.3566;88.9434;95.8246;51.7627;92.3433;91.8709;98.6628;79.0969;41.2308;64.8976;67.4891;71.3709;102.738;84.7074;69.6354;71.8535;32.6866;57.6167;99.5475;97.8051;95.9709;98.9209;102.354;102.33;22.3717;101.894;92.1262;80.7844;89.3481;103.795;123.67;67.6424;29.9887;78.9977;92.739;101.384;105.646;96.…		148.811	34.7603	165.399	49.9825	178.358;166.869;133.577;174.624;103.169;180.595;171.771;158.856;183.183;112.078;164.56;178.871;106.452;63.7892;175.288;156.751;126.437;160.129;175.267;177.134;119.489;109.68;98.2219;136.729;149.556;170.092;117.317;101.535;178.294;101.228;97.9874;175.978;171.156;162.637;173.709;175.079;186.451;49.9825;177.177;178.226;119.684;173.953;166.238;205.29;96.3346;111.07;129.715;147.426;171.834;177.141;175…		86.8469	96.4904		13	29914;60386;6472;54884;5593;25902;55034;7804;80308;335;1109;57016;4363	103.155	100.52	40.7657	70.0445	63.897	28.3042	147.846	133.577	37.7234	91.6563;100.975;100.624;82.1246;86.8295;86.1653;103.909;117.619;187.785;100.52;33.5147;71.4996;177.791	61.6301;80.4264;55.4313;59.6375;51.7627;69.6354;71.8535;98.9209;123.67;63.897;14.8674;49.3596;109.487	133.577;171.771;183.183;106.452;126.437;101.535;178.294;173.709;205.29;131.676;125.576;92.1496;192.345	49	8876;79001;7276;7274;113235;9963;6470;6383;6382;51109;5950;23475;55163;5096;5095;5091;83666;79646;9054;55191;133686;4594;25974;326625;166785;64087;56922;4036;4035;3949;3417;9446;10243;2644;2643;2194;5168;5167;1582;57017;686;345;338;336;316;81693;10840;32;31	106.938
R-HSA-193807	Synthesis of bile acids and bile salts via 27-hydroxycholesterol	8	53.33		104.021	34.356	104.272	33.5147	153.619;107.127;112.417;101.416;95.999;98.5588;129.519;33.5147		6256;10499;80270;1582;1581;1593;6718;1109			0.99852	0.0072476	0.0072476		82.9272	28.5693	92.6804	14.8674	100.675;92.6219;95.9097;92.739;79.7413;84.0332;102.83;14.8674		152.453	29.4973	156.59	102.697	183.528;175.409;183.016;147.426;102.697;136.216;165.755;125.576		33.5147	64.7569		1	1109	33.5147	33.5147		14.8674	14.8674		125.576	125.576		33.5147	14.8674	125.576	7	6256;10499;80270;1582;1581;1593;6718	114.094
R-HSA-3322077	Glycogen synthesis	7	43.75		97.5987	32.1637	104.436	33.7179	33.7179;96.8842;104.436;126.467;106.817;85.4435;129.425		7316;5507;283209;5236;2998;2997;8908			0.98824	0.040702	0.060377		76.7505	29.5615	89.1957	18.9214	18.9214;69.0424;89.1957;99.6747;96.006;63.1154;101.298		141.873	40.5173	161.704	70.7307	70.7307;109.151;173.055;179.517;161.704;129.231;169.72		33.7179	59.5807		2	7316;283209	69.0769	69.0769	50.0052	54.0585	54.0585	49.6914	121.893	121.893	72.3542	33.7179;104.436	18.9214;89.1957	70.7307;173.055	5	5507;5236;2998;2997;8908	109.007
R-HSA-8982491	Glycogen metabolism	11	40.74		101.155	27.0313	104.436	33.7179	33.7179;91.085;96.8842;109.607;104.436;126.467;106.817;85.4435;129.425;130.016;98.8033		7316;5834;5507;5256;283209;5236;2998;2997;8908;2548;178			0.99299	0.020233	0.031459		81.1177	24.8568	89.1957	18.9214	18.9214;70.6343;69.0424;97.5917;89.1957;99.6747;96.006;63.1154;101.298;101.103;85.7126		142.897	34.9549	160.944	70.7307	70.7307;124.681;109.151;160.944;173.055;179.517;161.704;129.231;169.72;175.522;117.612		59.5807	88.2643		3	7316;5834;283209	76.413	91.085	37.5728	59.5838	70.6343	36.4171	122.822	124.681	51.1875	33.7179;91.085;104.436	18.9214;70.6343;89.1957	70.7307;124.681;173.055	8	5507;5256;5236;2998;2997;8908;2548;178	110.433
R-HSA-140877	Formation of Fibrin Clot (Clotting Cascade)	19	50		101.042	20.5506	104.538	27.3657	122.034;81.8758;116.376;126.537;90.1994;107.845;112.304;96.9967;110.207;104.538;104.569;104.193;105.099;105.794;100.004;103.709;98.3632;27.3657;101.78		5270;3053;462;5104;5627;5624;3827;3818;2266;2244;2243;2158;2153;2147;2165;2162;2160;708;2			0.99997	0.00011276	0.00011276		84.7619	19.9415	91.7113	11.0289	99.6609;68.2101;98.7136;91.7113;69.6609;90.709;98.4348;83.492;97.2898;93.5164;92.2769;92.7064;93.3147;93.5955;82.4046;80.9074;86.792;11.0289;86.0515		150.567	31.1212	164.705	74.4387	162.421;98.7386;173.124;178.278;119.131;176.883;161.652;106.636;167.344;163.638;168.487;164.705;166.141;168.124;155.781;173.783;113.187;74.4387;168.272		54.6208	93.5981		3	5270;2162;708	84.3696	103.709	50.2099	63.8657	80.9074	46.7089	136.881	162.421	54.3741	122.034;103.709;27.3657	99.6609;80.9074;11.0289	162.421;173.783;74.4387	16	3053;462;5104;5627;5624;3827;3818;2266;2244;2243;2158;2153;2147;2165;2160;2	104.168
R-HSA-5686938	Regulation of TLR by endogenous ligand	9	56.25		103.291	16.8422	104.569	67.8421	110.747;108.075;89.507;67.8421;104.545;110.207;104.538;104.569;129.589		10333;7097;6280;6279;3929;2266;2244;2243;338			0.99949	0.0027315	0.0027315		83.1534	19.5713	93.1363	52.1521	70.018;95.8748;52.5182;52.1521;93.1363;97.2898;93.5164;92.2769;101.598		148.883	31.2391	165.168	93.4156	144.457;168.24;97.7195;93.4156;165.168;167.344;163.638;168.487;171.475		67.8421	78.6745		1	7097	108.075	108.075		95.8748	95.8748		168.24	168.24		108.075	95.8748	168.24	8	10333;6280;6279;3929;2266;2244;2243;338	102.693
R-HSA-140837	Intrinsic Pathway of Fibrin Clot Formation	12	57.14		100.122	25.8332	104.993	27.3657	122.034;81.8758;116.376;126.537;107.845;112.304;96.9967;104.193;105.794;98.3632;27.3657;101.78		5270;3053;462;5104;5624;3827;3818;2158;2147;2160;708;2			0.99992	0.00043924	0.00043924		83.4255	24.3551	91.2101	11.0289	99.6609;68.2101;98.7136;91.7113;90.709;98.4348;83.492;92.7064;93.5955;86.792;11.0289;86.0515		145.538	36.3814	163.563	74.4387	162.421;98.7386;173.124;178.278;176.883;161.652;106.636;164.705;168.124;113.187;74.4387;168.272		54.6208	89.4363		2	5270;708	74.6998	74.6998	66.9406	55.3449	55.3449	62.6723	118.43	118.43	62.2129	122.034;27.3657	99.6609;11.0289	162.421;74.4387	10	3053;462;5104;5624;3827;3818;2158;2147;2160;2	105.206
R-HSA-140875	Common Pathway of Fibrin Clot Formation	13	59.09		106.061	11.8513	105.099	81.8758	122.034;81.8758;116.376;126.537;90.1994;107.845;110.207;104.538;104.569;105.099;105.794;100.004;103.709		5270;3053;462;5104;5627;5624;2266;2244;2243;2153;2147;2165;2162			0.99997	0.00015872	0.00015872		88.6132	10.2921	92.2769	68.2101	99.6609;68.2101;98.7136;91.7113;69.6609;90.709;97.2898;93.5164;92.2769;93.3147;93.5955;82.4046;80.9074		159.375	23.5691	167.344	98.7386	162.421;98.7386;173.124;178.278;119.131;176.883;167.344;163.638;168.487;166.141;168.124;155.781;173.783		86.0376	95.1017		2	5270;2162	112.871	112.871	12.9577	90.2841	90.2841	13.2607	168.102	168.102	8.03415	122.034;103.709	99.6609;80.9074	162.421;173.783	11	3053;462;5104;5627;5624;2266;2244;2243;2153;2147;2165	104.822
R-HSA-192105	Synthesis of bile acids and bile salts	14	41.18		106.237	28.806	105.228	33.5147	103.33;124.578;153.619;107.127;112.417;141.026;101.416;95.999;76.2631;98.5588;108.767;129.519;33.5147;101.178		10998;6342;6256;10499;80270;3295;1582;1581;51302;1593;570;6718;1109;8309			0.99708	0.0083427	0.010808		85.2959	25.2368	92.7208	14.8674	92.7026;100.037;100.675;92.6219;95.9097;107.813;92.739;79.7413;45.0936;84.0332;95.7776;102.83;14.8674;89.3015		154.083	26.1476	162.607	102.697	159.46;166.934;183.528;175.409;183.016;173.847;147.426;102.697;110.588;136.216;171.347;165.755;125.576;155.367		54.8889	97.2789		1	1109	33.5147	33.5147		14.8674	14.8674		125.576	125.576		33.5147	14.8674	125.576	13	10998;6342;6256;10499;80270;3295;1582;1581;51302;1593;570;6718;8309	111.831
R-HSA-975634	Retinoid metabolism and transport	16	37.21		98.285	40.1052	105.516	28.6542	108.127;103.26;164.451;82.1246;28.6542;104.499;117.619;136.067;143.135;31.0878;111.879;129.589;106.533;100.52;33.5147;71.4996		7276;6383;6382;54884;51109;5950;7804;4036;4035;3949;345;338;336;335;1109;57016			0.99377	0.015017	0.024036		74.9106	32.8378	92.2308	14.8674	94.3139;91.313;103.207;59.6375;15.3566;88.9434;98.9209;102.354;102.33;22.3717;96.9505;101.598;93.1485;63.897;14.8674;49.3596		144.883	44.453	172.224	49.9825	174.624;164.56;178.871;106.452;63.7892;175.288;173.709;175.079;186.451;49.9825;175.471;171.475;172.973;131.676;125.576;92.1496		32.3012	76.8121		5	54884;7804;335;1109;57016	81.0556	82.1246	31.8918	57.3365	59.6375	30.1863	125.913	125.576	30.9697	82.1246;117.619;100.52;33.5147;71.4996	59.6375;98.9209;63.897;14.8674;49.3596	106.452;173.709;131.676;125.576;92.1496	11	7276;6383;6382;51109;5950;4036;4035;3949;345;338;336	106.117
R-HSA-381426	Regulation of Insulin-like Growth Factor (IGF) transport and uptake by Insulin-like Growth Factor Binding Proteins (IGFBPs)	42	34.15		103.597	31.7719	105.67	26.1199	173.455;110.891;75.8012;95.6008;26.1199;81.8758;116.376;87.2801;103.26;78.0382;107.845;112.902;96.0348;27.182;104.997;110.954;112.304;105.673;33.9641;139.825;97.9176;105.667;150.87;80.7349;129.104;110.207;104.569;132.095;95.1331;105.099;105.794;149.763;103.162;132.523;125.09;27.8121;129.589;136.469;106.533;100.52;123.748;98.3162		64856;7018;8614;6694;6696;3053;462;51156;6383;11098;5624;5340;255738;4241;4052;3912;3827;3698;3489;3488;3486;3485;3484;3479;10272;2266;2243;56975;54757;2153;2147;1435;1356;813;718;652;338;116519;336;335;57719;197			0.9995	0.00099623	0.0013532		80.8304	24.8001	91.795	16.9362	103.126;96.7101;59.3663;79.2212;16.9362;68.2101;98.7136;69.7768;91.313;57.8761;90.709;97.6454;76.8453;19.9515;85.4564;63.6843;98.4348;92.3115;24.0378;101.099;66.9618;92.7015;103.435;49.1216;99.886;97.2898;92.2769;82.2759;78.7765;93.3147;93.5955;102.474;90.6883;102.713;100.204;17.8522;101.598;105.488;93.1485;63.897;99.8147;75.9413		145.422	42.3989	167.734	41.8779	191.529;174.495;96.3677;101.548;45.7762;98.7386;173.124;112.16;164.56;116.802;176.883;173.886;104.968;41.8779;170.094;187.104;161.652;171.932;56.8773;177.902;150.026;171.301;166.347;112.288;177.805;167.344;168.487;186.568;100.438;166.141;168.124;168.194;165.881;175.285;171.961;49.2376;171.475;176.612;172.973;131.676;173.353;117.936		79.3865	96.9762		12	8614;6696;4241;4052;3489;3486;3484;10272;1435;813;335;57719	96.0425	102.758	45.8075	70.4108	76.2091	34.1843	129.473	158.186	54.2223	75.8012;26.1199;27.182;104.997;33.9641;97.9176;150.87;129.104;149.763;132.523;100.52;123.748	59.3663;16.9362;19.9515;85.4564;24.0378;66.9618;103.435;99.886;102.474;102.713;63.897;99.8147	96.3677;45.7762;41.8779;170.094;56.8773;150.026;166.347;177.805;168.194;175.285;131.676;173.353	30	64856;7018;6694;3053;462;51156;6383;11098;5624;5340;255738;3912;3827;3698;3488;3485;3479;2266;2243;56975;54757;2153;2147;1356;718;652;338;116519;336;197	106.619
R-HSA-8957275	Post-translational protein phosphorylation	37	34.91		105.731	31.5137	105.673	26.1199	173.455;110.891;75.8012;95.6008;26.1199;81.8758;116.376;87.2801;103.26;78.0382;107.845;96.0348;27.182;104.997;110.954;112.304;105.673;139.825;97.9176;150.87;129.104;110.207;104.569;132.095;95.1331;105.099;149.763;103.162;132.523;125.09;27.8121;129.589;136.469;106.533;100.52;123.748;98.3162		64856;7018;8614;6694;6696;3053;462;51156;6383;11098;5624;255738;4241;4052;3912;3827;3698;3488;3486;3484;10272;2266;2243;56975;54757;2153;1435;1356;813;718;652;338;116519;336;335;57719;197			0.9994	0.0012336	0.0018888		82.1021	23.7695	91.313	16.9362	103.126;96.7101;59.3663;79.2212;16.9362;68.2101;98.7136;69.7768;91.313;57.8761;90.709;76.8453;19.9515;85.4564;63.6843;98.4348;92.3115;101.099;66.9618;103.435;99.886;97.2898;92.2769;82.2759;78.7765;93.3147;102.474;90.6883;102.713;100.204;17.8522;101.598;105.488;93.1485;63.897;99.8147;75.9413		146.628	41.739	167.344	41.8779	191.529;174.495;96.3677;101.548;45.7762;98.7386;173.124;112.16;164.56;116.802;176.883;104.968;41.8779;170.094;187.104;161.652;171.932;177.902;150.026;166.347;177.805;167.344;168.487;186.568;100.438;166.141;168.194;165.881;175.285;171.961;49.2376;171.475;176.612;172.973;131.676;173.353;117.936		79.957	96.9762		11	8614;6696;4241;4052;3486;3484;10272;1435;813;335;57719	101.686	104.997	43.4482	74.6265	85.4564	32.4165	136.073	166.347	51.5669	75.8012;26.1199;27.182;104.997;97.9176;150.87;129.104;149.763;132.523;100.52;123.748	59.3663;16.9362;19.9515;85.4564;66.9618;103.435;99.886;102.474;102.713;63.897;99.8147	96.3677;45.7762;41.8779;170.094;150.026;166.347;177.805;168.194;175.285;131.676;173.353	26	64856;7018;6694;3053;462;51156;6383;11098;5624;255738;3912;3827;3698;3488;2266;2243;56975;54757;2153;1356;718;652;338;116519;336;197	107.442
R-HSA-977606	Regulation of Complement cascade	25	47.17		106.23	13.0187	105.794	76.1365	117.261;90.1994;105.794;131.659;76.1365;119.683;111.895;83.8882;92.0156;100.025;101.815;112.168;102.569;97.3264;109.547;101.369;100.117;101.343;113.827;106.495;108.467;125.09;127.252;104.751;115.056		7448;5627;2147;1370;1369;1361;3426;10877;10878;3080;3075;629;4179;735;733;732;731;729;727;725;722;718;717;716;715			0.99999	3.4617e-05	3.6789e-05		89.3994	13.8	93.5955	49.4467	98.5031;69.6609;93.5955;102.157;53.2986;99.335;98.0272;49.4467;76.5441;88.2366;92.2878;97.1495;81.7209;87.0596;96.5634;89.245;89.0173;91.4977;98.297;95.8162;95.5867;100.204;100.279;92.9061;98.5492		154.668	26.2607	166.444	94.8714	178.809;119.131;168.124;174.23;97.9212;165.501;166.444;118.371;94.8714;152.617;152.455;175.083;185.067;106.71;169.08;156.656;143.126;152.558;169.887;161.94;171.144;171.961;177.057;167.049;170.899		87.0438	98.6757		1	1369	76.1365	76.1365		53.2986	53.2986		97.9212	97.9212		76.1365	53.2986	97.9212	24	7448;5627;2147;1370;1361;3426;10877;10878;3080;3075;629;4179;735;733;732;731;729;727;725;722;718;717;716;715	107.484
R-HSA-159854	Gamma-carboxylation, transport, and amino-terminal cleavage of proteins	5	45.45		113.103	25.7628	105.794	90.1994	90.1994;107.845;157.486;104.193;105.794		5627;5624;2677;2158;2147			0.9824	0.069207	0.069207		90.6832	13.346	92.7064	69.6609	69.6609;90.709;106.744;92.7064;93.5955		161.976	24.8314	168.124	119.131	119.131;176.883;181.035;164.705;168.124		90.1994	97.1962		0														5	5627;5624;2677;2158;2147	113.103
R-HSA-159740	Gamma-carboxylation of protein precursors	5	50		113.103	25.7628	105.794	90.1994	90.1994;107.845;157.486;104.193;105.794		5627;5624;2677;2158;2147			0.99022	0.045748	0.045748		90.6832	13.346	92.7064	69.6609	69.6609;90.709;106.744;92.7064;93.5955		161.976	24.8314	168.124	119.131	119.131;176.883;181.035;164.705;168.124		90.1994	90.1994		0														5	5627;5624;2677;2158;2147	113.103
R-HSA-1369062	ABC transporters in lipid homeostasis	7	38.89		108.957	14.2527	105.894	89.6978	100.52;117.893;108.135;134.95;105.894;89.6978;105.611		335;64241;64240;5825;23460;23461;20			0.97359	0.075742	0.087777		88.0335	16.8676	96.4174	63.897	63.897;99.5819;97.2587;106.734;96.4174;66.0559;86.2898		152.773	19.473	157.432	122.83	131.676;157.432;157.449;168.795;153.296;122.83;177.932		89.6978	95.1089		1	335	100.52	100.52		63.897	63.897		131.676	131.676		100.52	63.897	131.676	6	64241;64240;5825;23460;23461;20	110.363
R-HSA-166658	Complement cascade	28	43.75		107.16	13.2546	106.144	76.1365	117.261;90.1994;116.979;129.162;105.794;98.5773;131.659;76.1365;119.683;111.895;83.8882;92.0156;100.025;101.815;112.168;102.569;97.3264;109.547;101.369;100.117;101.343;113.827;106.495;108.467;125.09;127.252;104.751;115.056		7448;5627;4153;5648;2147;1401;1370;1369;1361;3426;10877;10878;3080;3075;629;4179;735;733;732;731;729;727;725;722;718;717;716;715			0.99998	6.5756e-05	9.1215e-05		89.8898	13.3557	94.5911	49.4467	98.5031;69.6609;97.3993;101.536;93.5955;82.9958;102.157;53.2986;99.335;98.0272;49.4467;76.5441;88.2366;92.2878;97.1495;81.7209;87.0596;96.5634;89.245;89.0173;91.4977;98.297;95.8162;95.5867;100.204;100.279;92.9061;98.5492		154.529	26.1611	166.746	94.8714	178.809;119.131;171.897;170.66;168.124;117.576;174.23;97.9212;165.501;166.444;118.371;94.8714;152.617;152.455;175.083;185.067;106.71;169.08;156.656;143.126;152.558;169.887;161.94;171.144;171.961;177.057;167.049;170.899		91.1075	99.3012		1	1369	76.1365	76.1365		53.2986	53.2986		97.9212	97.9212		76.1365	53.2986	97.9212	27	7448;5627;4153;5648;2147;1401;1370;1361;3426;10877;10878;3080;3075;629;4179;735;733;732;731;729;727;725;722;718;717;716;715	108.309
R-HSA-156587	Amino Acid conjugation	5	71.43		109.974	9.23733	106.183	101.42	112.696;124.787;101.42;104.784;106.183		92292;10249;54988;348158;123876			0.9994	0.0068496	0.0068496		96.1011	4.46665	95.9368	89.3719	98.9734;101.125;89.3719;95.0985;95.9368		156.458	2.76695	156.685	152.179	152.179;155.686;158.767;156.685;158.975		101.42	101.42		0														5	92292;10249;54988;348158;123876	109.974
R-HSA-159424	Conjugation of carboxylic acids	5	71.43		109.974	9.23733	106.183	101.42	112.696;124.787;101.42;104.784;106.183		92292;10249;54988;348158;123876			0.9994	0.0068496	0.0068496		96.1011	4.46665	95.9368	89.3719	98.9734;101.125;89.3719;95.0985;95.9368		156.458	2.76695	156.685	152.179	152.179;155.686;158.767;156.685;158.975		101.42	101.42		0														5	92292;10249;54988;348158;123876	109.974
R-HSA-177128	Conjugation of salicylate with glycine	5	83.33		109.974	9.23733	106.183	101.42	112.696;124.787;101.42;104.784;106.183		92292;10249;54988;348158;123876			0.99989	0.0023862	0.0023862		96.1011	4.46665	95.9368	89.3719	98.9734;101.125;89.3719;95.0985;95.9368		156.458	2.76695	156.685	152.179	152.179;155.686;158.767;156.685;158.975		101.42	101.42		0														5	92292;10249;54988;348158;123876	109.974
R-HSA-5668914	Diseases of metabolism	17	39.53		97.3692	28.3247	106.26	33.7179	33.7179;96.8842;106.26;117.692;98.5121;98.5788;50.1257;122.381;112.553;106.957;131.903;106.817;85.4435;129.425;48.6704;114.164;95.1924		7316;5507;5096;5095;5091;4594;25974;166785;64087;56922;3417;2998;2997;8908;112812;81693;31			0.99763	0.0062334	0.0083704		77.8072	27.6678	91.8709	18.9214	18.9214;69.0424;91.8709;98.6628;79.0969;84.7074;32.6866;99.5475;97.8051;95.9709;101.894;96.006;63.1154;101.298;26.175;96.841;69.0814		142.068	35.5509	161.704	70.7307	70.7307;109.151;175.267;177.134;119.489;117.317;101.228;175.978;171.156;162.637;177.177;161.704;129.231;169.72;106.786;181.939;108.512		49.398	90.3179		2	7316;112812	41.1942	41.1942	10.573	22.5482	22.5482	5.12907	88.7583	88.7583	25.4949	33.7179;48.6704	18.9214;26.175	70.7307;106.786	15	5507;5096;5095;5091;4594;25974;166785;64087;56922;3417;2998;2997;8908;81693;31	104.859
R-HSA-8963898	Plasma lipoprotein assembly	7	41.18		108.972	9.88193	106.533	100.52	104.191;111.879;108.312;129.589;106.533;100.52;101.78		4547;345;341;338;336;335;2			0.98195	0.056559	0.071947		89.9872	12.4117	93.6525	63.897	93.6525;96.9505;94.6121;101.598;93.1485;63.897;86.0515		165.039	15.5864	171.475	131.676	160.398;175.471;175.006;171.475;172.973;131.676;168.272		100.52	101.15		1	335	100.52	100.52		63.897	63.897		131.676	131.676		100.52	63.897	131.676	6	4547;345;341;338;336;2	110.381
R-HSA-8963888	Chylomicron assembly	5	55.56		110.542	11.4174	106.533	100.52	104.191;111.879;129.589;106.533;100.52		4547;345;338;336;335			0.99521	0.027765	0.027765		89.8493	14.894	93.6525	63.897	93.6525;96.9505;101.598;93.1485;63.897		162.399	18.1174	171.475	131.676	160.398;175.471;171.475;172.973;131.676		100.52	100.52		1	335	100.52	100.52		63.897	63.897		131.676	131.676		100.52	63.897	131.676	4	4547;345;338;336	113.048
R-HSA-8963899	Plasma lipoprotein remodeling	12	38.71		107.002	20.2801	106.537	57.6965	98.7277;111.85;97.4562;99.5243;106.541;111.879;129.589;136.469;106.533;100.52;57.6965;127.235		5046;5125;91289;9388;3990;345;338;116519;336;335;51129;27329			0.99089	0.024023	0.028769		83.7915	23.327	93.8846	29.778	80.8819;97.7685;52.2857;88.2524;94.6208;96.9505;101.598;105.488;93.1485;63.897;29.778;100.829		148.894	30.0218	168.46	89.3345	119.505;168.983;119.201;124.572;168.327;175.471;171.475;176.612;172.973;131.676;89.3345;168.594		77.5763	99.126		3	91289;335;51129	85.2242	97.4562	23.8889	48.6536	52.2857	17.3471	113.404	119.201	21.7579	97.4562;100.52;57.6965	52.2857;63.897;29.778	119.201;131.676;89.3345	9	5046;5125;9388;3990;345;338;116519;336;27329	114.261
R-HSA-8963889	Assembly of active LPL and LIPC lipase complexes	7	38.89		105.139	25.3894	106.541	57.6965	98.7277;111.85;97.4562;106.541;136.469;57.6965;127.235		5046;5125;91289;3990;116519;51129;27329			0.97359	0.075742	0.087777		80.236	28.5881	94.6208	29.778	80.8819;97.7685;52.2857;94.6208;105.488;29.778;100.829		144.365	34.3675	168.327	89.3345	119.505;168.983;119.201;168.327;176.612;89.3345;168.594		57.6965	77.5763		2	91289;51129	77.5763	77.5763	28.1144	41.0318	41.0318	15.9153	104.268	104.268	21.1188	97.4562;57.6965	52.2857;29.778	119.201;89.3345	5	5046;5125;3990;116519;27329	116.165
R-HSA-3296482	Defects in vitamin and cofactor metabolism	10	58.82		102.242	20.3422	106.608	50.1257	106.26;117.692;98.5121;98.5788;50.1257;122.381;112.553;106.957;114.164;95.1924		5096;5095;5091;4594;25974;166785;64087;56922;81693;31			0.99983	0.00098839	0.00098839		84.627	20.7998	93.9209	32.6866	91.8709;98.6628;79.0969;84.7074;32.6866;99.5475;97.8051;95.9709;96.841;69.0814		149.066	32.9431	166.897	101.228	175.267;177.134;119.489;117.317;101.228;175.978;171.156;162.637;181.939;108.512		50.1257	72.659		0														10	5096;5095;5091;4594;25974;166785;64087;56922;81693;31	102.242
R-HSA-3371599	Defective HLCS causes multiple carboxylase deficiency	6	100		106.194	8.40564	106.608	95.1924	106.26;117.692;98.5121;112.553;106.957;95.1924		5096;5095;5091;64087;56922;31			1	0.00010545	0.00010545		88.748	12.0181	93.9209	69.0814	91.8709;98.6628;79.0969;97.8051;95.9709;69.0814		152.366	30.3333	166.897	108.512	175.267;177.134;119.489;171.156;162.637;108.512		95.1924	95.1924		0														6	5096;5095;5091;64087;56922;31	106.194
R-HSA-3323169	Defects in biotin (Btn) metabolism	6	100		106.194	8.40564	106.608	95.1924	106.26;117.692;98.5121;112.553;106.957;95.1924		5096;5095;5091;64087;56922;31			1	0.00010545	0.00010545		88.748	12.0181	93.9209	69.0814	91.8709;98.6628;79.0969;97.8051;95.9709;69.0814		152.366	30.3333	166.897	108.512	175.267;177.134;119.489;171.156;162.637;108.512		95.1924	95.1924		0														6	5096;5095;5091;64087;56922;31	106.194
R-HSA-196780	Biotin transport and metabolism	8	72.73		113.368	21.3107	106.823	95.1924	106.26;117.692;98.5121;112.553;106.957;163.091;106.69;95.1924		5096;5095;5091;64087;56922;686;32;31			0.99996	0.00043198	0.00043198		91.6103	11.8212	95.3595	69.0814	91.8709;98.6628;79.0969;97.8051;95.9709;105.646;94.7482;69.0814		157.288	27.3439	169.064	108.512	175.267;177.134;119.489;171.156;162.637;177.141;166.971;108.512		95.1924	96.8522		0														8	5096;5095;5091;64087;56922;686;32;31	113.368
R-HSA-193368	Synthesis of bile acids and bile salts via 7alpha-hydroxycholesterol	13	54.17		108.542	28.606	107.127	33.5147	103.33;124.578;153.619;107.127;112.417;141.026;101.416;95.999;98.5588;108.767;129.519;33.5147;101.178		10998;6342;6256;10499;80270;3295;1582;1581;1593;570;6718;1109;8309			0.99989	0.00051171	0.00051171		88.3884	23.3436	92.739	14.8674	92.7026;100.037;100.675;92.6219;95.9097;107.813;92.739;79.7413;84.0332;95.7776;102.83;14.8674;89.3015		157.429	23.8933	165.755	102.697	159.46;166.934;183.528;175.409;183.016;173.847;147.426;102.697;136.216;171.347;165.755;125.576;155.367		64.7569	97.2789		1	1109	33.5147	33.5147		14.8674	14.8674		125.576	125.576		33.5147	14.8674	125.576	12	10998;6342;6256;10499;80270;3295;1582;1581;1593;570;6718;8309	114.795
R-HSA-174824	Plasma lipoprotein assembly, remodeling, and clearance	24	34.78		107.448	26.0613	107.427	31.0878	113.578;97.2403;96.0348;98.7277;111.85;115.128;126.156;112.785;174.276;104.191;97.4562;99.5243;106.541;31.0878;111.879;108.312;129.589;136.469;106.533;100.52;57.6965;127.235;114.164;101.78		6646;949;255738;5046;5125;10062;4864;57552;29116;4547;91289;9388;3990;3949;345;341;338;116519;336;335;51129;27329;81693;2			0.99586	0.0087244	0.012226		85.6172	22.4992	94.6165	22.3717	96.99;76.8221;76.8453;80.8819;97.7685;97.8242;101.718;97.1505;108.436;93.6525;52.2857;88.2524;94.6208;22.3717;96.9505;94.6121;101.598;105.488;93.1485;63.897;29.778;100.829;96.841;86.0515		151.213	36.0693	168.46	49.9825	180.585;111.081;104.968;119.505;168.983;179.513;162.171;177.316;191.169;160.398;119.201;124.572;168.327;49.9825;175.471;175.006;171.475;176.612;172.973;131.676;89.3345;168.594;181.939;168.272		96.6376	99.126		6	6646;4864;57552;91289;335;51129	101.365	106.653	23.7365	73.6365	80.4435	29.5335	143.381	146.923	36.1427	113.578;126.156;112.785;97.4562;100.52;57.6965	96.99;101.718;97.1505;52.2857;63.897;29.778	180.585;162.171;177.316;119.201;131.676;89.3345	18	949;255738;5046;5125;10062;29116;4547;9388;3990;3949;345;341;338;116519;336;27329;81693;2	109.476
R-HSA-6788656	Histidine, lysine, phenylalanine, tyrosine, proline and tryptophan catabolism	23	50		99.3637	29.9611	107.755	36.134	126.338;110.787;84.7154;58.9568;107.755;144.081;127.113;122.494;132.072;36.134;42.4138;94.3249;76.3927;127.306;98.7579;100.423;102.946;106.725;109.024;114.465;111.109;109.853;41.1793		6999;6898;8140;6520;120103;5860;58510;51268;5053;4967;56267;883;8564;3242;3176;3081;3034;23498;501;8659;125061;130013;10157			0.99999	2.1821e-05	3.4034e-05		78.3013	27.8884	88.4787	15.2696	100.91;98.1603;61.9132;48.9419;93.2605;101.689;100.651;100.218;102.228;18.4194;15.2696;57.7392;58.395;99.6736;86.9471;88.4787;87.8954;81.28;86.2849;91.8298;97.57;96.6658;26.5101		143.496	37.6243	166.551	60.9401	166.551;158.725;113.129;92.546;175.723;176.466;170.943;163.254;173.991;93.3018;89.7343;99.5969;97.846;174.957;116.233;149.146;170.572;176.718;172.992;169.472;168.312;169.255;60.9401		41.7965	67.6748		3	8140;6520;120103	83.8091	84.7154	24.4117	68.0385	61.9132	22.7854	127.133	113.129	43.3207	84.7154;58.9568;107.755	61.9132;48.9419;93.2605	113.129;92.546;175.723	20	6999;6898;5860;58510;51268;5053;4967;56267;883;8564;3242;3176;3081;3034;23498;501;8659;125061;130013;10157	101.697
R-HSA-74182	Ketone body metabolism	6	66.67		111.233	12.0774	107.992	97.8446	127.428;112.34;97.8446;123.611;103.643;102.53		3158;3155;56898;622;79611;38			0.99946	0.0047917	0.0047917		91.986	10.9194	92.529	74.9389	101.242;97.9341;74.9389;103.657;87.0204;87.1239		156.419	21.115	166.225	116.619	163.424;169.026;116.619;149.027;169.18;171.241		97.8446	97.8446		0														6	3158;3155;56898;622;79611;38	111.233
R-HSA-77111	Synthesis of Ketone Bodies	6	75		111.233	12.0774	107.992	97.8446	127.428;112.34;97.8446;123.611;103.643;102.53		3158;3155;56898;622;79611;38			0.99985	0.0019581	0.0019581		91.986	10.9194	92.529	74.9389	101.242;97.9341;74.9389;103.657;87.0204;87.1239		156.419	21.115	166.225	116.619	163.424;169.026;116.619;149.027;169.18;171.241		97.8446	97.8446		0														6	3158;3155;56898;622;79611;38	111.233
R-HSA-156588	Glucuronidation	8	42.11		109.878	12.1628	108.512	97.2307	97.2307;98.5754;118.849;100.036;116.988;125.347;122.79;99.2046		133688;7364;7366;7365;79799;54600;54578;23169			0.98832	0.037131	0.046543		88.2195	13.8107	92.3178	63.1946	63.1946;75.3037;98.3953;86.2402;99.6103;100.5;99.4907;83.0216		148.192	25.5962	151.748	115.95	115.95;120.54;177.931;147.691;155.804;165.326;178.792;123.505		97.2307	97.903		0														8	133688;7364;7366;7365;79799;54600;54578;23169	109.878
R-HSA-70221	Glycogen breakdown (glycogenolysis)	7	43.75		112.834	15.8491	109.607	91.085	91.085;109.607;104.436;126.467;129.425;130.016;98.8033		5834;5256;283209;5236;8908;2548;178			0.98824	0.040702	0.060377		92.1729	11.278	97.5917	70.6343	70.6343;97.5917;89.1957;99.6747;101.298;101.103;85.7126		157.293	25.4314	169.72	117.612	124.681;160.944;173.055;179.517;169.72;175.522;117.612		91.085	94.9441		2	5834;283209	97.7605	97.7605	9.44058	79.915	79.915	13.1249	148.868	148.868	34.2056	91.085;104.436	70.6343;89.1957	124.681;173.055	5	5256;5236;8908;2548;178	118.864
R-HSA-70895	Branched-chain amino acid catabolism	11	47.83		123.795	31.7605	110.466	86.8643	86.8643;112.553;106.957;97.5537;176.793;98.1191;151.587;170.407;110.466;102.53;147.918		6470;64087;56922;3712;26275;594;593;223;4329;38;36			0.9987	0.0049509	0.008471		92.2683	12.7708	95.9709	68.3485	68.3485;97.8051;95.9709;74.4641;105.535;83.3282;104.311;105.132;90.5806;87.1239;102.352		157.542	29.9593	169.332	112.078	112.078;171.156;162.637;112.415;192.906;114.288;176.804;185.74;169.332;171.241;164.363		92.209	97.8364		0														11	6470;64087;56922;3712;26275;594;593;223;4329;38;36	123.795
R-HSA-8978868	Fatty acid metabolism	65	38.01		113.779	30.4591	110.938	30.4719	52.068;92.794;133.974;99.2483;114.789;124.578;96.0704;153.619;107.134;97.7561;60.7753;104.157;106.26;117.692;110.938;98.5788;122.381;133.462;141.026;69.9393;92.7846;134.329;134.028;92.6318;71.5387;98.2112;53.6376;48.0735;104.062;126.232;171.503;115.876;165.004;101.43;102.896;101.416;133.132;98.5568;172.077;131.489;131.128;130.934;133.755;100.729;98.7042;134.164;142.223;30.4719;152.748;138.137;110…		7069;9524;788;6576;6584;6342;6319;6256;5565;5446;5445;5444;5096;5095;55301;4594;166785;84693;3295;3248;51179;3033;2877;2194;3992;2053;79993;79071;64834;1962;10455;1892;26063;1666;1622;1582;4051;8529;57834;1580;1579;1558;1557;1545;54677;1384;1376;1374;84869;873;59344;6296;2182;2181;80221;8309;51;23597;134526;79777;33;80724;31;30;4363			1	8.2925e-07	1.2836e-06		85.6859	24.0012	92.739	12.9346	35.9206;69.3089;103.835;85.9465;87.3212;100.037;78.1043;100.675;93.0286;78.8441;38.1549;93.9739;91.8709;98.6628;98.4392;84.7074;99.5475;91.6076;107.813;36.5369;77.5678;102.552;104.602;67.6424;34.5695;88.1014;29.8771;12.9346;89.8302;100.825;110.728;99.2924;101.035;87.8851;93.095;92.739;103.956;80.2058;100.317;91.6406;102.986;103.687;104.868;72.9288;68.8111;103.399;107.322;14.8418;106.703;105.502;9…		151.066	35.6001	166.634	47.3072	80.9105;138.373;173.924;121.866;181.459;166.934;104.668;183.528;173.748;113.221;95.9292;159.277;175.267;177.134;154.908;117.317;175.978;191.026;173.847;109.112;95.6535;179.139;170.638;96.3346;99.2706;111.285;112.973;54.0638;171.582;163.133;181.755;159.104;189.835;162.69;156.931;147.426;172.639;118.977;195.349;184.559;169.956;167.655;172.371;158.923;146.793;173.624;179.356;47.3072;176.163;180.963;…		88.7981	98.384		11	6584;55301;3248;79993;64834;57834;1374;59344;2181;23597;4363	105.174	110.054	45.0733	71.5338	87.3212	33.4529	150.257	163.417	45.2233	114.789;110.938;69.9393;53.6376;104.062;172.077;30.4719;110.054;84.9644;128.19;177.791	87.3212;98.4392;36.5369;29.8771;89.8302;100.317;14.8418;92.6466;42.8788;84.6963;109.487	181.459;154.908;109.112;112.973;171.582;195.349;47.3072;163.417;139.194;185.179;192.345	54	7069;9524;788;6576;6342;6319;6256;5565;5446;5445;5444;5096;5095;4594;166785;84693;3295;51179;3033;2877;2194;3992;2053;79071;1962;10455;1892;26063;1666;1622;1582;4051;8529;1580;1579;1558;1557;1545;54677;1384;1376;84869;873;6296;2182;80221;8309;51;134526;79777;33;80724;31;30	115.531
R-HSA-389661	Glyoxylate metabolism and glycine degradation	17	56.67		103.518	37.6517	111.76	24.1989	102.634;127.113;129.489;98.2895;36.134;160.564;121.232;42.31;102.537;24.1989;111.76;119.112;98.1191;151.587;114.465;95.6878;124.578		5827;58510;8050;5162;4967;112817;54363;27232;2731;1737;55526;1610;594;593;8659;64902;189			0.99999	3.2581e-05	3.2581e-05		81.5171	30.2907	91.8298	12.1818	90.6471;100.651;100.677;85.183;18.4194;102.039;99.4575;28.7697;93.8187;12.1818;86.9667;99.8895;83.3282;104.311;91.8298;87.2392;100.382		142.215	40.0283	163.072	58.7989	163.072;170.943;178.976;113.81;93.3018;174.995;174.218;77.0342;151.232;58.7989;175.399;157.425;114.288;176.804;169.472;100.406;167.485		30.1664	42.31		0														17	5827;58510;8050;5162;4967;112817;54363;27232;2731;1737;55526;1610;594;593;8659;64902;189	103.518
R-HSA-8963901	Chylomicron remodeling	5	55.56		116.998	15.3696	111.879	100.52	111.879;129.589;136.469;106.533;100.52		345;338;116519;336;335			0.99521	0.027765	0.027765		92.2164	16.5032	96.9505	63.897	96.9505;101.598;105.488;93.1485;63.897		165.641	19.0945	172.973	131.676	175.471;171.475;176.612;172.973;131.676		100.52	100.52		1	335	100.52	100.52		63.897	63.897		131.676	131.676		100.52	63.897	131.676	4	345;338;116519;336	121.117
R-HSA-71406	Pyruvate metabolism and Citric Acid (TCA) cycle	21	38.18		102.581	39.6766	111.973	24.1989	111.973;118.442;51.7526;175.734;153.619;106.951;32.3056;70.272;107.029;129.489;98.2895;36.134;121.11;101.514;125.524;120.337;116.889;143.404;24.1989;94.2053;115.02		8801;8802;6566;6391;6256;54704;5166;5165;5164;8050;5162;4967;23530;25874;4200;3418;3029;2739;1737;682;137872			0.99833	0.0040827	0.0050205		77.0757	31.1308	91.0133	12.1818	96.9341;80.7323;28.36;105.375;100.675;90.5237;20.3369;52.7645;95.5615;100.677;85.183;18.4194;92.0583;91.0133;94.1681;78.515;98.6998;107.151;12.1818;69.8441;99.4154		146.922	44.7072	172.792	46.5091	175.384;184.423;111.215;187.632;183.528;179.416;46.5091;102.74;165.729;178.976;113.81;93.3018;174.52;154.322;177.323;183.942;172.792;185.656;58.7989;102.621;152.717		34.2198	82.2387		6	6566;54704;5166;4200;2739;682	92.3571	100.578	42.8419	68.3973	80.1839	36.2504	133.79	144.269	56.1534	51.7526;106.951;32.3056;125.524;143.404;94.2053	28.36;90.5237;20.3369;94.1681;107.151;69.8441	111.215;179.416;46.5091;177.323;185.656;102.621	15	8801;8802;6391;6256;5165;5164;8050;5162;4967;23530;25874;3418;3029;1737;137872	106.67
R-HSA-8964043	Plasma lipoprotein clearance	13	40.62		109.647	30.9951	112.785	31.0878	113.578;97.2403;96.0348;115.128;126.156;112.785;174.276;106.541;31.0878;108.312;129.589;100.52;114.164		6646;949;255738;10062;4864;57552;29116;3990;3949;341;338;335;81693			0.99562	0.012347	0.016165		86.9021	22.9841	96.841	22.3717	96.99;76.8221;76.8453;97.8242;101.718;97.1505;108.436;94.6208;22.3717;94.6121;101.598;63.897;96.841		152.708	41.4574	171.475	49.9825	180.585;111.081;104.968;179.513;162.171;177.316;191.169;168.327;49.9825;175.006;171.475;131.676;181.939		63.5613	98.8802		4	6646;4864;57552;335	113.26	113.181	10.4712	89.9389	97.0702	17.4991	162.937	169.743	22.3312	113.578;126.156;112.785;100.52	96.99;101.718;97.1505;63.897	180.585;162.171;177.316;131.676	9	949;255738;10062;29116;3990;3949;341;338;81693	108.041
R-HSA-200425	Import of palmitoyl-CoA into the mitochondrial matrix	7	63.64		104.897	46.6287	114.789	30.4719	52.068;133.974;114.789;153.619;107.134;142.223;30.4719		7069;788;6584;6256;5565;1376;1374			0.99957	0.0032709	0.0032709		77.5635	36.7705	93.0286	14.8418	35.9206;103.835;87.3212;100.675;93.0286;107.322;14.8418		145.748	56.7222	173.924	47.3072	80.9105;173.924;181.459;183.528;173.748;179.356;47.3072		30.4719	41.27		2	6584;1374	72.6304	72.6304	59.6212	51.0815	51.0815	51.2507	114.383	114.383	94.8596	114.789;30.4719	87.3212;14.8418	181.459;47.3072	5	7069;788;6256;5565;1376	117.804
R-HSA-9609507	Protein localization	36	28.35		114.39	34.2694	115.957	4.3827	33.7179;162.154;125.135;98.6081;101.728;124.578;148.93;122.494;99.0882;4.3827;100.248;95.8855;131.903;107.584;56.6392;141.026;112.34;92.7846;121.232;104.022;99.6546;98.2112;126.232;171.503;165.004;119.112;98.7042;134.164;112.803;126.683;108.767;178.175;124.578;101.178;141.159;127.618		7316;92609;10469;29928;291;6342;10531;51268;5009;4714;83752;197257;3417;3329;3313;3295;3155;51179;54363;373156;134266;2053;1962;10455;26063;1610;54677;1384;51142;847;570;498;189;8309;51;30			0.96959	0.047338	0.082546		87.031	24.2142	97.2695	1.40016	18.9214;102.393;70.986;67.8455;84.1348;100.037;100.617;100.218;89.0478;1.40016;87.3149;75.336;101.894;78.8215;39.2613;107.813;97.9341;77.5678;99.4575;91.7179;68.6397;88.1014;100.825;110.728;101.035;99.8895;68.8111;103.399;96.6049;101.503;95.7776;106.851;100.382;89.3015;107.697;100.853		153.905	37.803	167.209	21.0371	70.7307;177.022;188.895;126.469;168.565;166.934;182.283;163.254;117.352;21.0371;155.107;133.343;177.177;180.733;78.0431;173.847;169.026;95.6535;174.218;166.504;148.391;111.285;163.133;181.755;189.835;157.425;146.793;173.624;179.455;162.465;171.347;191.383;167.485;155.367;185.069;169.592		98.4096	101.453		9	7316;92609;10469;29928;10531;3329;3313;134266;51142	105.025	107.584	40.5567	71.5656	70.986	28.0883	148.002	177.022	46.2049	33.7179;162.154;125.135;98.6081;148.93;107.584;56.6392;99.6546;112.803	18.9214;102.393;70.986;67.8455;100.617;78.8215;39.2613;68.6397;96.6049	70.7307;177.022;188.895;126.469;182.283;180.733;78.0431;148.391;179.455	27	291;6342;51268;5009;4714;83752;197257;3417;3295;3155;51179;54363;373156;2053;1962;10455;26063;1610;54677;1384;847;570;498;189;8309;51;30	117.511
R-HSA-71032	Propionyl-CoA catabolism	5	100		115.675	13.6596	117.692	98.5788	106.26;117.692;98.5788;122.381;133.462		5096;5095;4594;166785;84693			1	0.00048557	0.00048557		93.2792	6.05244	91.8709	84.7074	91.8709;98.6628;84.7074;99.5475;91.6076		167.344	28.7085	175.978	117.317	175.267;177.134;117.317;175.978;191.026		98.5788	98.5788		0														5	5096;5095;4594;166785;84693	115.675
R-HSA-77289	Mitochondrial Fatty Acid Beta-Oxidation	15	41.67		119.1	19.8854	117.692	96.5922	106.26;117.692;98.5788;122.381;133.462;134.329;115.876;101.43;102.896;126.148;96.5922;128.19;129.366;172.384;100.922		5096;5095;4594;166785;84693;3033;1892;1666;1622;6296;80221;23597;134526;33;80724			0.99805	0.0056309	0.0072178		93.5994	8.71114	93.095	78.457	91.8709;98.6628;84.7074;99.5475;91.6076;102.552;99.2924;87.8851;93.095;101.423;81.1559;84.6963;102.677;106.361;78.457		164.491	23.8633	168.969	105.312	175.267;177.134;117.317;175.978;191.026;179.139;159.104;162.69;156.931;162.872;105.312;185.179;166.634;183.819;168.969		97.5855	101.176		1	23597	128.19	128.19		84.6963	84.6963		185.179	185.179		128.19	84.6963	185.179	14	5096;5095;4594;166785;84693;3033;1892;1666;1622;6296;80221;134526;33;80724	118.451
R-HSA-71182	Phenylalanine and tyrosine catabolism	6	54.55		118.166	19.4225	119.046	94.3249	110.787;144.081;132.072;94.3249;127.306;100.423		6898;5860;5053;883;3242;3081			0.99673	0.017597	0.017597		91.3281	17.1978	98.9169	57.7392	98.1603;101.689;102.228;57.7392;99.6736;88.4787		155.48	29.4482	166.358	99.5969	158.725;176.466;173.991;99.5969;174.957;149.146		94.3249	97.3739		0														6	6898;5860;5053;883;3242;3081	118.166
R-HSA-9033241	Peroxisomal protein import	23	37.1		118.576	27.2643	122.494	33.7179	33.7179;124.578;122.494;100.248;131.903;141.026;112.34;92.7846;121.232;104.022;98.2112;126.232;171.503;165.004;119.112;98.7042;134.164;126.683;108.767;124.578;101.178;141.159;127.618		7316;6342;51268;83752;3417;3295;3155;51179;54363;373156;2053;1962;10455;26063;1610;54677;1384;847;570;189;8309;51;30			0.99821	0.0041584	0.0051998		93.5295	18.8898	100.037	18.9214	18.9214;100.037;100.218;87.3149;101.894;107.813;97.9341;77.5678;99.4575;91.7179;88.1014;100.825;110.728;101.035;99.8895;68.8111;103.399;101.503;95.7776;100.382;89.3015;107.697;100.853		158.592	28.6079	166.934	70.7307	70.7307;166.934;163.254;155.107;177.177;173.847;169.026;95.6535;174.218;166.504;111.285;163.133;181.755;189.835;157.425;146.793;173.624;162.465;171.347;167.485;155.367;185.069;169.592		98.4577	102.6		1	7316	33.7179	33.7179		18.9214	18.9214		70.7307	70.7307		33.7179	18.9214	70.7307	22	6342;51268;83752;3417;3295;3155;51179;54363;373156;2053;1962;10455;26063;1610;54677;1384;847;570;189;8309;51;30	122.434
R-HSA-389887	Beta-oxidation of pristanoyl-CoA	5	55.56		119.93	19.1796	124.578	98.7042	124.578;141.026;98.7042;134.164;101.178		6342;3295;54677;1384;8309			0.99521	0.027765	0.027765		93.8723	15.5889	100.037	68.8111	100.037;107.813;68.8111;103.399;89.3015		163.313	11.9	166.934	146.793	166.934;173.847;146.793;173.624;155.367		98.7042	98.7042		0														5	6342;3295;54677;1384;8309	119.93
R-HSA-2046104	alpha-linolenic (omega3) and linoleic (omega6) acid metabolism	6	46.15		118.33	26.663	126.098	71.5387	124.578;141.026;71.5387;104.062;141.159;127.618		6342;3295;3992;64834;51;30			0.98875	0.04386	0.04386		90.1333	28.0053	100.445	34.5695	100.037;107.813;34.5695;89.8302;107.697;100.853		161.049	30.9059	170.587	99.2706	166.934;173.847;99.2706;171.582;185.069;169.592		71.5387	87.8003		1	64834	104.062	104.062		89.8302	89.8302		171.582	171.582		104.062	89.8302	171.582	5	6342;3295;3992;51;30	121.184
R-HSA-2046106	alpha-linolenic acid (ALA) metabolism	6	46.15		118.33	26.663	126.098	71.5387	124.578;141.026;71.5387;104.062;141.159;127.618		6342;3295;3992;64834;51;30			0.98875	0.04386	0.04386		90.1333	28.0053	100.445	34.5695	100.037;107.813;34.5695;89.8302;107.697;100.853		161.049	30.9059	170.587	99.2706	166.934;173.847;99.2706;171.582;185.069;169.592		71.5387	87.8003		1	64834	104.062	104.062		89.8302	89.8302		171.582	171.582		104.062	89.8302	171.582	5	6342;3295;3992;51;30	121.184
R-HSA-390918	Peroxisomal lipid metabolism	12	42.86		129.547	24.2215	129.113	92.7846	124.578;141.026;92.7846;126.232;171.503;165.004;98.7042;134.164;101.178;141.159;130.608;127.618		6342;3295;51179;1962;10455;26063;54677;1384;8309;51;79777;30			0.99682	0.0098804	0.010909		97.598	12.7217	100.944	68.8111	100.037;107.813;77.5678;100.825;110.728;101.035;68.8111;103.399;89.3015;107.697;103.109;100.853		164.191	24.717	169.142	95.6535	166.934;173.847;95.6535;163.133;181.755;189.835;146.793;173.624;155.367;185.069;168.692;169.592		95.7444	99.9411		0														12	6342;3295;51179;1962;10455;26063;54677;1384;8309;51;79777;30	129.547
R-HSA-2142816	Synthesis of (16-20)-hydroxyeicosatetraenoic acids (HETE)	5	55.56		119.021	17.741	130.934	98.5568	98.5568;131.128;130.934;133.755;100.729		8529;1579;1558;1557;1545			0.99521	0.027765	0.027765		92.9351	15.1765	102.986	72.9288	80.2058;102.986;103.687;104.868;72.9288		157.576	22.1666	167.655	118.977	118.977;169.956;167.655;172.371;158.923		98.5568	98.5568		0														5	8529;1579;1558;1557;1545	119.021
R-HSA-211979	Eicosanoids	7	58.33		125.101	25.5266	131.128	98.5568	101.416;133.132;98.5568;107.905;172.077;131.489;131.128		1582;4051;8529;66002;57834;1580;1579			0.99895	0.0063824	0.0063824		91.7118	12.5827	92.739	70.1381	92.739;103.956;80.2058;70.1381;100.317;91.6406;102.986		167.285	26.0419	172.639	118.977	147.426;172.639;118.977;182.092;195.349;184.559;169.956		98.5568	99.9864		1	57834	172.077	172.077		100.317	100.317		195.349	195.349		172.077	100.317	195.349	6	1582;4051;8529;66002;1580;1579	117.271
R-HSA-211958	Miscellaneous substrates	6	50		114.779	50.957	131.308	22.2939	133.132;98.5568;172.077;131.489;131.128;22.2939		4051;8529;57834;1580;1579;29785			0.99362	0.028812	0.028812		82.6428	33.4935	95.9788	16.7512	103.956;80.2058;100.317;91.6406;102.986;16.7512		145.701	61.2644	171.298	32.7247	172.639;118.977;195.349;184.559;169.956;32.7247		22.2939	60.4253		2	57834;29785	97.1855	97.1855	105.913	58.5341	58.5341	59.0899	114.037	114.037	114.993	172.077;22.2939	100.317;16.7512	195.349;32.7247	4	4051;8529;1580;1579	123.576
R-HSA-390247	Beta-oxidation of very long chain fatty acids	6	54.55		145.424	18.9019	141.093	126.232	141.026;126.232;171.503;165.004;141.159;127.618		3295;1962;10455;26063;51;30			0.99673	0.017597	0.017597		104.825	4.43086	104.366	100.825	107.813;100.825;110.728;101.035;107.697;100.853		177.205	10.0927	177.801	163.133	173.847;163.133;181.755;189.835;185.069;169.592		126.232	126.925		0														6	3295;1962;10455;26063;51;30	145.424
[truncated: 26 more columns]

## Sheet: Median BMD conflict
GO/Pathway/Gene Set/Gene ID	GO/Pathway/Gene Set/Gene Name	Genes That Passed All Filters	Percentage		BMD Mean	BMD Standard Deviation	BMD Median	BMD Minimum	BMD List		Entrez Gene IDs			Fisher's Exact Left P-Value	Fisher's Exact Right P-Value	Fisher's Exact Two Tail		BMDL Mean	BMDL Standard Deviation	BMDL Median	BMDL Minimum	BMDL List		BMDU Mean	BMDU Standard Deviation	BMDU Median	BMDU Minimum	BMDU List		BMD at 5th Percentile of Total Genes	BMD at 10th Percentile of Total Genes		Genes with Adverse Direction Up	Genes Up List	Genes Up BMD Mean	Genes Up BMD Median	Genes Up SD	Genes Up BMDL Mean	Genes Up BMDL Median	Genes Up BMDL SD	Genes Up BMDU Mean	Genes Up BMDU Median	Genes Up BMDU SD	BMD list (up)	BMDL List (up)	BMDU List (up)	Genes with Adverse Direction Down	Genes Down List	Genes Down BMD Mean
R-HSA-70614	Amino acid synthesis and interconversion (transamination)	13	39.39		103.693	40.485	95.2955	40.9983	104.029;77.3205;168.998;97.8521;54.0057;40.9983;94.3249;89.9259;71.2074;155.956;95.2955;145.468;152.63		256987;347735;29920;5723;29968;26227;883;84706;2875;2752;2747;27165;219595			0.99389	0.016402	0.019471		69.9385	26.0352	57.7392	29.1191	92.1097;53.1191;104.855;80.3349;40.822;29.1191;57.7392;56.7659;45.5787;102.01;55.5707;90.503;100.673		130.793	45.6992	113.23	58.3027	165.717;102.901;189.606;113.23;91.7256;58.3027;99.5969;95.3628;96.8796;177.505;129.98;188.867;190.634		47.502	74.2639		7	347735;29920;5723;29968;26227;84706;2875	85.7583	77.3205	41.6075	58.6564	53.1191	25.82	106.858	96.8796	40.253	77.3205;168.998;97.8521;54.0057;40.9983;89.9259;71.2074	53.1191;104.855;80.3349;40.822;29.1191;56.7659;45.5787	102.901;189.606;113.23;91.7256;58.3027;95.3628;96.8796	6	256987;883;2752;2747;27165;219595	124.617
R-HSA-418457	cGMP effects	8	44.44		112.187	49.8328	99.0621	31.9154	86.8295;176.724;122.196;185.808;95.9026;98.1429;99.9813;31.9154		5593;5592;8654;5140;50940;10846;3778;3708			0.99241	0.026415	0.038449		71.7557	33.5855	69.7806	9.71373	51.7627;104.514;87.6747;118.732;62.0877;67.2887;72.2724;9.71373		150.013	43.9047	140.091	92.3594	126.437;197.018;199.279;199.877;107.909;123.482;153.745;92.3594		31.9154	59.3725		4	5593;8654;10846;3708	84.7709	92.4862	38.1986	54.11	59.5257	33.0495	135.389	124.959	45.2968	86.8295;122.196;98.1429;31.9154	51.7627;87.6747;67.2887;9.71373	126.437;199.279;123.482;92.3594	4	5592;5140;50940;3778	139.604
R-HSA-216083	Integrin cell surface interactions	24	36.36		98.7455	38.0567	101.414	16.3936	117.261;62.6827;26.1199;96.9026;16.3936;88.7307;73.3541;155.303;99.7086;29.3342;108.093;102.724;141.568;83.0555;100.104;166.713;110.207;104.538;104.569;149.269;112.394;131.458;95.205;94.2053		7448;7057;6696;3791;3696;3693;3690;3685;8516;3655;3675;3673;22801;8515;3672;3383;2266;2244;2243;1282;80781;999;960;682			0.99794	0.0046496	0.006491		72.7736	31.1653	88.024	9.70374	98.5031;36.108;16.9362;52.4592;9.70374;62.6826;37.6345;108.478;55.4984;21.3534;96.9511;93.6296;98.2553;42.1661;86.3308;108.794;97.2898;93.5164;92.2769;89.7172;98.2714;100.739;79.4271;69.8441		138.839	47.2621	157.929	31.8232	178.809;94.6592;45.7762;182.021;31.8232;112.164;114.3;163.072;152.95;45.8586;160.489;153.127;186.787;138.23;155.37;177.038;167.344;163.638;168.487;192.233;164.316;180.972;100.053;102.621		46.0084	85.8931		10	6696;3685;3655;3675;3673;22801;3383;1282;960;682	106.853	105.409	49.1891	78.3386	91.6734	33.3886	132.705	156.808	55.3927	26.1199;155.303;29.3342;108.093;102.724;141.568;166.713;149.269;95.205;94.2053	16.9362;108.478;21.3534;96.9511;93.6296;98.2553;108.794;89.7172;79.4271;69.8441	45.7762;163.072;45.8586;160.489;153.127;186.787;177.038;192.233;100.053;102.621	14	7448;7057;3791;3696;3693;3690;8516;8515;3672;2266;2244;2243;80781;999	92.9542
R-HSA-1660516	Synthesis of PIPs at the early endosome membrane	7	43.75		116.89	44.0687	101.813	73.4818	189.362;108.309;101.813;73.4818;167.093;97.701;80.4713		55697;55300;55361;9110;8898;54893;4534			0.98824	0.040702	0.060377		79.5698	22.6802	78.5965	55.3236	111.406;62.5983;87.9379;55.3236;104.269;78.5965;56.8572		151.781	46.2086	168.241	98.1368	215.973;184.933;168.241;98.1368;177.653;114.806;102.724		73.4818	76.9766		3	55697;55361;8898	152.756	167.093	45.5013	101.204	104.269	12.0305	187.289	177.653	25.2829	189.362;101.813;167.093	111.406;87.9379;104.269	215.973;168.241;177.653	4	55300;9110;54893;4534	89.9908
R-HSA-3000170	Syndecan interactions	11	55		93.6422	44.7735	102.724	24.6918	117.261;108.272;62.6827;103.26;164.451;88.7307;24.6918;73.3541;155.303;29.3342;102.724		7448;51399;7057;6383;6382;3693;3691;3690;3685;3655;3673			0.99977	0.0011782	0.0011782		68.6029	36.0217	91.1105	10.6118	98.5031;91.1105;36.108;91.313;103.207;62.6826;10.6118;37.6345;108.478;21.3534;93.6296		132.096	49.014	153.127	45.8586	178.809;185.092;94.6592;164.56;178.871;112.164;62.5471;114.3;163.072;45.8586;153.127		24.6918	29.3342		5	51399;3691;3685;3655;3673	84.065	102.724	55.9679	65.0367	91.1105	45.4281	121.939	153.127	63.1833	108.272;24.6918;155.303;29.3342;102.724	91.1105;10.6118;108.478;21.3534;93.6296	185.092;62.5471;163.072;45.8586;153.127	6	7448;7057;6383;6382;3693;3690	101.623
R-HSA-71291	Metabolism of amino acids and derivatives	115	32.58		103.281	33.5626	102.746	20.1076	102.71;126.474;126.338;110.787;111.147;107.504;89.6343;84.7154;50.8784;131.655;95.3441;58.9568;107.755;86.8643;104.029;77.3205;101.242;94.2435;119.179;108.023;96.5032;20.1076;102.746;96.9866;20.5633;115.243;96.2342;180.182;150.797;103.759;144.081;168.998;102.634;97.8521;99.4859;103.922;80.1733;101.634;97.0784;103.432;99.1348;102.15;96.1091;102.828;188.117;54.0057;127.113;122.494;40.9983;129.489;9…		7296;7263;6999;6898;6821;6723;54498;8140;6535;6539;23446;6520;120103;6470;256987;347735;1757;6229;6217;6209;6132;6125;6171;25873;11224;6155;6152;200916;9045;10247;5860;29920;5827;5723;9491;10197;5714;5713;10213;5717;5695;5694;5693;5690;5685;29968;58510;51268;26227;8050;5162;9060;5053;5009;4967;4946;1728;64087;56922;4143;4141;51520;56267;883;8564;389434;3712;3242;112817;3176;26275;3081;54363;3034;…			1	1.1068e-06	1.9354e-06		76.9511	26.077	86.3617	4.9309	83.9988;101.194;100.91;98.1603;74.9196;96.2301;67.222;61.9132;32.0403;104.15;60.4546;48.9419;93.2605;68.3485;92.1097;53.1191;92.4804;70.2588;98.7642;92.7218;50.5783;4.9309;76.155;58.4873;15.5871;56.3352;59.97;104.755;102.928;94.2543;101.689;104.855;90.6471;80.3349;74.1843;76.4816;53.9369;68.1813;64.3771;69.2927;73.4298;64.5818;38.4064;86.3617;128.155;40.822;100.651;100.218;29.1191;100.677;85.183;…		145.244	40.0907	163.254	29.6431	168.634;164.948;166.551;158.725;181.484;163.091;132.522;113.129;76.1399;167.848;106.411;92.546;175.723;112.078;165.717;102.901;147.047;141.097;182.587;176.468;145.987;66.6735;178.849;180.27;29.6431;190.174;109.312;193.335;186.014;155.722;176.466;189.606;163.072;113.23;149.367;159.974;111.372;180.165;159.385;180.402;150.484;178.778;108.806;169.847;208.467;91.7256;170.943;163.254;58.3027;178.976;11…		73.6656	96.3687		48	7296;6723;54498;8140;6520;120103;347735;6229;6217;6209;6132;6125;6171;25873;11224;6155;6152;200916;9045;29920;5723;9491;10197;5714;5713;10213;5717;5695;5694;5693;5690;5685;29968;26227;4946;1728;4141;51520;2936;84706;2875;2628;2058;58478;1491;1373;384;7965	93.8739	97.0325	34.3107	65.6201	65.9019	24.9161	137.981	147.677	45.5152	102.71;107.504;89.6343;84.7154;58.9568;107.755;77.3205;94.2435;119.179;108.023;96.5032;20.1076;102.746;96.9866;20.5633;115.243;96.2342;180.182;150.797;168.998;97.8521;99.4859;103.922;80.1733;101.634;97.0784;103.432;99.1348;102.15;96.1091;102.828;188.117;54.0057;40.9983;99.1294;122.334;64.319;101.647;38.6126;89.9259;71.2074;95.8263;42.3659;76.1239;78.0459;51.9918;115.166;93.9301	83.9988;96.2301;67.222;61.9132;48.9419;93.2605;53.1191;70.2588;98.7642;92.7218;50.5783;4.9309;76.155;58.4873;15.5871;56.3352;59.97;104.755;102.928;104.855;80.3349;74.1843;76.4816;53.9369;68.1813;64.3771;69.2927;73.4298;64.5818;38.4064;86.3617;128.155;40.822;29.1191;59.1088;87.7568;51.393;79.7618;26.7703;56.7659;45.5787;73.6511;34.0391;38.7354;59.3773;34.881;83.2129;70.0539	168.634;163.091;132.522;113.129;92.546;175.723;102.901;141.097;182.587;176.468;145.987;66.6735;178.849;180.27;29.6431;190.174;109.312;193.335;186.014;189.606;113.23;149.367;159.974;111.372;180.165;159.385;180.402;150.484;178.778;108.806;169.847;208.467;91.7256;58.3027;178.415;199.597;91.3267;170.13;67.2327;95.3628;96.8796;115.664;55.7401;111.017;112.03;71.5097;178.819;140.506	67	7263;6999;6898;6821;6535;6539;23446;6470;256987;1757;10247;5860;5827;58510;51268;8050;5162;9060;5053;5009;4967;64087;56922;4143;56267;883;8564;389434;3712;3242;112817;3176;26275;3081;54363;3034;23498;27232;2752;2747;27165;2731;2593;219595;29958;1737;55526;1644;1610;1036;23743;594;593;435;223;501;4329;8659;64902;189;79814;125061;55256;130013;38;36;10157	110.02
R-HSA-3000171	Non-integrin membrane-ECM interactions	20	47.62		100.055	46.137	102.992	10.2166	117.261;108.127;108.272;62.6827;103.26;164.451;92.5665;92.695;110.954;105.118;10.2166;175.728;99.2392;88.7307;24.6918;73.3541;155.303;29.3342;102.724;176.389		7448;7276;51399;7057;6383;6382;5154;59277;3912;3911;3910;3908;284217;3693;3691;3690;3685;3655;3673;1756			0.99995	0.00017684	0.00020957		72.0311	33.155	80.1284	5.0197	98.5031;94.3139;91.1105;36.108;91.313;103.207;70.1161;77.3871;63.6843;77.2364;5.0197;106.052;82.8697;62.6826;10.6118;37.6345;108.478;21.3534;93.6296;109.311		136.896	50.6031	157.761	26.122	178.809;174.624;185.092;94.6592;164.56;178.871;134.788;95.6837;187.104;162.394;26.122;190.434;124.106;112.164;62.5471;114.3;163.072;45.8586;153.127;189.598		27.013	68.0184		9	51399;5154;59277;3910;284217;3691;3685;3655;3673	79.4491	92.695	47.6556	62.2862	77.3871	39.1873	110.044	124.106	55.6048	108.272;92.5665;92.695;10.2166;99.2392;24.6918;155.303;29.3342;102.724	91.1105;70.1161;77.3871;5.0197;82.8697;10.6118;108.478;21.3534;93.6296	185.092;134.788;95.6837;26.122;124.106;62.5471;163.072;45.8586;153.127	11	7448;7276;7057;6383;6382;3912;3911;3908;3693;3690;1756	116.914
R-HSA-8874081	MET activates PTK2 signaling	9	50		94.3176	52.9968	105.118	10.2166	126.472;110.954;105.118;10.2166;175.728;99.2392;108.093;102.724;10.3134		4233;3912;3911;3910;3908;284217;3675;3673;3082			0.99821	0.0075926	0.0075926		68.8865	38.5062	82.8697	3.82446	90.7113;63.6843;77.2364;5.0197;106.052;82.8697;96.9511;93.6296;3.82446		135.005	63.7871	160.489	26.122	180.919;187.104;162.394;26.122;190.434;124.106;160.489;153.127;30.347		10.2166	10.265		5	4233;3910;284217;3675;3673	89.349	102.724	45.4645	73.8363	90.7113	38.8206	128.953	153.127	60.9858	126.472;10.2166;99.2392;108.093;102.724	90.7113;5.0197;82.8697;96.9511;93.6296	180.919;26.122;124.106;160.489;153.127	4	3912;3911;3908;3082	100.528
R-HSA-3000157	Laminin interactions	13	56.52		96.1112	48.2507	105.118	10.2166	115.546;110.954;105.118;10.2166;175.728;99.2392;24.6918;155.303;29.3342;108.093;102.724;100.104;112.394		4811;3912;3911;3910;3908;284217;3691;3685;3655;3675;3673;3672;80781			0.99994	0.00029254	0.00029254		71.4996	36.0054	82.8697	5.0197	79.0068;63.6843;77.2364;5.0197;106.052;82.8697;10.6118;108.478;21.3534;96.9511;93.6296;86.3308;98.2714		136.627	55.4143	160.489	26.122	181.215;187.104;162.394;26.122;190.434;124.106;62.5471;163.072;45.8586;160.489;153.127;155.37;164.316		17.4542	27.013		7	3910;284217;3691;3685;3655;3675;3673	75.6574	99.2392	54.3293	59.8448	82.8697	45.3227	105.046	124.106	58.6718	10.2166;99.2392;24.6918;155.303;29.3342;108.093;102.724	5.0197;82.8697;10.6118;108.478;21.3534;96.9511;93.6296	26.122;124.106;62.5471;163.072;45.8586;160.489;153.127	6	4811;3912;3911;3908;3672;80781	119.974
R-HSA-400206	Regulation of lipid metabolism by Peroxisome proliferator-activated receptor alpha (PPARalpha)	40	33.61		104.695	37.8611	105.147	19.4219	125.347;102.71;125.993;115.936;87.888;121.143;61.2225;153.619;186.395;131.601;19.4219;115.128;170.643;107.127;48.0467;98.9003;67.335;127.428;91.4001;70.5332;171.242;91.5033;71.5387;116.072;95.999;131.128;142.223;30.4719;100.346;76.4357;47.7819;103.761;136.469;106.533;100.52;57.6965;76.3866;126.287;141.159;136.447		54600;7296;57761;27242;6907;6822;6721;6256;5468;5465;123;10062;8202;10499;112950;6837;84246;3158;3157;3156;2274;2222;3992;2168;1581;1579;1376;1374;1024;10498;9915;405;116519;336;335;51129;196;183;51;5244			0.99907	0.0018156	0.0024613		74.7738	30.5969	85.843	13.6581	100.5;83.9988;89.8287;87.6871;53.1557;100.323;34.2679;100.675;120.208;103.709;13.6581;97.8242;100.789;92.6219;28.1886;73.279;51.862;101.242;54.284;40.9721;103.501;54.0418;34.5695;99.2189;79.7413;102.986;107.322;14.8418;74.2069;53.3535;25.8533;48.6913;105.488;93.1485;63.897;29.778;58.2296;101.096;107.697;104.218		141.268	44.8252	162.213	30.5759	165.326;168.634;181.192;179.365;132.289;156.891;96.8843;183.528;198.291;168.719;30.5759;179.513;190.433;175.409;95.432;150.027;94.3055;163.424;94.9032;93.7025;183.14;95.4373;99.2706;161.001;102.697;169.956;179.356;47.3072;152.857;97.975;62.2432;190.199;176.612;172.973;131.676;89.3345;109.212;165.746;185.069;179.817		59.4595	82.1619		18	7296;57761;27242;6907;5468;123;8202;112950;6837;84246;2274;1374;1024;10498;9915;335;51129;196	93.5639	93.3941	47.6457	62.5731	61.0633	31.7398	127.461	131.982	51.6777	102.71;125.993;115.936;87.888;186.395;19.4219;170.643;48.0467;98.9003;67.335;171.242;30.4719;100.346;76.4357;47.7819;100.52;57.6965;76.3866	83.9988;89.8287;87.6871;53.1557;120.208;13.6581;100.789;28.1886;73.279;51.862;103.501;14.8418;74.2069;53.3535;25.8533;63.897;29.778;58.2296	168.634;181.192;179.365;132.289;198.291;30.5759;190.433;95.432;150.027;94.3055;183.14;47.3072;152.857;97.975;62.2432;131.676;89.3345;109.212	22	54600;6822;6721;6256;5465;10062;10499;3158;3157;3156;2222;3992;2168;1581;1579;1376;405;116519;336;183;51;5244	113.803
R-HSA-1989781	PPARA activates gene expression	40	34.19		104.695	37.8611	105.147	19.4219	125.347;102.71;125.993;115.936;87.888;121.143;61.2225;153.619;186.395;131.601;19.4219;115.128;170.643;107.127;48.0467;98.9003;67.335;127.428;91.4001;70.5332;171.242;91.5033;71.5387;116.072;95.999;131.128;142.223;30.4719;100.346;76.4357;47.7819;103.761;136.469;106.533;100.52;57.6965;76.3866;126.287;141.159;136.447		54600;7296;57761;27242;6907;6822;6721;6256;5468;5465;123;10062;8202;10499;112950;6837;84246;3158;3157;3156;2274;2222;3992;2168;1581;1579;1376;1374;1024;10498;9915;405;116519;336;335;51129;196;183;51;5244			0.99937	0.0012643	0.0021282		74.7738	30.5969	85.843	13.6581	100.5;83.9988;89.8287;87.6871;53.1557;100.323;34.2679;100.675;120.208;103.709;13.6581;97.8242;100.789;92.6219;28.1886;73.279;51.862;101.242;54.284;40.9721;103.501;54.0418;34.5695;99.2189;79.7413;102.986;107.322;14.8418;74.2069;53.3535;25.8533;48.6913;105.488;93.1485;63.897;29.778;58.2296;101.096;107.697;104.218		141.268	44.8252	162.213	30.5759	165.326;168.634;181.192;179.365;132.289;156.891;96.8843;183.528;198.291;168.719;30.5759;179.513;190.433;175.409;95.432;150.027;94.3055;163.424;94.9032;93.7025;183.14;95.4373;99.2706;161.001;102.697;169.956;179.356;47.3072;152.857;97.975;62.2432;190.199;176.612;172.973;131.676;89.3345;109.212;165.746;185.069;179.817		59.4595	82.1619		18	7296;57761;27242;6907;5468;123;8202;112950;6837;84246;2274;1374;1024;10498;9915;335;51129;196	93.5639	93.3941	47.6457	62.5731	61.0633	31.7398	127.461	131.982	51.6777	102.71;125.993;115.936;87.888;186.395;19.4219;170.643;48.0467;98.9003;67.335;171.242;30.4719;100.346;76.4357;47.7819;100.52;57.6965;76.3866	83.9988;89.8287;87.6871;53.1557;120.208;13.6581;100.789;28.1886;73.279;51.862;103.501;14.8418;74.2069;53.3535;25.8533;63.897;29.778;58.2296	168.634;181.192;179.365;132.289;198.291;30.5759;190.433;95.432;150.027;94.3055;183.14;47.3072;152.857;97.975;62.2432;131.676;89.3345;109.212	22	54600;6822;6721;6256;5465;10062;10499;3158;3157;3156;2222;3992;2168;1581;1579;1376;405;116519;336;183;51;5244	113.803
[truncated: 26 more columns]
