# Supplementary material for: Determination of in vitro hepatotoxic potencies of a series of perfluoroalkyl substances (PFASs) based on gene expression changes in HepaRG liver cells
Source: Arch Toxicol. 2023 Mar 3;97(4):1113–31. doi: 10.1007/s00204-023-03450-2 (PMC10025204; doi:10.1007/s00204-023-03450-2)
Supplement: Supplementary file 2 — Supplementary file2 (TXT 5272 KB) [file 204_2023_3450_MOESM2_ESM.txt]

Category_ID	Category_Name	Category_Component
R-HSA-76005	Response to elevated platelet cytosolic Ca2+	1
R-HSA-6798695	Neutrophil degranulation	1
R-HSA-114608	Platelet degranulation	1
R-HSA-168249	Innate Immune System	1
R-HSA-168256	Immune System	1
R-HSA-76002	Platelet activation, signaling and aggregation	1
R-HSA-109582	Hemostasis	1
R-HSA-75094	Formation of the Editosome	29974
R-HSA-8953854	Metabolism of RNA	29974
R-HSA-72200	mRNA Editing: C to U Conversion	29974
R-HSA-75072	mRNA Editing	29974
R-HSA-8963896	HDL assembly	2
R-HSA-76002	Platelet activation, signaling and aggregation	2
R-HSA-162582	Signal Transduction	2
R-HSA-1474228	Degradation of the extracellular matrix	2
R-HSA-174824	Plasma lipoprotein assembly, remodeling, and clearance	2
R-HSA-1474244	Extracellular matrix organization	2
R-HSA-194840	Rho GTPase cycle	2
R-HSA-114608	Platelet degranulation	2
R-HSA-194315	Signaling by Rho GTPases	2
R-HSA-76005	Response to elevated platelet cytosolic Ca2+	2
R-HSA-140877	Formation of Fibrin Clot (Clotting Cascade)	2
R-HSA-382551	Transport of small molecules	2
R-HSA-8963898	Plasma lipoprotein assembly	2
R-HSA-109582	Hemostasis	2
R-HSA-140837	Intrinsic Pathway of Fibrin Clot Formation	2
R-HSA-597592	Post-translational protein modification	51146
R-HSA-913709	O-linked glycosylation of mucins	51146
R-HSA-5173105	O-linked glycosylation	51146
R-HSA-392499	Metabolism of proteins	51146
R-HSA-168256	Immune System	8086
R-HSA-162906	HIV Infection	8086
R-HSA-168253	Host Interactions with Influenza Factors	8086
R-HSA-1430728	Metabolism	8086
R-HSA-3371453	Regulation of HSF1-mediated heat shock response	8086
R-HSA-4085377	SUMOylation of SUMOylation proteins	8086
R-HSA-6784531	tRNA processing in the nucleus	8086
R-HSA-4551638	SUMOylation of chromatin organization proteins	8086
R-HSA-180910	Vpr-mediated nuclear import of PICs	8086
R-HSA-5663205	Infectious disease	8086
R-HSA-3301854	Nuclear Pore Complex (NPC) Disassembly	8086
R-HSA-1280215	Cytokine Signaling in Immune system	8086
R-HSA-159236	Transport of Mature mRNA derived from an Intron-Containing Transcript	8086
R-HSA-68875	Mitotic Prophase	8086
R-HSA-2990846	SUMOylation	8086
R-HSA-72203	Processing of Capped Intron-Containing Pre-mRNA	8086
R-HSA-159227	Transport of the SLBP independent Mature mRNA	8086
R-HSA-69278	Cell Cycle, Mitotic	8086
R-HSA-180746	Nuclear import of Rev protein	8086
R-HSA-913531	Interferon Signaling	8086
R-HSA-168333	NEP/NS2 Interacts with the Cellular Export Machinery	8086
R-HSA-4570464	SUMOylation of RNA binding proteins	8086
R-HSA-71387	Metabolism of carbohydrates	8086
R-HSA-72202	Transport of Mature Transcript to Cytoplasm	8086
R-HSA-159230	Transport of the SLBP Dependant Mature mRNA	8086
R-HSA-2980766	Nuclear Envelope Breakdown	8086
R-HSA-70326	Glucose metabolism	8086
R-HSA-1169408	ISG15 antiviral mechanism	8086
R-HSA-162599	Late Phase of HIV Life Cycle	8086
R-HSA-8953897	Cellular responses to external stimuli	8086
R-HSA-194441	Metabolism of non-coding RNA	8086
R-HSA-3108232	SUMO E3 ligases SUMOylate target proteins	8086
R-HSA-72306	tRNA processing	8086
R-HSA-168255	Influenza Life Cycle	8086
R-HSA-3371556	Cellular response to heat stress	8086
R-HSA-8953854	Metabolism of RNA	8086
R-HSA-597592	Post-translational protein modification	8086
R-HSA-4615885	SUMOylation of DNA replication proteins	8086
R-HSA-1643685	Disease	8086
R-HSA-162587	HIV Life Cycle	8086
R-HSA-1640170	Cell Cycle	8086
R-HSA-159234	Transport of Mature mRNAs Derived from Intronless Transcripts	8086
R-HSA-168274	Export of Viral Ribonucleoproteins from Nucleus	8086
R-HSA-392499	Metabolism of proteins	8086
R-HSA-165054	Rev-mediated nuclear export of HIV RNA	8086
R-HSA-168254	Influenza Infection	8086
R-HSA-68886	M Phase	8086
R-HSA-70171	Glycolysis	8086
R-HSA-211000	Gene Silencing by RNA	8086
R-HSA-74160	Gene expression (Transcription)	8086
R-HSA-168273	Influenza Viral RNA Transcription and Replication	8086
R-HSA-168325	Viral Messenger RNA Synthesis	8086
R-HSA-159231	Transport of Mature mRNA Derived from an Intronless Transcript	8086
R-HSA-162909	Host Interactions of HIV factors	8086
R-HSA-3108214	SUMOylation of DNA damage response and repair proteins	8086
R-HSA-170822	Regulation of Glucokinase by Glucokinase Regulatory Protein	8086
R-HSA-1169410	Antiviral mechanism by IFN-stimulated genes	8086
R-HSA-2262752	Cellular responses to stress	8086
R-HSA-168271	Transport of Ribonucleoproteins into the Host Nucleus	8086
R-HSA-3232142	SUMOylation of ubiquitinylation proteins	8086
R-HSA-5578749	Transcriptional regulation by small RNAs	8086
R-HSA-191859	snRNP Assembly	8086
R-HSA-168276	NS1 Mediated Effects on Host Pathways	8086
R-HSA-176033	Interactions of Vpr with host cellular proteins	8086
R-HSA-177243	Interactions of Rev with host cellular proteins	8086
R-HSA-1430728	Metabolism	65985
R-HSA-556833	Metabolism of lipids	65985
R-HSA-77111	Synthesis of Ketone Bodies	65985
R-HSA-74182	Ketone body metabolism	65985
R-HSA-211945	Phase I - Functionalization of compounds	13
R-HSA-1430728	Metabolism	13
R-HSA-211859	Biological oxidations	13
R-HSA-1430728	Metabolism	51166
R-HSA-71064	Lysine catabolism	51166
R-HSA-71291	Metabolism of amino acids and derivatives	51166
R-HSA-71240	Tryptophan catabolism	51166
R-HSA-6788656	Histidine, lysine, phenylalanine, tyrosine, proline and tryptophan catabolism	51166
R-HSA-199991	Membrane Trafficking	22848
R-HSA-5653656	Vesicle-mediated transport	22848
R-HSA-8856828	Clathrin-mediated endocytosis	22848
R-HSA-8856825	Cargo recognition for clathrin-mediated endocytosis	22848
R-HSA-1430728	Metabolism	15
R-HSA-209776	Amine-derived hormones	15
R-HSA-71291	Metabolism of amino acids and derivatives	15
R-HSA-209931	Serotonin and melatonin biosynthesis	15
R-HSA-392499	Metabolism of proteins	16
R-HSA-379724	tRNA Aminoacylation	16
R-HSA-379716	Cytosolic tRNA aminoacylation	16
R-HSA-72766	Translation	16
R-HSA-379726	Mitochondrial tRNA aminoacylation	57505
R-HSA-392499	Metabolism of proteins	57505
R-HSA-72766	Translation	57505
R-HSA-379724	tRNA Aminoacylation	57505
R-HSA-1430728	Metabolism	60496
R-HSA-199220	Vitamin B5 (pantothenate) metabolism	60496
R-HSA-196854	Metabolism of vitamins and cofactors	60496
R-HSA-196849	Metabolism of water-soluble vitamins and cofactors	60496
R-HSA-71064	Lysine catabolism	10157
R-HSA-1430728	Metabolism	10157
R-HSA-6788656	Histidine, lysine, phenylalanine, tyrosine, proline and tryptophan catabolism	10157
R-HSA-71291	Metabolism of amino acids and derivatives	10157
R-HSA-193704	p75 NTR receptor-mediated signalling	26574
R-HSA-73887	Death Receptor Signalling	26574
R-HSA-193648	NRAGE signals death through JNK	26574
R-HSA-162582	Signal Transduction	26574
R-HSA-204998	Cell death signalling via NRAGE, NRIF and NADE	26574
R-HSA-916853	Degradation of GABA	18
R-HSA-112310	Neurotransmitter release cycle	18
R-HSA-888590	GABA synthesis, release, reuptake and degradation	18
R-HSA-112316	Neuronal System	18
R-HSA-112315	Transmission across Chemical Synapses	18
R-HSA-1430728	Metabolism	19
R-HSA-400206	Regulation of lipid metabolism by Peroxisome proliferator-activated receptor alpha (PPARalpha)	19
R-HSA-174824	Plasma lipoprotein assembly, remodeling, and clearance	19
R-HSA-1989781	PPARA activates gene expression	19
R-HSA-382551	Transport of small molecules	19
R-HSA-8963896	HDL assembly	19
R-HSA-8963898	Plasma lipoprotein assembly	19
R-HSA-556833	Metabolism of lipids	19
R-HSA-1369062	ABC transporters in lipid homeostasis	10349
R-HSA-382556	ABC-family proteins mediated transport	10349
R-HSA-382551	Transport of small molecules	10349
R-HSA-382551	Transport of small molecules	26154
R-HSA-382556	ABC-family proteins mediated transport	26154
R-HSA-1369062	ABC transporters in lipid homeostasis	26154
R-HSA-168256	Immune System	154664
R-HSA-168249	Innate Immune System	154664
R-HSA-6798695	Neutrophil degranulation	154664
R-HSA-1369062	ABC transporters in lipid homeostasis	20
R-HSA-382556	ABC-family proteins mediated transport	20
R-HSA-382551	Transport of small molecules	20
R-HSA-1369062	ABC transporters in lipid homeostasis	21
R-HSA-382556	ABC-family proteins mediated transport	21
R-HSA-382551	Transport of small molecules	21
R-HSA-392499	Metabolism of proteins	21
R-HSA-5683826	Surfactant metabolism	21
R-HSA-382551	Transport of small molecules	24
R-HSA-2453902	The canonical retinoid cycle in rods (twilight vision)	24
R-HSA-418594	G alpha (i) signalling events	24
R-HSA-382556	ABC-family proteins mediated transport	24
R-HSA-2187338	Visual phototransduction	24
R-HSA-372790	Signaling by GPCR	24
R-HSA-388396	GPCR downstream signalling	24
R-HSA-162582	Signal Transduction	24
R-HSA-382551	Transport of small molecules	23461
R-HSA-382556	ABC-family proteins mediated transport	23461
R-HSA-1369062	ABC transporters in lipid homeostasis	23461
R-HSA-382556	ABC-family proteins mediated transport	23460
R-HSA-382551	Transport of small molecules	23460
R-HSA-1369062	ABC transporters in lipid homeostasis	23460
R-HSA-382556	ABC-family proteins mediated transport	10347
R-HSA-382551	Transport of small molecules	10347
R-HSA-1369062	ABC transporters in lipid homeostasis	10347
R-HSA-382556	ABC-family proteins mediated transport	10351
R-HSA-382551	Transport of small molecules	10351
R-HSA-1369062	ABC transporters in lipid homeostasis	10350
R-HSA-382556	ABC-family proteins mediated transport	10350
R-HSA-382551	Transport of small molecules	10350
R-HSA-382551	Transport of small molecules	5243
R-HSA-2161517	Abacavir transmembrane transport	5243
R-HSA-382556	ABC-family proteins mediated transport	5243
R-HSA-1430728	Metabolism	5243
R-HSA-2161522	Abacavir transport and metabolism	5243
R-HSA-1369007	Mitochondrial ABC transporters	23456
R-HSA-382556	ABC-family proteins mediated transport	23456
R-HSA-382551	Transport of small molecules	23456
R-HSA-192105	Synthesis of bile acids and bile salts	8647
R-HSA-159418	Recycling of bile acids and salts	8647
R-HSA-8957322	Metabolism of steroids	8647
R-HSA-194068	Bile acid and bile salt metabolism	8647
R-HSA-556833	Metabolism of lipids	8647
R-HSA-193368	Synthesis of bile acids and bile salts via 7alpha-hydroxycholesterol	8647
R-HSA-1430728	Metabolism	8647
R-HSA-400206	Regulation of lipid metabolism by Peroxisome proliferator-activated receptor alpha (PPARalpha)	5244
R-HSA-382551	Transport of small molecules	5244
R-HSA-1989781	PPARA activates gene expression	5244
R-HSA-1430728	Metabolism	5244
R-HSA-382556	ABC-family proteins mediated transport	5244
R-HSA-556833	Metabolism of lipids	5244
R-HSA-382556	ABC-family proteins mediated transport	340273
R-HSA-382551	Transport of small molecules	340273
R-HSA-1369007	Mitochondrial ABC transporters	10058
R-HSA-382551	Transport of small molecules	10058
R-HSA-382556	ABC-family proteins mediated transport	10058
R-HSA-382551	Transport of small molecules	22
R-HSA-1369007	Mitochondrial ABC transporters	22
R-HSA-1430728	Metabolism	22
R-HSA-382556	ABC-family proteins mediated transport	22
R-HSA-2564830	Cytosolic iron-sulfur cluster assembly	22
R-HSA-382551	Transport of small molecules	11194
R-HSA-1369007	Mitochondrial ABC transporters	11194
R-HSA-382556	ABC-family proteins mediated transport	11194
R-HSA-382556	ABC-family proteins mediated transport	23457
R-HSA-382551	Transport of small molecules	23457
R-HSA-2142753	Arachidonic acid metabolism	4363
R-HSA-8978868	Fatty acid metabolism	4363
R-HSA-1430728	Metabolism	4363
R-HSA-196741	Cobalamin (Cbl, vitamin B12) transport and metabolism	4363
R-HSA-556833	Metabolism of lipids	4363
R-HSA-196854	Metabolism of vitamins and cofactors	4363
R-HSA-2142691	Synthesis of Leukotrienes (LT) and Eoxins (EX)	4363
R-HSA-382556	ABC-family proteins mediated transport	4363
R-HSA-382551	Transport of small molecules	4363
R-HSA-196849	Metabolism of water-soluble vitamins and cofactors	4363
R-HSA-382556	ABC-family proteins mediated transport	89845
R-HSA-382551	Transport of small molecules	89845
R-HSA-382556	ABC-family proteins mediated transport	85320
R-HSA-382551	Transport of small molecules	85320
R-HSA-382556	ABC-family proteins mediated transport	1244
R-HSA-382551	Transport of small molecules	1244
R-HSA-194068	Bile acid and bile salt metabolism	8714
R-HSA-8957322	Metabolism of steroids	8714
R-HSA-382556	ABC-family proteins mediated transport	8714
R-HSA-382551	Transport of small molecules	8714
R-HSA-159418	Recycling of bile acids and salts	8714
R-HSA-1430728	Metabolism	8714
R-HSA-556833	Metabolism of lipids	8714
R-HSA-382551	Transport of small molecules	10257
R-HSA-76005	Response to elevated platelet cytosolic Ca2+	10257
R-HSA-76002	Platelet activation, signaling and aggregation	10257
R-HSA-114608	Platelet degranulation	10257
R-HSA-382556	ABC-family proteins mediated transport	10257
R-HSA-109582	Hemostasis	10257
R-HSA-2142845	Hyaluronan metabolism	10057
R-HSA-1430728	Metabolism	10057
R-HSA-382556	ABC-family proteins mediated transport	10057
R-HSA-2142850	Hyaluronan biosynthesis and export	10057
R-HSA-1630316	Glycosaminoglycan metabolism	10057
R-HSA-71387	Metabolism of carbohydrates	10057
R-HSA-382551	Transport of small molecules	10057
R-HSA-382556	ABC-family proteins mediated transport	368
R-HSA-382551	Transport of small molecules	368
R-HSA-163685	Integration of energy metabolism	6833
R-HSA-1430728	Metabolism	6833
R-HSA-1296071	Potassium Channels	6833
R-HSA-1296025	ATP sensitive Potassium channels	6833
R-HSA-112316	Neuronal System	6833
R-HSA-5619084	ABC transporter disorders	6833
R-HSA-5683177	Defective ABCC8 can cause hypoglycemias and hyperglycemias	6833
R-HSA-5619115	Disorders of transmembrane transporters	6833
R-HSA-422356	Regulation of insulin secretion	6833
R-HSA-1296065	Inwardly rectifying K+ channels	6833
R-HSA-1643685	Disease	6833
R-HSA-397014	Muscle contraction	10060
R-HSA-112316	Neuronal System	10060
R-HSA-1296065	Inwardly rectifying K+ channels	10060
R-HSA-5578775	Ion homeostasis	10060
R-HSA-5576891	Cardiac conduction	10060
R-HSA-1296025	ATP sensitive Potassium channels	10060
R-HSA-382551	Transport of small molecules	10060
R-HSA-382556	ABC-family proteins mediated transport	10060
R-HSA-1296071	Potassium Channels	10060
R-HSA-1369062	ABC transporters in lipid homeostasis	215
R-HSA-1430728	Metabolism	215
R-HSA-382551	Transport of small molecules	215
R-HSA-2046106	alpha-linolenic acid (ALA) metabolism	215
R-HSA-382556	ABC-family proteins mediated transport	215
R-HSA-390918	Peroxisomal lipid metabolism	215
R-HSA-2046105	Linoleic acid (LA) metabolism	215
R-HSA-2046104	alpha-linolenic (omega3) and linoleic (omega6) acid metabolism	215
R-HSA-556833	Metabolism of lipids	215
R-HSA-8978868	Fatty acid metabolism	215
R-HSA-390247	Beta-oxidation of very long chain fatty acids	215
R-HSA-382556	ABC-family proteins mediated transport	225
R-HSA-1369062	ABC transporters in lipid homeostasis	225
R-HSA-382551	Transport of small molecules	225
R-HSA-382551	Transport of small molecules	5825
R-HSA-1369062	ABC transporters in lipid homeostasis	5825
R-HSA-382556	ABC-family proteins mediated transport	5825
R-HSA-1430728	Metabolism	5826
R-HSA-196854	Metabolism of vitamins and cofactors	5826
R-HSA-196849	Metabolism of water-soluble vitamins and cofactors	5826
R-HSA-196741	Cobalamin (Cbl, vitamin B12) transport and metabolism	5826
R-HSA-913531	Interferon Signaling	6059
R-HSA-168256	Immune System	6059
R-HSA-1280215	Cytokine Signaling in Immune system	6059
R-HSA-909733	Interferon alpha/beta signaling	6059
R-HSA-8983711	OAS antiviral response	6059
R-HSA-1169410	Antiviral mechanism by IFN-stimulated genes	6059
R-HSA-382551	Transport of small molecules	23
R-HSA-382556	ABC-family proteins mediated transport	23
R-HSA-8963899	Plasma lipoprotein remodeling	9619
R-HSA-174824	Plasma lipoprotein assembly, remodeling, and clearance	9619
R-HSA-382556	ABC-family proteins mediated transport	9619
R-HSA-8964058	HDL remodeling	9619
R-HSA-1369062	ABC transporters in lipid homeostasis	9619
R-HSA-382551	Transport of small molecules	9619
R-HSA-1430728	Metabolism	9429
R-HSA-917937	Iron uptake and transport	9429
R-HSA-2161522	Abacavir transport and metabolism	9429
R-HSA-2161517	Abacavir transmembrane transport	9429
R-HSA-382551	Transport of small molecules	9429
R-HSA-1369062	ABC transporters in lipid homeostasis	64137
R-HSA-382556	ABC-family proteins mediated transport	64137
R-HSA-382551	Transport of small molecules	64137
R-HSA-382551	Transport of small molecules	64240
R-HSA-1369062	ABC transporters in lipid homeostasis	64240
R-HSA-382556	ABC-family proteins mediated transport	64240
R-HSA-1369062	ABC transporters in lipid homeostasis	64241
R-HSA-382551	Transport of small molecules	64241
R-HSA-382556	ABC-family proteins mediated transport	64241
R-HSA-1430728	Metabolism	55347
R-HSA-156580	Phase II - Conjugation of compounds	55347
R-HSA-211859	Biological oxidations	55347
R-HSA-156588	Glucuronidation	55347
R-HSA-426048	Arachidonate production from DAG	26090
R-HSA-372790	Signaling by GPCR	26090
R-HSA-416476	G alpha (q) signalling events	26090
R-HSA-76002	Platelet activation, signaling and aggregation	26090
R-HSA-109582	Hemostasis	26090
R-HSA-114508	Effects of PIP2 hydrolysis	26090
R-HSA-388396	GPCR downstream signalling	26090
R-HSA-162582	Signal Transduction	26090
R-HSA-1430728	Metabolism	84836
R-HSA-211859	Biological oxidations	84836
R-HSA-156584	Cytosolic sulfonation of small molecules	84836
R-HSA-156580	Phase II - Conjugation of compounds	84836
R-HSA-1430728	Metabolism	171586
R-HSA-1483206	Glycerophospholipid biosynthesis	171586
R-HSA-1483257	Phospholipid metabolism	171586
R-HSA-1483191	Synthesis of PC	171586
R-HSA-556833	Metabolism of lipids	171586
R-HSA-1430728	Metabolism	63874
R-HSA-556833	Metabolism of lipids	63874
R-HSA-1483206	Glycerophospholipid biosynthesis	63874
R-HSA-1483257	Phospholipid metabolism	63874
R-HSA-1482839	Acyl chain remodelling of PE	63874
R-HSA-8979227	Triglyceride metabolism	51099
R-HSA-1430728	Metabolism	51099
R-HSA-163560	Triglyceride catabolism	51099
R-HSA-556833	Metabolism of lipids	51099
R-HSA-388396	GPCR downstream signalling	57406
R-HSA-76002	Platelet activation, signaling and aggregation	57406
R-HSA-109582	Hemostasis	57406
R-HSA-372790	Signaling by GPCR	57406
R-HSA-426048	Arachidonate production from DAG	57406
R-HSA-162582	Signal Transduction	57406
R-HSA-114508	Effects of PIP2 hydrolysis	57406
R-HSA-416476	G alpha (q) signalling events	57406
R-HSA-168249	Innate Immune System	10006
R-HSA-4420097	VEGFA-VEGFR2 Pathway	10006
R-HSA-2029482	Regulation of actin dynamics for phagocytic cup formation	10006
R-HSA-162582	Signal Transduction	10006
R-HSA-195258	RHO GTPase Effectors	10006
R-HSA-9006934	Signaling by Receptor Tyrosine Kinases	10006
R-HSA-168256	Immune System	10006
R-HSA-194315	Signaling by Rho GTPases	10006
R-HSA-5663213	RHO GTPases Activate WASPs and WAVEs	10006
R-HSA-194138	Signaling by VEGF	10006
R-HSA-2029480	Fcgamma receptor (FCGR) dependent phagocytosis	10006
R-HSA-2029482	Regulation of actin dynamics for phagocytic cup formation	10152
R-HSA-5663213	RHO GTPases Activate WASPs and WAVEs	10152
R-HSA-194315	Signaling by Rho GTPases	10152
R-HSA-162582	Signal Transduction	10152
R-HSA-195258	RHO GTPase Effectors	10152
R-HSA-168256	Immune System	10152
R-HSA-2029480	Fcgamma receptor (FCGR) dependent phagocytosis	10152
R-HSA-194138	Signaling by VEGF	10152
R-HSA-168249	Innate Immune System	10152
R-HSA-9006934	Signaling by Receptor Tyrosine Kinases	10152
R-HSA-4420097	VEGFA-VEGFR2 Pathway	10152
R-HSA-5693606	DNA Double Strand Break Response	25
R-HSA-5693565	Recruitment and ATM-mediated phosphorylation of repair and signaling proteins at DNA double strand breaks	25
R-HSA-74160	Gene expression (Transcription)	25
R-HSA-1640170	Cell Cycle	25
R-HSA-5693567	HDR through Homologous Recombination (HRR) or Single Strand Annealing (SSA)	25
R-HSA-168256	Immune System	25
R-HSA-8878171	Transcriptional regulation by RUNX1	25
R-HSA-109582	Hemostasis	25
R-HSA-73894	DNA Repair	25
R-HSA-428890	Role of ABL in ROBO-SLIT signaling	25
R-HSA-8941326	RUNX2 regulates bone development	25
R-HSA-162582	Signal Transduction	25
R-HSA-69231	Cyclin D associated events in G1	25
R-HSA-8878166	Transcriptional regulation by RUNX2	25
R-HSA-453279	Mitotic G1-G1/S phases	25
R-HSA-73857	RNA Polymerase II Transcription	25
R-HSA-69236	G1 Phase	25
R-HSA-422475	Axon guidance	25
R-HSA-5693538	Homology Directed Repair	25
R-HSA-1266738	Developmental Biology	25
R-HSA-375170	CDO in myogenesis	25
R-HSA-5693532	DNA Double-Strand Break Repair	25
R-HSA-376176	Signaling by ROBO receptors	25
R-HSA-8940973	RUNX2 regulates osteoblast differentiation	25
R-HSA-194315	Signaling by Rho GTPases	25
R-HSA-212436	Generic Transcription Pathway	25
R-HSA-69278	Cell Cycle, Mitotic	25
R-HSA-168249	Innate Immune System	25
R-HSA-5685938	HDR through Single Strand Annealing (SSA)	25
R-HSA-8939236	RUNX1 regulates transcription of genes involved in differentiation of HSCs	25
R-HSA-2029482	Regulation of actin dynamics for phagocytic cup formation	25
R-HSA-5663213	RHO GTPases Activate WASPs and WAVEs	25
R-HSA-2029480	Fcgamma receptor (FCGR) dependent phagocytosis	25
R-HSA-525793	Myogenesis	25
R-HSA-983231	Factors involved in megakaryocyte development and platelet production	25
R-HSA-195258	RHO GTPase Effectors	25
R-HSA-376176	Signaling by ROBO receptors	27
R-HSA-428890	Role of ABL in ROBO-SLIT signaling	27
R-HSA-1266738	Developmental Biology	27
R-HSA-422475	Axon guidance	27
R-HSA-373752	Netrin-1 signaling	3983
R-HSA-422475	Axon guidance	3983
R-HSA-1266738	Developmental Biology	3983
R-HSA-418885	DCC mediated attractive signaling	3983
R-HSA-418885	DCC mediated attractive signaling	84448
R-HSA-373752	Netrin-1 signaling	84448
R-HSA-1266738	Developmental Biology	84448
R-HSA-422475	Axon guidance	84448
R-HSA-1266738	Developmental Biology	22885
R-HSA-418885	DCC mediated attractive signaling	22885
R-HSA-422475	Axon guidance	22885
R-HSA-373752	Netrin-1 signaling	22885
R-HSA-162582	Signal Transduction	29
R-HSA-194840	Rho GTPase cycle	29
R-HSA-372790	Signaling by GPCR	29
R-HSA-194315	Signaling by Rho GTPases	29
R-HSA-204998	Cell death signalling via NRAGE, NRIF and NADE	29
R-HSA-193704	p75 NTR receptor-mediated signalling	29
R-HSA-193648	NRAGE signals death through JNK	29
R-HSA-416482	G alpha (12/13) signalling events	29
R-HSA-73887	Death Receptor Signalling	29
R-HSA-388396	GPCR downstream signalling	29
R-HSA-9033241	Peroxisomal protein import	30
R-HSA-9609507	Protein localization	30
R-HSA-168256	Immune System	30
R-HSA-168249	Innate Immune System	30
R-HSA-2046104	alpha-linolenic (omega3) and linoleic (omega6) acid metabolism	30
R-HSA-9033500	TYSND1 cleaves peroxisomal proteins	30
R-HSA-390918	Peroxisomal lipid metabolism	30
R-HSA-1430728	Metabolism	30
R-HSA-8978868	Fatty acid metabolism	30
R-HSA-6798695	Neutrophil degranulation	30
R-HSA-556833	Metabolism of lipids	30
R-HSA-390247	Beta-oxidation of very long chain fatty acids	30
R-HSA-2046106	alpha-linolenic acid (ALA) metabolism	30
R-HSA-77289	Mitochondrial Fatty Acid Beta-Oxidation	10449
R-HSA-8978868	Fatty acid metabolism	10449
R-HSA-1430728	Metabolism	10449
R-HSA-556833	Metabolism of lipids	10449
R-HSA-3371599	Defective HLCS causes multiple carboxylase deficiency	31
R-HSA-163685	Integration of energy metabolism	31
R-HSA-3323169	Defects in biotin (Btn) metabolism	31
R-HSA-556833	Metabolism of lipids	31
R-HSA-8978868	Fatty acid metabolism	31
R-HSA-8957322	Metabolism of steroids	31
R-HSA-163765	ChREBP activates metabolic gene expression	31
R-HSA-1655829	Regulation of cholesterol biosynthesis by SREBP (SREBF)	31
R-HSA-2426168	Activation of gene expression by SREBF (SREBP)	31
R-HSA-196854	Metabolism of vitamins and cofactors	31
R-HSA-1643685	Disease	31
R-HSA-196849	Metabolism of water-soluble vitamins and cofactors	31
R-HSA-196780	Biotin transport and metabolism	31
R-HSA-75105	Fatty acyl-CoA biosynthesis	31
R-HSA-3296482	Defects in vitamin and cofactor metabolism	31
R-HSA-1430728	Metabolism	31
R-HSA-5668914	Diseases of metabolism	31
R-HSA-196780	Biotin transport and metabolism	32
R-HSA-163765	ChREBP activates metabolic gene expression	32
R-HSA-196849	Metabolism of water-soluble vitamins and cofactors	32
R-HSA-163685	Integration of energy metabolism	32
R-HSA-2426168	Activation of gene expression by SREBF (SREBP)	32
R-HSA-8957322	Metabolism of steroids	32
R-HSA-556833	Metabolism of lipids	32
R-HSA-1430728	Metabolism	32
R-HSA-1655829	Regulation of cholesterol biosynthesis by SREBP (SREBF)	32
R-HSA-196854	Metabolism of vitamins and cofactors	32
R-HSA-8978868	Fatty acid metabolism	80724
R-HSA-556833	Metabolism of lipids	80724
R-HSA-77289	Mitochondrial Fatty Acid Beta-Oxidation	80724
R-HSA-1430728	Metabolism	80724
R-HSA-556833	Metabolism of lipids	84129
R-HSA-8978868	Fatty acid metabolism	84129
R-HSA-1430728	Metabolism	84129
R-HSA-77289	Mitochondrial Fatty Acid Beta-Oxidation	84129
R-HSA-1430728	Metabolism	27034
R-HSA-71291	Metabolism of amino acids and derivatives	27034
R-HSA-70895	Branched-chain amino acid catabolism	27034
R-HSA-6799198	Complex I biogenesis	28976
R-HSA-1428517	The citric acid (TCA) cycle and respiratory electron transport	28976
R-HSA-163200	Respiratory electron transport, ATP synthesis by chemiosmotic coupling, and heat production by uncoupling proteins.	28976
R-HSA-611105	Respiratory electron transport	28976
R-HSA-1430728	Metabolism	28976
R-HSA-556833	Metabolism of lipids	33
R-HSA-77289	Mitochondrial Fatty Acid Beta-Oxidation	33
R-HSA-77288	mitochondrial fatty acid beta-oxidation of unsaturated fatty acids	33
R-HSA-77286	mitochondrial fatty acid beta-oxidation of saturated fatty acids	33
R-HSA-8978868	Fatty acid metabolism	33
R-HSA-77310	Beta oxidation of lauroyl-CoA to decanoyl-CoA-CoA	33
R-HSA-1430728	Metabolism	33
R-HSA-77285	Beta oxidation of myristoyl-CoA to lauroyl-CoA	33
R-HSA-77289	Mitochondrial Fatty Acid Beta-Oxidation	34
R-HSA-77288	mitochondrial fatty acid beta-oxidation of unsaturated fatty acids	34
R-HSA-556833	Metabolism of lipids	34
R-HSA-1989781	PPARA activates gene expression	34
R-HSA-8978868	Fatty acid metabolism	34
R-HSA-77346	Beta oxidation of decanoyl-CoA to octanoyl-CoA-CoA	34
R-HSA-400206	Regulation of lipid metabolism by Peroxisome proliferator-activated receptor alpha (PPARalpha)	34
R-HSA-1430728	Metabolism	34
R-HSA-77286	mitochondrial fatty acid beta-oxidation of saturated fatty acids	34
R-HSA-77348	Beta oxidation of octanoyl-CoA to hexanoyl-CoA	34
R-HSA-77350	Beta oxidation of hexanoyl-CoA to butanoyl-CoA	35
R-HSA-77286	mitochondrial fatty acid beta-oxidation of saturated fatty acids	35
R-HSA-77352	Beta oxidation of butanoyl-CoA to acetyl-CoA	35
R-HSA-1430728	Metabolism	35
R-HSA-8978868	Fatty acid metabolism	35
R-HSA-77289	Mitochondrial Fatty Acid Beta-Oxidation	35
R-HSA-556833	Metabolism of lipids	35
R-HSA-70895	Branched-chain amino acid catabolism	36
R-HSA-1430728	Metabolism	36
R-HSA-71291	Metabolism of amino acids and derivatives	36
R-HSA-77286	mitochondrial fatty acid beta-oxidation of saturated fatty acids	37
R-HSA-381070	IRE1alpha activates chaperones	37
R-HSA-556833	Metabolism of lipids	37
R-HSA-77305	Beta oxidation of palmitoyl-CoA to myristoyl-CoA	37
R-HSA-77289	Mitochondrial Fatty Acid Beta-Oxidation	37
R-HSA-392499	Metabolism of proteins	37
R-HSA-381038	XBP1(S) activates chaperone genes	37
R-HSA-381119	Unfolded Protein Response (UPR)	37
R-HSA-1430728	Metabolism	37
R-HSA-8978868	Fatty acid metabolism	37
R-HSA-1630316	Glycosaminoglycan metabolism	176
R-HSA-1474228	Degradation of the extracellular matrix	176
R-HSA-1430728	Metabolism	176
R-HSA-1643685	Disease	176
R-HSA-3560782	Diseases associated with glycosaminoglycan metabolism	176
R-HSA-2022857	Keratan sulfate degradation	176
R-HSA-2022854	Keratan sulfate biosynthesis	176
R-HSA-3656225	Defective CHST6 causes MCDC1	176
R-HSA-3000178	ECM proteoglycans	176
R-HSA-1474244	Extracellular matrix organization	176
R-HSA-3656244	Defective B4GALT1 causes B4GALT1-CDG (CDG-2d)	176
R-HSA-3781865	Diseases of glycosylation	176
R-HSA-71387	Metabolism of carbohydrates	176
R-HSA-1638074	Keratan sulfate/keratin metabolism	176
R-HSA-3656243	Defective ST3GAL3 causes MCT12 and EIEE15	176
R-HSA-77108	Utilization of Ketone Bodies	38
R-HSA-70895	Branched-chain amino acid catabolism	38
R-HSA-1430728	Metabolism	38
R-HSA-74182	Ketone body metabolism	38
R-HSA-77111	Synthesis of Ketone Bodies	38
R-HSA-71291	Metabolism of amino acids and derivatives	38
R-HSA-556833	Metabolism of lipids	38
R-HSA-556833	Metabolism of lipids	39
R-HSA-191273	Cholesterol biosynthesis	39
R-HSA-8957322	Metabolism of steroids	39
R-HSA-1430728	Metabolism	39
R-HSA-199992	trans-Golgi Network Vesicle Budding	64746
R-HSA-421837	Clathrin derived vesicle budding	64746
R-HSA-199991	Membrane Trafficking	64746
R-HSA-432722	Golgi Associated Vesicle Biogenesis	64746
R-HSA-5653656	Vesicle-mediated transport	64746
R-HSA-556833	Metabolism of lipids	79777
R-HSA-8978868	Fatty acid metabolism	79777
R-HSA-390918	Peroxisomal lipid metabolism	79777
R-HSA-1430728	Metabolism	79777
R-HSA-390918	Peroxisomal lipid metabolism	91452
R-HSA-1430728	Metabolism	91452
R-HSA-8978868	Fatty acid metabolism	91452
R-HSA-556833	Metabolism of lipids	91452
R-HSA-556833	Metabolism of lipids	84320
R-HSA-77289	Mitochondrial Fatty Acid Beta-Oxidation	84320
R-HSA-8978868	Fatty acid metabolism	84320
R-HSA-1430728	Metabolism	84320
R-HSA-556833	Metabolism of lipids	414149
R-HSA-1430728	Metabolism	414149
R-HSA-77289	Mitochondrial Fatty Acid Beta-Oxidation	414149
R-HSA-8978868	Fatty acid metabolism	414149
R-HSA-2262752	Cellular responses to stress	65057
R-HSA-1221632	Meiotic synapsis	65057
R-HSA-1500620	Meiosis	65057
R-HSA-8953897	Cellular responses to external stimuli	65057
R-HSA-2559586	DNA Damage/Telomere Stress Induced Senescence	65057
R-HSA-2559583	Cellular Senescence	65057
R-HSA-73886	Chromosome Maintenance	65057
R-HSA-1640170	Cell Cycle	65057
R-HSA-157579	Telomere Maintenance	65057
R-HSA-171306	Packaging Of Telomere Ends	65057
R-HSA-1474165	Reproduction	65057
R-HSA-392499	Metabolism of proteins	1636
R-HSA-2980736	Peptide hormone metabolism	1636
R-HSA-2022377	Metabolism of Angiotensinogen to Angiotensins	1636
R-HSA-2980736	Peptide hormone metabolism	59272
R-HSA-2022377	Metabolism of Angiotensinogen to Angiotensins	59272
R-HSA-392499	Metabolism of proteins	59272
R-HSA-1660661	Sphingolipid de novo biosynthesis	125981
R-HSA-556833	Metabolism of lipids	125981
R-HSA-428157	Sphingolipid metabolism	125981
R-HSA-1430728	Metabolism	125981
R-HSA-1660661	Sphingolipid de novo biosynthesis	340485
R-HSA-556833	Metabolism of lipids	340485
R-HSA-428157	Sphingolipid metabolism	340485
R-HSA-1430728	Metabolism	340485
R-HSA-556833	Metabolism of lipids	55331
R-HSA-1430728	Metabolism	55331
R-HSA-428157	Sphingolipid metabolism	55331
R-HSA-1660661	Sphingolipid de novo biosynthesis	55331
R-HSA-112311	Neurotransmitter clearance	43
R-HSA-112315	Transmission across Chemical Synapses	43
R-HSA-1483191	Synthesis of PC	43
R-HSA-422085	Synthesis, secretion, and deacylation of Ghrelin	43
R-HSA-2980736	Peptide hormone metabolism	43
R-HSA-1483206	Glycerophospholipid biosynthesis	43
R-HSA-112316	Neuronal System	43
R-HSA-1483257	Phospholipid metabolism	43
R-HSA-392499	Metabolism of proteins	43
R-HSA-1430728	Metabolism	43
R-HSA-556833	Metabolism of lipids	43
R-HSA-75153	Apoptotic execution phase	22985
R-HSA-5357801	Programmed Cell Death	22985
R-HSA-109581	Apoptosis	22985
R-HSA-111465	Apoptotic cleavage of cellular proteins	22985
R-HSA-372790	Signaling by GPCR	2532
R-HSA-373076	Class A/1 (Rhodopsin-like receptors)	2532
R-HSA-162582	Signal Transduction	2532
R-HSA-375276	Peptide ligand-binding receptors	2532
R-HSA-500792	GPCR ligand binding	2532
R-HSA-372790	Signaling by GPCR	57007
R-HSA-388396	GPCR downstream signalling	57007
R-HSA-500792	GPCR ligand binding	57007
R-HSA-380108	Chemokine receptors bind chemokines	57007
R-HSA-162582	Signal Transduction	57007
R-HSA-373076	Class A/1 (Rhodopsin-like receptors)	57007
R-HSA-375276	Peptide ligand-binding receptors	57007
R-HSA-418594	G alpha (i) signalling events	57007
R-HSA-373076	Class A/1 (Rhodopsin-like receptors)	51554
R-HSA-375276	Peptide ligand-binding receptors	51554
R-HSA-500792	GPCR ligand binding	51554
R-HSA-162582	Signal Transduction	51554
R-HSA-372790	Signaling by GPCR	51554
R-HSA-380108	Chemokine receptors bind chemokines	51554
R-HSA-556833	Metabolism of lipids	47
R-HSA-168256	Immune System	47
R-HSA-163685	Integration of energy metabolism	47
R-HSA-8978868	Fatty acid metabolism	47
R-HSA-163765	ChREBP activates metabolic gene expression	47
R-HSA-6798695	Neutrophil degranulation	47
R-HSA-75105	Fatty acyl-CoA biosynthesis	47
R-HSA-1430728	Metabolism	47
R-HSA-168249	Innate Immune System	47
R-HSA-71291	Metabolism of amino acids and derivatives	130013
R-HSA-1430728	Metabolism	130013
R-HSA-71240	Tryptophan catabolism	130013
R-HSA-6788656	Histidine, lysine, phenylalanine, tyrosine, proline and tryptophan catabolism	130013
R-HSA-917937	Iron uptake and transport	48
R-HSA-382551	Transport of small molecules	48
R-HSA-1268020	Mitochondrial protein import	50
R-HSA-71403	Citric acid cycle (TCA cycle)	50
R-HSA-9609507	Protein localization	50
R-HSA-71406	Pyruvate metabolism and Citric Acid (TCA) cycle	50
R-HSA-1430728	Metabolism	50
R-HSA-1428517	The citric acid (TCA) cycle and respiratory electron transport	50
R-HSA-1430728	Metabolism	641371
R-HSA-556833	Metabolism of lipids	641371
R-HSA-77289	Mitochondrial Fatty Acid Beta-Oxidation	641371
R-HSA-8978868	Fatty acid metabolism	641371
R-HSA-1430728	Metabolism	26027
R-HSA-556833	Metabolism of lipids	26027
R-HSA-77289	Mitochondrial Fatty Acid Beta-Oxidation	26027
R-HSA-8978868	Fatty acid metabolism	26027
R-HSA-8978868	Fatty acid metabolism	134526
R-HSA-556833	Metabolism of lipids	134526
R-HSA-77289	Mitochondrial Fatty Acid Beta-Oxidation	134526
R-HSA-1430728	Metabolism	134526
R-HSA-77289	Mitochondrial Fatty Acid Beta-Oxidation	55856
R-HSA-1430728	Metabolism	55856
R-HSA-556833	Metabolism of lipids	55856
R-HSA-8978868	Fatty acid metabolism	55856
R-HSA-9033241	Peroxisomal protein import	10965
R-HSA-1430728	Metabolism	10965
R-HSA-556833	Metabolism of lipids	10965
R-HSA-77289	Mitochondrial Fatty Acid Beta-Oxidation	10965
R-HSA-8978868	Fatty acid metabolism	10965
R-HSA-9609507	Protein localization	10965
R-HSA-9033241	Peroxisomal protein import	122970
R-HSA-1430728	Metabolism	122970
R-HSA-556833	Metabolism of lipids	122970
R-HSA-8978868	Fatty acid metabolism	122970
R-HSA-390247	Beta-oxidation of very long chain fatty acids	122970
R-HSA-390918	Peroxisomal lipid metabolism	122970
R-HSA-9609507	Protein localization	122970
R-HSA-390918	Peroxisomal lipid metabolism	641372
R-HSA-8978868	Fatty acid metabolism	641372
R-HSA-556833	Metabolism of lipids	641372
R-HSA-390247	Beta-oxidation of very long chain fatty acids	641372
R-HSA-1430728	Metabolism	641372
R-HSA-1430728	Metabolism	11332
R-HSA-556833	Metabolism of lipids	11332
R-HSA-8978868	Fatty acid metabolism	11332
R-HSA-77289	Mitochondrial Fatty Acid Beta-Oxidation	11332
R-HSA-8957322	Metabolism of steroids	10005
R-HSA-1430728	Metabolism	10005
R-HSA-389887	Beta-oxidation of pristanoyl-CoA	10005
R-HSA-390247	Beta-oxidation of very long chain fatty acids	10005
R-HSA-2046106	alpha-linolenic acid (ALA) metabolism	10005
R-HSA-8978868	Fatty acid metabolism	10005
R-HSA-9609507	Protein localization	10005
R-HSA-192105	Synthesis of bile acids and bile salts	10005
R-HSA-9033241	Peroxisomal protein import	10005
R-HSA-193368	Synthesis of bile acids and bile salts via 7alpha-hydroxycholesterol	10005
R-HSA-390918	Peroxisomal lipid metabolism	10005
R-HSA-194068	Bile acid and bile salt metabolism	10005
R-HSA-556833	Metabolism of lipids	10005
R-HSA-2046104	alpha-linolenic (omega3) and linoleic (omega6) acid metabolism	10005
R-HSA-1430728	Metabolism	23597
R-HSA-77289	Mitochondrial Fatty Acid Beta-Oxidation	23597
R-HSA-8978868	Fatty acid metabolism	23597
R-HSA-556833	Metabolism of lipids	23597
R-HSA-9609507	Protein localization	51
R-HSA-390247	Beta-oxidation of very long chain fatty acids	51
R-HSA-2046104	alpha-linolenic (omega3) and linoleic (omega6) acid metabolism	51
R-HSA-400206	Regulation of lipid metabolism by Peroxisome proliferator-activated receptor alpha (PPARalpha)	51
R-HSA-1430728	Metabolism	51
R-HSA-556833	Metabolism of lipids	51
R-HSA-390918	Peroxisomal lipid metabolism	51
R-HSA-1989781	PPARA activates gene expression	51
R-HSA-2046106	alpha-linolenic acid (ALA) metabolism	51
R-HSA-9033500	TYSND1 cleaves peroxisomal proteins	51
R-HSA-8978868	Fatty acid metabolism	51
R-HSA-9033241	Peroxisomal protein import	51
R-HSA-192105	Synthesis of bile acids and bile salts	8309
R-HSA-8978868	Fatty acid metabolism	8309
R-HSA-8957322	Metabolism of steroids	8309
R-HSA-9033241	Peroxisomal protein import	8309
R-HSA-389887	Beta-oxidation of pristanoyl-CoA	8309
R-HSA-193368	Synthesis of bile acids and bile salts via 7alpha-hydroxycholesterol	8309
R-HSA-1430728	Metabolism	8309
R-HSA-390918	Peroxisomal lipid metabolism	8309
R-HSA-9609507	Protein localization	8309
R-HSA-194068	Bile acid and bile salt metabolism	8309
R-HSA-556833	Metabolism of lipids	8309
R-HSA-8978868	Fatty acid metabolism	8310
R-HSA-389887	Beta-oxidation of pristanoyl-CoA	8310
R-HSA-556833	Metabolism of lipids	8310
R-HSA-9609507	Protein localization	8310
R-HSA-9033241	Peroxisomal protein import	8310
R-HSA-1430728	Metabolism	8310
R-HSA-390918	Peroxisomal lipid metabolism	8310
R-HSA-1430728	Metabolism	55289
R-HSA-8978868	Fatty acid metabolism	55289
R-HSA-389887	Beta-oxidation of pristanoyl-CoA	55289
R-HSA-556833	Metabolism of lipids	55289
R-HSA-390918	Peroxisomal lipid metabolism	55289
R-HSA-196849	Metabolism of water-soluble vitamins and cofactors	54
R-HSA-1430728	Metabolism	54
R-HSA-196843	Vitamin B2 (riboflavin) metabolism	54
R-HSA-196854	Metabolism of vitamins and cofactors	54
R-HSA-1430728	Metabolism	51205
R-HSA-1483166	Synthesis of PA	51205
R-HSA-1483206	Glycerophospholipid biosynthesis	51205
R-HSA-1483257	Phospholipid metabolism	51205
R-HSA-556833	Metabolism of lipids	51205
R-HSA-168249	Innate Immune System	55
R-HSA-168256	Immune System	55
R-HSA-6798695	Neutrophil degranulation	55
R-HSA-1300645	Acrosome Reaction	49
R-HSA-1474165	Reproduction	49
R-HSA-1187000	Fertilization	49
R-HSA-75105	Fatty acyl-CoA biosynthesis	23205
R-HSA-8978868	Fatty acid metabolism	23205
R-HSA-1430728	Metabolism	23205
R-HSA-556833	Metabolism of lipids	23205
R-HSA-75876	Synthesis of very long-chain fatty acyl-CoAs	23205
R-HSA-556833	Metabolism of lipids	81616
R-HSA-75105	Fatty acyl-CoA biosynthesis	81616
R-HSA-8978868	Fatty acid metabolism	81616
R-HSA-1430728	Metabolism	81616
R-HSA-75876	Synthesis of very long-chain fatty acyl-CoAs	81616
R-HSA-1430728	Metabolism	80221
R-HSA-8978868	Fatty acid metabolism	80221
R-HSA-77289	Mitochondrial Fatty Acid Beta-Oxidation	80221
R-HSA-556833	Metabolism of lipids	80221
R-HSA-556833	Metabolism of lipids	197322
R-HSA-75876	Synthesis of very long-chain fatty acyl-CoAs	197322
R-HSA-8978868	Fatty acid metabolism	197322
R-HSA-75105	Fatty acyl-CoA biosynthesis	197322
R-HSA-1430728	Metabolism	197322
R-HSA-75105	Fatty acyl-CoA biosynthesis	2180
R-HSA-1430728	Metabolism	2180
R-HSA-8978868	Fatty acid metabolism	2180
R-HSA-2046105	Linoleic acid (LA) metabolism	2180
R-HSA-2046106	alpha-linolenic acid (ALA) metabolism	2180
R-HSA-1989781	PPARA activates gene expression	2180
R-HSA-75876	Synthesis of very long-chain fatty acyl-CoAs	2180
R-HSA-2046104	alpha-linolenic (omega3) and linoleic (omega6) acid metabolism	2180
R-HSA-400206	Regulation of lipid metabolism by Peroxisome proliferator-activated receptor alpha (PPARalpha)	2180
R-HSA-556833	Metabolism of lipids	2180
R-HSA-556833	Metabolism of lipids	2181
R-HSA-1430728	Metabolism	2181
R-HSA-75876	Synthesis of very long-chain fatty acyl-CoAs	2181
R-HSA-75105	Fatty acyl-CoA biosynthesis	2181
R-HSA-8978868	Fatty acid metabolism	2181
R-HSA-75105	Fatty acyl-CoA biosynthesis	2182
R-HSA-8978868	Fatty acid metabolism	2182
R-HSA-556833	Metabolism of lipids	2182
R-HSA-75876	Synthesis of very long-chain fatty acyl-CoAs	2182
R-HSA-1430728	Metabolism	2182
R-HSA-75105	Fatty acyl-CoA biosynthesis	51703
R-HSA-8978868	Fatty acid metabolism	51703
R-HSA-1430728	Metabolism	51703
R-HSA-75876	Synthesis of very long-chain fatty acyl-CoAs	51703
R-HSA-556833	Metabolism of lipids	51703
R-HSA-75876	Synthesis of very long-chain fatty acyl-CoAs	23305
R-HSA-75105	Fatty acyl-CoA biosynthesis	23305
R-HSA-556833	Metabolism of lipids	23305
R-HSA-1430728	Metabolism	23305
R-HSA-8978868	Fatty acid metabolism	23305
R-HSA-177135	Conjugation of benzoate with glycine	116285
R-HSA-177162	Conjugation of phenylacetate with glutamine	116285
R-HSA-211859	Biological oxidations	116285
R-HSA-156580	Phase II - Conjugation of compounds	116285
R-HSA-156587	Amino Acid conjugation	116285
R-HSA-159424	Conjugation of carboxylic acids	116285
R-HSA-1430728	Metabolism	116285
R-HSA-156580	Phase II - Conjugation of compounds	123876
R-HSA-1430728	Metabolism	123876
R-HSA-211859	Biological oxidations	123876
R-HSA-177128	Conjugation of salicylate with glycine	123876
R-HSA-156587	Amino Acid conjugation	123876
R-HSA-159424	Conjugation of carboxylic acids	123876
R-HSA-177162	Conjugation of phenylacetate with glutamine	348158
R-HSA-177128	Conjugation of salicylate with glycine	348158
R-HSA-211859	Biological oxidations	348158
R-HSA-1430728	Metabolism	348158
R-HSA-177135	Conjugation of benzoate with glycine	348158
R-HSA-156587	Amino Acid conjugation	348158
R-HSA-156580	Phase II - Conjugation of compounds	348158
R-HSA-159424	Conjugation of carboxylic acids	348158
R-HSA-1430728	Metabolism	6296
R-HSA-77286	mitochondrial fatty acid beta-oxidation of saturated fatty acids	6296
R-HSA-8978868	Fatty acid metabolism	6296
R-HSA-77352	Beta oxidation of butanoyl-CoA to acetyl-CoA	6296
R-HSA-556833	Metabolism of lipids	6296
R-HSA-77289	Mitochondrial Fatty Acid Beta-Oxidation	6296
R-HSA-156580	Phase II - Conjugation of compounds	341392
R-HSA-211859	Biological oxidations	341392
R-HSA-159424	Conjugation of carboxylic acids	341392
R-HSA-1430728	Metabolism	341392
R-HSA-177128	Conjugation of salicylate with glycine	341392
R-HSA-156587	Amino Acid conjugation	341392
R-HSA-156580	Phase II - Conjugation of compounds	54988
R-HSA-156587	Amino Acid conjugation	54988
R-HSA-177128	Conjugation of salicylate with glycine	54988
R-HSA-159424	Conjugation of carboxylic acids	54988
R-HSA-1430728	Metabolism	54988
R-HSA-211859	Biological oxidations	54988
R-HSA-8978868	Fatty acid metabolism	142827
R-HSA-77352	Beta oxidation of butanoyl-CoA to acetyl-CoA	142827
R-HSA-77289	Mitochondrial Fatty Acid Beta-Oxidation	142827
R-HSA-77286	mitochondrial fatty acid beta-oxidation of saturated fatty acids	142827
R-HSA-556833	Metabolism of lipids	142827
R-HSA-1430728	Metabolism	142827
R-HSA-211945	Phase I - Functionalization of compounds	84532
R-HSA-211859	Biological oxidations	84532
R-HSA-1430728	Metabolism	84532
R-HSA-71384	Ethanol oxidation	84532
R-HSA-211859	Biological oxidations	55902
R-HSA-71384	Ethanol oxidation	55902
R-HSA-211945	Phase I - Functionalization of compounds	55902
R-HSA-2151201	Transcriptional activation of mitochondrial biogenesis	55902
R-HSA-1430728	Metabolism	55902
R-HSA-1852241	Organelle biogenesis and maintenance	55902
R-HSA-1592230	Mitochondrial biogenesis	55902
R-HSA-556833	Metabolism of lipids	79611
R-HSA-77111	Synthesis of Ketone Bodies	79611
R-HSA-1430728	Metabolism	79611
R-HSA-74182	Ketone body metabolism	79611
R-HSA-397014	Muscle contraction	59
R-HSA-9013694	Signaling by NOTCH4	59
R-HSA-445355	Smooth Muscle Contraction	59
R-HSA-9013695	NOTCH4 Intracellular Domain Regulates Transcription	59
R-HSA-157118	Signaling by NOTCH	59
R-HSA-162582	Signal Transduction	59
R-HSA-389957	Prefoldin mediated transfer of substrate to CCT/TriC	60
R-HSA-3928662	EPHB-mediated forward signaling	60
R-HSA-5696399	Global Genome Nucleotide Excision Repair (GG-NER)	60
R-HSA-5696398	Nucleotide Excision Repair	60
R-HSA-168256	Immune System	60
R-HSA-428359	Insulin-like Growth Factor-2 mRNA Binding Proteins (IGF2BPs/IMPs/VICKZs) bind RNA	60
R-HSA-168249	Innate Immune System	60
R-HSA-2682334	EPH-Ephrin signaling	60
R-HSA-5663213	RHO GTPases Activate WASPs and WAVEs	60
R-HSA-3247509	Chromatin modifying enzymes	60
R-HSA-3214847	HATs acetylate histones	60
R-HSA-74160	Gene expression (Transcription)	60
R-HSA-1266738	Developmental Biology	60
R-HSA-597592	Post-translational protein modification	60
R-HSA-8953854	Metabolism of RNA	60
R-HSA-194315	Signaling by Rho GTPases	60
R-HSA-5689603	UCH proteinases	60
R-HSA-390466	Chaperonin-mediated protein folding	60
R-HSA-5663220	RHO GTPases Activate Formins	60
R-HSA-5250913	Positive epigenetic regulation of rRNA expression	60
R-HSA-212165	Epigenetic regulation of gene expression	60
R-HSA-5250924	B-WICH complex positively regulates rRNA expression	60
R-HSA-5696394	DNA Damage Recognition in GG-NER	60
R-HSA-389958	Cooperation of Prefoldin and TriC/CCT in actin and tubulin folding	60
R-HSA-2029482	Regulation of actin dynamics for phagocytic cup formation	60
R-HSA-392499	Metabolism of proteins	60
R-HSA-5688426	Deubiquitination	60
R-HSA-73894	DNA Repair	60
R-HSA-2029480	Fcgamma receptor (FCGR) dependent phagocytosis	60
R-HSA-4839726	Chromatin organization	60
R-HSA-195258	RHO GTPase Effectors	60
R-HSA-422475	Axon guidance	60
R-HSA-391251	Protein folding	60
R-HSA-162582	Signal Transduction	60
R-HSA-390450	Folding of actin by CCT/TriC	60
R-HSA-5663220	RHO GTPases Activate Formins	71
R-HSA-2029482	Regulation of actin dynamics for phagocytic cup formation	71
R-HSA-168256	Immune System	71
R-HSA-162582	Signal Transduction	71
R-HSA-168249	Innate Immune System	71
R-HSA-1266738	Developmental Biology	71
R-HSA-195258	RHO GTPase Effectors	71
R-HSA-3928662	EPHB-mediated forward signaling	71
R-HSA-2682334	EPH-Ephrin signaling	71
R-HSA-5663213	RHO GTPases Activate WASPs and WAVEs	71
R-HSA-194315	Signaling by Rho GTPases	71
R-HSA-422475	Axon guidance	71
R-HSA-2029480	Fcgamma receptor (FCGR) dependent phagocytosis	71
R-HSA-445355	Smooth Muscle Contraction	72
R-HSA-397014	Muscle contraction	72
R-HSA-8939243	RUNX1 interacts with co-factors whose precise effect on RUNX1 targets is not known	86
R-HSA-5696399	Global Genome Nucleotide Excision Repair (GG-NER)	86
R-HSA-73857	RNA Polymerase II Transcription	86
R-HSA-73894	DNA Repair	86
R-HSA-74160	Gene expression (Transcription)	86
R-HSA-392499	Metabolism of proteins	86
R-HSA-3214858	RMTs methylate histone arginines	86
R-HSA-5696394	DNA Damage Recognition in GG-NER	86
R-HSA-5688426	Deubiquitination	86
R-HSA-8878171	Transcriptional regulation by RUNX1	86
R-HSA-597592	Post-translational protein modification	86
R-HSA-212436	Generic Transcription Pathway	86
R-HSA-4839726	Chromatin organization	86
R-HSA-3247509	Chromatin modifying enzymes	86
R-HSA-3214847	HATs acetylate histones	86
R-HSA-5696398	Nucleotide Excision Repair	86
R-HSA-5689603	UCH proteinases	86
R-HSA-4839726	Chromatin organization	51412
R-HSA-74160	Gene expression (Transcription)	51412
R-HSA-8939243	RUNX1 interacts with co-factors whose precise effect on RUNX1 targets is not known	51412
R-HSA-73857	RNA Polymerase II Transcription	51412
R-HSA-8878171	Transcriptional regulation by RUNX1	51412
R-HSA-212436	Generic Transcription Pathway	51412
R-HSA-3247509	Chromatin modifying enzymes	51412
R-HSA-3214858	RMTs methylate histone arginines	51412
R-HSA-446353	Cell-extracellular matrix interactions	87
R-HSA-446388	Regulation of cytoskeletal remodeling and cell spreading by IPP complex components	87
R-HSA-109582	Hemostasis	87
R-HSA-76002	Platelet activation, signaling and aggregation	87
R-HSA-446728	Cell junction organization	87
R-HSA-1500931	Cell-Cell communication	87
R-HSA-1474244	Extracellular matrix organization	87
R-HSA-114608	Platelet degranulation	87
R-HSA-3000170	Syndecan interactions	87
R-HSA-76005	Response to elevated platelet cytosolic Ca2+	87
R-HSA-3000171	Non-integrin membrane-ECM interactions	87
R-HSA-373753	Nephrin family interactions	87
R-HSA-5684996	MAPK1/MAPK3 signaling	88
R-HSA-442729	CREB phosphorylation through the activation of CaMKII	88
R-HSA-1500931	Cell-Cell communication	88
R-HSA-390522	Striated Muscle Contraction	88
R-HSA-5683057	MAPK family signaling cascades	88
R-HSA-112314	Neurotransmitter receptors and postsynaptic signal transmission	88
R-HSA-114608	Platelet degranulation	88
R-HSA-112316	Neuronal System	88
R-HSA-5673001	RAF/MAP kinase cascade	88
R-HSA-438064	Post NMDA receptor activation events	88
R-HSA-162582	Signal Transduction	88
R-HSA-373753	Nephrin family interactions	88
R-HSA-109582	Hemostasis	88
R-HSA-76005	Response to elevated platelet cytosolic Ca2+	88
R-HSA-442742	CREB phosphorylation through the activation of Ras	88
R-HSA-438066	Unblocking of NMDA receptors, glutamate binding and activation	88
R-HSA-112315	Transmission across Chemical Synapses	88
R-HSA-442755	Activation of NMDA receptors and postsynaptic events	88
R-HSA-397014	Muscle contraction	88
R-HSA-442982	Ras activation upon Ca2+ influx through NMDA receptor	88
R-HSA-76002	Platelet activation, signaling and aggregation	88
R-HSA-397014	Muscle contraction	89
R-HSA-390522	Striated Muscle Contraction	89
R-HSA-373753	Nephrin family interactions	89
R-HSA-1500931	Cell-Cell communication	89
R-HSA-76005	Response to elevated platelet cytosolic Ca2+	81
R-HSA-76002	Platelet activation, signaling and aggregation	81
R-HSA-109582	Hemostasis	81
R-HSA-114608	Platelet degranulation	81
R-HSA-373753	Nephrin family interactions	81
R-HSA-1500931	Cell-Cell communication	81
R-HSA-1280218	Adaptive Immune System	55860
R-HSA-392499	Metabolism of proteins	55860
R-HSA-6807878	COPI-mediated anterograde transport	55860
R-HSA-168256	Immune System	55860
R-HSA-6811436	COPI-independent Golgi-to-ER retrograde traffic	55860
R-HSA-199991	Membrane Trafficking	55860
R-HSA-2132295	MHC class II antigen presentation	55860
R-HSA-6798695	Neutrophil degranulation	55860
R-HSA-6811442	Intra-Golgi and retrograde Golgi-to-ER traffic	55860
R-HSA-8856688	Golgi-to-ER retrograde transport	55860
R-HSA-3371497	HSP90 chaperone cycle for steroid hormone receptors (SHR)	55860
R-HSA-5653656	Vesicle-mediated transport	55860
R-HSA-8953897	Cellular responses to external stimuli	55860
R-HSA-948021	Transport to the Golgi and subsequent modification	55860
R-HSA-168249	Innate Immune System	55860
R-HSA-199977	ER to Golgi Anterograde Transport	55860
R-HSA-446203	Asparagine N-linked glycosylation	55860
R-HSA-597592	Post-translational protein modification	55860
R-HSA-2262752	Cellular responses to stress	55860
R-HSA-380284	Loss of proteins required for interphase microtubule organization from the centrosome	10121
R-HSA-2565942	Regulation of PLK1 Activity at G2/M Transition	10121
R-HSA-1852241	Organelle biogenesis and maintenance	10121
R-HSA-1640170	Cell Cycle	10121
R-HSA-380320	Recruitment of NuMA to mitotic centrosomes	10121
R-HSA-8953897	Cellular responses to external stimuli	10121
R-HSA-392499	Metabolism of proteins	10121
R-HSA-3371497	HSP90 chaperone cycle for steroid hormone receptors (SHR)	10121
R-HSA-5620912	Anchoring of the basal body to the plasma membrane	10121
R-HSA-597592	Post-translational protein modification	10121
R-HSA-6807878	COPI-mediated anterograde transport	10121
R-HSA-1280218	Adaptive Immune System	10121
R-HSA-199977	ER to Golgi Anterograde Transport	10121
R-HSA-6811436	COPI-independent Golgi-to-ER retrograde traffic	10121
R-HSA-5617833	Cilium Assembly	10121
R-HSA-5653656	Vesicle-mediated transport	10121
R-HSA-168256	Immune System	10121
R-HSA-69278	Cell Cycle, Mitotic	10121
R-HSA-380259	Loss of Nlp from mitotic centrosomes	10121
R-HSA-8854518	AURKA Activation by TPX2	10121
R-HSA-2132295	MHC class II antigen presentation	10121
R-HSA-2262752	Cellular responses to stress	10121
R-HSA-69275	G2/M Transition	10121
R-HSA-453274	Mitotic G2-G2/M phases	10121
R-HSA-68886	M Phase	10121
R-HSA-446203	Asparagine N-linked glycosylation	10121
R-HSA-6811442	Intra-Golgi and retrograde Golgi-to-ER traffic	10121
R-HSA-199991	Membrane Trafficking	10121
R-HSA-380270	Recruitment of mitotic centrosome proteins and complexes	10121
R-HSA-948021	Transport to the Golgi and subsequent modification	10121
R-HSA-380287	Centrosome maturation	10121
R-HSA-8856688	Golgi-to-ER retrograde transport	10121
R-HSA-68877	Mitotic Prometaphase	10121
R-HSA-168256	Immune System	10120
R-HSA-2132295	MHC class II antigen presentation	10120
R-HSA-6798695	Neutrophil degranulation	10120
R-HSA-1280218	Adaptive Immune System	10120
R-HSA-168249	Innate Immune System	10120
R-HSA-5663213	RHO GTPases Activate WASPs and WAVEs	10097
R-HSA-168256	Immune System	10097
R-HSA-1266738	Developmental Biology	10097
R-HSA-5653656	Vesicle-mediated transport	10097
R-HSA-6798695	Neutrophil degranulation	10097
R-HSA-2029480	Fcgamma receptor (FCGR) dependent phagocytosis	10097
R-HSA-8856828	Clathrin-mediated endocytosis	10097
R-HSA-195258	RHO GTPase Effectors	10097
R-HSA-162582	Signal Transduction	10097
R-HSA-422475	Axon guidance	10097
R-HSA-2029482	Regulation of actin dynamics for phagocytic cup formation	10097
R-HSA-3928662	EPHB-mediated forward signaling	10097
R-HSA-194315	Signaling by Rho GTPases	10097
R-HSA-168249	Innate Immune System	10097
R-HSA-199991	Membrane Trafficking	10097
R-HSA-2682334	EPH-Ephrin signaling	10097
R-HSA-422475	Axon guidance	10096
R-HSA-5663213	RHO GTPases Activate WASPs and WAVEs	10096
R-HSA-168249	Innate Immune System	10096
R-HSA-194315	Signaling by Rho GTPases	10096
R-HSA-8856828	Clathrin-mediated endocytosis	10096
R-HSA-199991	Membrane Trafficking	10096
R-HSA-2029482	Regulation of actin dynamics for phagocytic cup formation	10096
R-HSA-2029480	Fcgamma receptor (FCGR) dependent phagocytosis	10096
R-HSA-3928662	EPHB-mediated forward signaling	10096
R-HSA-5653656	Vesicle-mediated transport	10096
R-HSA-2682334	EPH-Ephrin signaling	10096
R-HSA-1266738	Developmental Biology	10096
R-HSA-195258	RHO GTPase Effectors	10096
R-HSA-168256	Immune System	10096
R-HSA-162582	Signal Transduction	10096
R-HSA-392499	Metabolism of proteins	79913
R-HSA-73894	DNA Repair	79913
R-HSA-5688426	Deubiquitination	79913
R-HSA-5696399	Global Genome Nucleotide Excision Repair (GG-NER)	79913
R-HSA-5696394	DNA Damage Recognition in GG-NER	79913
R-HSA-597592	Post-translational protein modification	79913
R-HSA-5689603	UCH proteinases	79913
R-HSA-5696398	Nucleotide Excision Repair	79913
R-HSA-5696398	Nucleotide Excision Repair	93973
R-HSA-392499	Metabolism of proteins	93973
R-HSA-5696394	DNA Damage Recognition in GG-NER	93973
R-HSA-5689603	UCH proteinases	93973
R-HSA-5696399	Global Genome Nucleotide Excision Repair (GG-NER)	93973
R-HSA-73894	DNA Repair	93973
R-HSA-597592	Post-translational protein modification	93973
R-HSA-5688426	Deubiquitination	93973
R-HSA-1266738	Developmental Biology	91
R-HSA-162582	Signal Transduction	91
R-HSA-1433617	Regulation of signaling by NODAL	91
R-HSA-1502540	Signaling by Activin	91
R-HSA-1181150	Signaling by NODAL	91
R-HSA-9006936	Signaling by TGF-beta family members	91
R-HSA-9006936	Signaling by TGF-beta family members	130399
R-HSA-1266738	Developmental Biology	130399
R-HSA-1181150	Signaling by NODAL	130399
R-HSA-1433617	Regulation of signaling by NODAL	130399
R-HSA-1502540	Signaling by Activin	130399
R-HSA-162582	Signal Transduction	130399
R-HSA-1266738	Developmental Biology	92
R-HSA-1433617	Regulation of signaling by NODAL	92
R-HSA-1181150	Signaling by NODAL	92
R-HSA-201451	Signaling by BMP	92
R-HSA-9006936	Signaling by TGF-beta family members	92
R-HSA-162582	Signal Transduction	92
R-HSA-1502540	Signaling by Activin	92
R-HSA-1433617	Regulation of signaling by NODAL	93
R-HSA-201451	Signaling by BMP	93
R-HSA-162582	Signal Transduction	93
R-HSA-1502540	Signaling by Activin	93
R-HSA-1181150	Signaling by NODAL	93
R-HSA-9006936	Signaling by TGF-beta family members	93
R-HSA-1266738	Developmental Biology	93
R-HSA-201451	Signaling by BMP	94
R-HSA-162582	Signal Transduction	94
R-HSA-9006936	Signaling by TGF-beta family members	94
R-HSA-211859	Biological oxidations	95
R-HSA-5423646	Aflatoxin activation and detoxification	95
R-HSA-1430728	Metabolism	95
R-HSA-5423646	Aflatoxin activation and detoxification	91703
R-HSA-211859	Biological oxidations	91703
R-HSA-1430728	Metabolism	91703
R-HSA-1430728	Metabolism	100
R-HSA-74217	Purine salvage	100
R-HSA-8956321	Nucleotide salvage	100
R-HSA-15869	Metabolism of nucleotides	100
R-HSA-1430728	Metabolism	161823
R-HSA-2161541	Abacavir metabolism	161823
R-HSA-8956321	Nucleotide salvage	161823
R-HSA-15869	Metabolism of nucleotides	161823
R-HSA-2161522	Abacavir transport and metabolism	161823
R-HSA-74217	Purine salvage	161823
R-HSA-2644602	Signaling by NOTCH1 PEST Domain Mutants in Cancer	102
R-HSA-1474228	Degradation of the extracellular matrix	102
R-HSA-9013694	Signaling by NOTCH4	102
R-HSA-2979096	NOTCH2 Activation and Transmission of Signal to the Nucleus	102
R-HSA-2122948	Activated NOTCH1 Transmits Signal to the Nucleus	102
R-HSA-1980143	Signaling by NOTCH1	102
R-HSA-168256	Immune System	102
R-HSA-2894862	Constitutive Signaling by NOTCH1 HD+PEST Domain Mutants	102
R-HSA-381426	Regulation of Insulin-like Growth Factor (IGF) transport and uptake by Insulin-like Growth Factor Binding Proteins (IGFBPs)	102
R-HSA-3928665	EPH-ephrin mediated repulsion of cells	102
R-HSA-2644603	Signaling by NOTCH1 in Cancer	102
R-HSA-1442490	Collagen degradation	102
R-HSA-2691232	Constitutive Signaling by NOTCH1 HD Domain Mutants	102
R-HSA-597592	Post-translational protein modification	102
R-HSA-168249	Innate Immune System	102
R-HSA-9006934	Signaling by Receptor Tyrosine Kinases	102
R-HSA-1474244	Extracellular matrix organization	102
R-HSA-8957275	Post-translational protein phosphorylation	102
R-HSA-2644606	Constitutive Signaling by NOTCH1 PEST Domain Mutants	102
R-HSA-157118	Signaling by NOTCH	102
R-HSA-2691230	Signaling by NOTCH1 HD Domain Mutants in Cancer	102
R-HSA-9013700	NOTCH4 Activation and Transmission of Signal to the Nucleus	102
R-HSA-2894858	Signaling by NOTCH1 HD+PEST Domain Mutants in Cancer	102
R-HSA-422475	Axon guidance	102
R-HSA-5663202	Diseases of signal transduction	102
R-HSA-2682334	EPH-Ephrin signaling	102
R-HSA-9012852	Signaling by NOTCH3	102
R-HSA-392499	Metabolism of proteins	102
R-HSA-9013507	NOTCH3 Activation and Transmission of Signal to the Nucleus	102
R-HSA-162582	Signal Transduction	102
R-HSA-2660826	Constitutive Signaling by NOTCH1 t(7:9)(NOTCH1:M1580_K2555) Translocation Mutant	102
R-HSA-977225	Amyloid fiber formation	102
R-HSA-6798695	Neutrophil degranulation	102
R-HSA-177929	Signaling by EGFR	102
R-HSA-1980145	Signaling by NOTCH2	102
R-HSA-2660825	Signaling by NOTCH1 Translocation Mutant	102
R-HSA-1643685	Disease	102
R-HSA-1266738	Developmental Biology	102
R-HSA-1266738	Developmental Biology	4185
R-HSA-5682910	LGI-ADAM interactions	4185
R-HSA-8941237	Invadopodia formation	8038
R-HSA-9006934	Signaling by Receptor Tyrosine Kinases	8038
R-HSA-162582	Signal Transduction	8038
R-HSA-177929	Signaling by EGFR	8038
R-HSA-1474244	Extracellular matrix organization	8038
R-HSA-1474228	Degradation of the extracellular matrix	8751
R-HSA-8941237	Invadopodia formation	8751
R-HSA-1474244	Extracellular matrix organization	8751
R-HSA-168256	Immune System	6868
R-HSA-1474244	Extracellular matrix organization	6868
R-HSA-1236394	Signaling by ERBB4	6868
R-HSA-193692	Regulated proteolysis of p75NTR	6868
R-HSA-75893	TNF signaling	6868
R-HSA-2660825	Signaling by NOTCH1 Translocation Mutant	6868
R-HSA-5362798	Release of Hh-Np from the secreting cell	6868
R-HSA-2660826	Constitutive Signaling by NOTCH1 t(7:9)(NOTCH1:M1580_K2555) Translocation Mutant	6868
R-HSA-2122948	Activated NOTCH1 Transmits Signal to the Nucleus	6868
R-HSA-1251985	Nuclear signaling by ERBB4	6868
R-HSA-1643685	Disease	6868
R-HSA-2644606	Constitutive Signaling by NOTCH1 PEST Domain Mutants	6868
R-HSA-982772	Growth hormone receptor signaling	6868
R-HSA-1980143	Signaling by NOTCH1	6868
R-HSA-2894862	Constitutive Signaling by NOTCH1 HD+PEST Domain Mutants	6868
R-HSA-5663202	Diseases of signal transduction	6868
R-HSA-2644602	Signaling by NOTCH1 PEST Domain Mutants in Cancer	6868
R-HSA-73887	Death Receptor Signalling	6868
R-HSA-157118	Signaling by NOTCH	6868
R-HSA-2691232	Constitutive Signaling by NOTCH1 HD Domain Mutants	6868
R-HSA-1474228	Degradation of the extracellular matrix	6868
R-HSA-5358351	Signaling by Hedgehog	6868
R-HSA-177929	Signaling by EGFR	6868
R-HSA-2894858	Signaling by NOTCH1 HD+PEST Domain Mutants in Cancer	6868
R-HSA-9006934	Signaling by Receptor Tyrosine Kinases	6868
R-HSA-2644603	Signaling by NOTCH1 in Cancer	6868
R-HSA-193704	p75 NTR receptor-mediated signalling	6868
R-HSA-1442490	Collagen degradation	6868
R-HSA-5358346	Hedgehog ligand biogenesis	6868
R-HSA-1280215	Cytokine Signaling in Immune system	6868
R-HSA-2691230	Signaling by NOTCH1 HD Domain Mutants in Cancer	6868
R-HSA-162582	Signal Transduction	6868
R-HSA-8941237	Invadopodia formation	8728
R-HSA-1474244	Extracellular matrix organization	8728
R-HSA-1474165	Reproduction	2515
R-HSA-1300644	Interaction With The Zona Pellucida	2515
R-HSA-1187000	Fertilization	2515
R-HSA-1474165	Reproduction	8748
R-HSA-1187000	Fertilization	8748
R-HSA-1300644	Interaction With The Zona Pellucida	8748
R-HSA-1300644	Interaction With The Zona Pellucida	8747
R-HSA-1474165	Reproduction	8747
R-HSA-1187000	Fertilization	8747
R-HSA-5682910	LGI-ADAM interactions	53616
R-HSA-1266738	Developmental Biology	53616
R-HSA-5682910	LGI-ADAM interactions	8745
R-HSA-1266738	Developmental Biology	8745
R-HSA-1187000	Fertilization	11085
R-HSA-1300644	Interaction With The Zona Pellucida	11085
R-HSA-1474165	Reproduction	11085
R-HSA-1474228	Degradation of the extracellular matrix	101
R-HSA-6798695	Neutrophil degranulation	101
R-HSA-168256	Immune System	101
R-HSA-168249	Innate Immune System	101
R-HSA-1474244	Extracellular matrix organization	101
R-HSA-1474244	Extracellular matrix organization	8754
R-HSA-1442490	Collagen degradation	8754
R-HSA-1474228	Degradation of the extracellular matrix	8754
R-HSA-392499	Metabolism of proteins	9510
R-HSA-3906995	Diseases associated with O-glycosylation of proteins	9510
R-HSA-3781865	Diseases of glycosylation	9510
R-HSA-1474244	Extracellular matrix organization	9510
R-HSA-597592	Post-translational protein modification	9510
R-HSA-1474228	Degradation of the extracellular matrix	9510
R-HSA-1643685	Disease	9510
R-HSA-5173105	O-linked glycosylation	9510
R-HSA-5083635	Defective B3GALTL causes Peters-plus syndrome (PpS)	9510
R-HSA-5173214	O-glycosylation of TSR domain-containing proteins	9510
R-HSA-597592	Post-translational protein modification	81794
R-HSA-5173214	O-glycosylation of TSR domain-containing proteins	81794
R-HSA-3906995	Diseases associated with O-glycosylation of proteins	81794
R-HSA-3781865	Diseases of glycosylation	81794
R-HSA-5173105	O-linked glycosylation	81794
R-HSA-5083635	Defective B3GALTL causes Peters-plus syndrome (PpS)	81794
R-HSA-1643685	Disease	81794
R-HSA-392499	Metabolism of proteins	81794
R-HSA-1643685	Disease	81792
R-HSA-597592	Post-translational protein modification	81792
R-HSA-5173214	O-glycosylation of TSR domain-containing proteins	81792
R-HSA-3781865	Diseases of glycosylation	81792
R-HSA-3906995	Diseases associated with O-glycosylation of proteins	81792
R-HSA-5173105	O-linked glycosylation	81792
R-HSA-392499	Metabolism of proteins	81792
R-HSA-5083635	Defective B3GALTL causes Peters-plus syndrome (PpS)	81792
R-HSA-1643685	Disease	11093
R-HSA-597592	Post-translational protein modification	11093
R-HSA-5173214	O-glycosylation of TSR domain-containing proteins	11093
R-HSA-5083635	Defective B3GALTL causes Peters-plus syndrome (PpS)	11093
R-HSA-3781865	Diseases of glycosylation	11093
R-HSA-3906995	Diseases associated with O-glycosylation of proteins	11093
R-HSA-5173105	O-linked glycosylation	11093
R-HSA-392499	Metabolism of proteins	11093
R-HSA-597592	Post-translational protein modification	140766
R-HSA-1650814	Collagen biosynthesis and modifying enzymes	140766
R-HSA-1474290	Collagen formation	140766
R-HSA-1643685	Disease	140766
R-HSA-1474244	Extracellular matrix organization	140766
R-HSA-5173105	O-linked glycosylation	140766
R-HSA-392499	Metabolism of proteins	140766
R-HSA-5083635	Defective B3GALTL causes Peters-plus syndrome (PpS)	140766
R-HSA-3906995	Diseases associated with O-glycosylation of proteins	140766
R-HSA-3781865	Diseases of glycosylation	140766
R-HSA-5173214	O-glycosylation of TSR domain-containing proteins	140766
R-HSA-5083635	Defective B3GALTL causes Peters-plus syndrome (PpS)	170689
R-HSA-5173105	O-linked glycosylation	170689
R-HSA-3906995	Diseases associated with O-glycosylation of proteins	170689
R-HSA-5173214	O-glycosylation of TSR domain-containing proteins	170689
R-HSA-392499	Metabolism of proteins	170689
R-HSA-3781865	Diseases of glycosylation	170689
R-HSA-597592	Post-translational protein modification	170689
R-HSA-1643685	Disease	170689
R-HSA-3906995	Diseases associated with O-glycosylation of proteins	170690
R-HSA-5173105	O-linked glycosylation	170690
R-HSA-5083635	Defective B3GALTL causes Peters-plus syndrome (PpS)	170690
R-HSA-5173214	O-glycosylation of TSR domain-containing proteins	170690
R-HSA-3781865	Diseases of glycosylation	170690
R-HSA-597592	Post-translational protein modification	170690
R-HSA-1643685	Disease	170690
R-HSA-1474244	Extracellular matrix organization	170690
R-HSA-392499	Metabolism of proteins	170690
R-HSA-1474228	Degradation of the extracellular matrix	170690
R-HSA-392499	Metabolism of proteins	170691
R-HSA-5083635	Defective B3GALTL causes Peters-plus syndrome (PpS)	170691
R-HSA-3781865	Diseases of glycosylation	170691
R-HSA-1643685	Disease	170691
R-HSA-5173105	O-linked glycosylation	170691
R-HSA-3906995	Diseases associated with O-glycosylation of proteins	170691
R-HSA-597592	Post-translational protein modification	170691
R-HSA-5173214	O-glycosylation of TSR domain-containing proteins	170691
R-HSA-1474228	Degradation of the extracellular matrix	170692
R-HSA-1643685	Disease	170692
R-HSA-5173105	O-linked glycosylation	170692
R-HSA-1474244	Extracellular matrix organization	170692
R-HSA-392499	Metabolism of proteins	170692
R-HSA-5173214	O-glycosylation of TSR domain-containing proteins	170692
R-HSA-3906995	Diseases associated with O-glycosylation of proteins	170692
R-HSA-5083635	Defective B3GALTL causes Peters-plus syndrome (PpS)	170692
R-HSA-3781865	Diseases of glycosylation	170692
R-HSA-597592	Post-translational protein modification	170692
R-HSA-3781865	Diseases of glycosylation	171019
R-HSA-1643685	Disease	171019
R-HSA-3906995	Diseases associated with O-glycosylation of proteins	171019
R-HSA-5173105	O-linked glycosylation	171019
R-HSA-392499	Metabolism of proteins	171019
R-HSA-5083635	Defective B3GALTL causes Peters-plus syndrome (PpS)	171019
R-HSA-597592	Post-translational protein modification	171019
R-HSA-5173214	O-glycosylation of TSR domain-containing proteins	171019
R-HSA-1474290	Collagen formation	9509
R-HSA-3781865	Diseases of glycosylation	9509
R-HSA-5173105	O-linked glycosylation	9509
R-HSA-597592	Post-translational protein modification	9509
R-HSA-5173214	O-glycosylation of TSR domain-containing proteins	9509
R-HSA-1474244	Extracellular matrix organization	9509
R-HSA-1650814	Collagen biosynthesis and modifying enzymes	9509
R-HSA-5083635	Defective B3GALTL causes Peters-plus syndrome (PpS)	9509
R-HSA-392499	Metabolism of proteins	9509
R-HSA-1643685	Disease	9509
R-HSA-3906995	Diseases associated with O-glycosylation of proteins	9509
R-HSA-5083635	Defective B3GALTL causes Peters-plus syndrome (PpS)	80070
R-HSA-5173214	O-glycosylation of TSR domain-containing proteins	80070
R-HSA-597592	Post-translational protein modification	80070
R-HSA-1643685	Disease	80070
R-HSA-3906995	Diseases associated with O-glycosylation of proteins	80070
R-HSA-5173105	O-linked glycosylation	80070
R-HSA-392499	Metabolism of proteins	80070
R-HSA-3781865	Diseases of glycosylation	80070
R-HSA-5083635	Defective B3GALTL causes Peters-plus syndrome (PpS)	9508
R-HSA-3781865	Diseases of glycosylation	9508
R-HSA-5173214	O-glycosylation of TSR domain-containing proteins	9508
R-HSA-3906995	Diseases associated with O-glycosylation of proteins	9508
R-HSA-597592	Post-translational protein modification	9508
R-HSA-1643685	Disease	9508
R-HSA-1650814	Collagen biosynthesis and modifying enzymes	9508
R-HSA-5173105	O-linked glycosylation	9508
R-HSA-392499	Metabolism of proteins	9508
R-HSA-1474244	Extracellular matrix organization	9508
R-HSA-1474290	Collagen formation	9508
R-HSA-1474228	Degradation of the extracellular matrix	9507
R-HSA-5173105	O-linked glycosylation	9507
R-HSA-1474244	Extracellular matrix organization	9507
R-HSA-3781865	Diseases of glycosylation	9507
R-HSA-3906995	Diseases associated with O-glycosylation of proteins	9507
R-HSA-1643685	Disease	9507
R-HSA-597592	Post-translational protein modification	9507
R-HSA-5083635	Defective B3GALTL causes Peters-plus syndrome (PpS)	9507
R-HSA-5173214	O-glycosylation of TSR domain-containing proteins	9507
R-HSA-392499	Metabolism of proteins	9507
R-HSA-1474244	Extracellular matrix organization	11096
R-HSA-5173214	O-glycosylation of TSR domain-containing proteins	11096
R-HSA-597592	Post-translational protein modification	11096
R-HSA-1643685	Disease	11096
R-HSA-392499	Metabolism of proteins	11096
R-HSA-1474228	Degradation of the extracellular matrix	11096
R-HSA-3906995	Diseases associated with O-glycosylation of proteins	11096
R-HSA-3781865	Diseases of glycosylation	11096
R-HSA-5173105	O-linked glycosylation	11096
R-HSA-5083635	Defective B3GALTL causes Peters-plus syndrome (PpS)	11096
R-HSA-1643685	Disease	11174
R-HSA-5173214	O-glycosylation of TSR domain-containing proteins	11174
R-HSA-597592	Post-translational protein modification	11174
R-HSA-5083635	Defective B3GALTL causes Peters-plus syndrome (PpS)	11174
R-HSA-5173105	O-linked glycosylation	11174
R-HSA-3781865	Diseases of glycosylation	11174
R-HSA-3906995	Diseases associated with O-glycosylation of proteins	11174
R-HSA-392499	Metabolism of proteins	11174
R-HSA-597592	Post-translational protein modification	11173
R-HSA-5173214	O-glycosylation of TSR domain-containing proteins	11173
R-HSA-3906995	Diseases associated with O-glycosylation of proteins	11173
R-HSA-1643685	Disease	11173
R-HSA-3781865	Diseases of glycosylation	11173
R-HSA-5173105	O-linked glycosylation	11173
R-HSA-5083635	Defective B3GALTL causes Peters-plus syndrome (PpS)	11173
R-HSA-392499	Metabolism of proteins	11173
R-HSA-5083635	Defective B3GALTL causes Peters-plus syndrome (PpS)	11095
R-HSA-392499	Metabolism of proteins	11095
R-HSA-3781865	Diseases of glycosylation	11095
R-HSA-5173105	O-linked glycosylation	11095
R-HSA-1474228	Degradation of the extracellular matrix	11095
R-HSA-5173214	O-glycosylation of TSR domain-containing proteins	11095
R-HSA-3906995	Diseases associated with O-glycosylation of proteins	11095
R-HSA-597592	Post-translational protein modification	11095
R-HSA-1643685	Disease	11095
R-HSA-1474244	Extracellular matrix organization	11095
R-HSA-5083635	Defective B3GALTL causes Peters-plus syndrome (PpS)	56999
R-HSA-5173105	O-linked glycosylation	56999
R-HSA-1643685	Disease	56999
R-HSA-5173214	O-glycosylation of TSR domain-containing proteins	56999
R-HSA-3906995	Diseases associated with O-glycosylation of proteins	56999
R-HSA-1474244	Extracellular matrix organization	56999
R-HSA-3781865	Diseases of glycosylation	56999
R-HSA-1474228	Degradation of the extracellular matrix	56999
R-HSA-392499	Metabolism of proteins	56999
R-HSA-597592	Post-translational protein modification	56999
R-HSA-5173214	O-glycosylation of TSR domain-containing proteins	92949
R-HSA-597592	Post-translational protein modification	92949
R-HSA-3781865	Diseases of glycosylation	92949
R-HSA-5083635	Defective B3GALTL causes Peters-plus syndrome (PpS)	92949
R-HSA-5173105	O-linked glycosylation	92949
R-HSA-1643685	Disease	92949
R-HSA-3906995	Diseases associated with O-glycosylation of proteins	92949
R-HSA-392499	Metabolism of proteins	92949
R-HSA-5173214	O-glycosylation of TSR domain-containing proteins	9719
R-HSA-5083635	Defective B3GALTL causes Peters-plus syndrome (PpS)	9719
R-HSA-3781865	Diseases of glycosylation	9719
R-HSA-1643685	Disease	9719
R-HSA-597592	Post-translational protein modification	9719
R-HSA-5173105	O-linked glycosylation	9719
R-HSA-3906995	Diseases associated with O-glycosylation of proteins	9719
R-HSA-392499	Metabolism of proteins	9719
R-HSA-3781865	Diseases of glycosylation	57188
R-HSA-3906995	Diseases associated with O-glycosylation of proteins	57188
R-HSA-597592	Post-translational protein modification	57188
R-HSA-1643685	Disease	57188
R-HSA-392499	Metabolism of proteins	57188
R-HSA-5173105	O-linked glycosylation	57188
R-HSA-5173214	O-glycosylation of TSR domain-containing proteins	57188
R-HSA-5083635	Defective B3GALTL causes Peters-plus syndrome (PpS)	57188
R-HSA-392499	Metabolism of proteins	54507
R-HSA-5083635	Defective B3GALTL causes Peters-plus syndrome (PpS)	54507
R-HSA-3906995	Diseases associated with O-glycosylation of proteins	54507
R-HSA-5173214	O-glycosylation of TSR domain-containing proteins	54507
R-HSA-1643685	Disease	54507
R-HSA-5173105	O-linked glycosylation	54507
R-HSA-597592	Post-translational protein modification	54507
R-HSA-3781865	Diseases of glycosylation	54507
R-HSA-3781865	Diseases of glycosylation	339366
R-HSA-597592	Post-translational protein modification	339366
R-HSA-1643685	Disease	339366
R-HSA-5173214	O-glycosylation of TSR domain-containing proteins	339366
R-HSA-5083635	Defective B3GALTL causes Peters-plus syndrome (PpS)	339366
R-HSA-5173105	O-linked glycosylation	339366
R-HSA-3906995	Diseases associated with O-glycosylation of proteins	339366
R-HSA-392499	Metabolism of proteins	339366
R-HSA-168256	Immune System	103
R-HSA-75064	mRNA Editing: A to I Conversion	103
R-HSA-1280215	Cytokine Signaling in Immune system	103
R-HSA-77042	Formation of editosomes by ADAR proteins	103
R-HSA-75102	C6 deamination of adenosine	103
R-HSA-913531	Interferon Signaling	103
R-HSA-75072	mRNA Editing	103
R-HSA-8953854	Metabolism of RNA	103
R-HSA-909733	Interferon alpha/beta signaling	103
R-HSA-8953854	Metabolism of RNA	104
R-HSA-75072	mRNA Editing	104
R-HSA-75102	C6 deamination of adenosine	104
R-HSA-75064	mRNA Editing: A to I Conversion	104
R-HSA-77042	Formation of editosomes by ADAR proteins	104
R-HSA-8953854	Metabolism of RNA	23536
R-HSA-72306	tRNA processing	23536
R-HSA-6782315	tRNA modification in the nucleus and cytosol	23536
R-HSA-72306	tRNA processing	134637
R-HSA-6782315	tRNA modification in the nucleus and cytosol	134637
R-HSA-8953854	Metabolism of RNA	134637
R-HSA-8953854	Metabolism of RNA	113179
R-HSA-72306	tRNA processing	113179
R-HSA-6782315	tRNA modification in the nucleus and cytosol	113179
R-HSA-163359	Glucagon signaling in metabolic regulation	107
R-HSA-111933	Calmodulin induced events	107
R-HSA-112043	PLC beta mediated events	107
R-HSA-438064	Post NMDA receptor activation events	107
R-HSA-163685	Integration of energy metabolism	107
R-HSA-9006925	Intracellular signaling by second messengers	107
R-HSA-5610787	Hedgehog off state	107
R-HSA-418555	G alpha (s) signalling events	107
R-HSA-997269	Inhibition of adenylate cyclase pathway	107
R-HSA-111931	PKA-mediated phosphorylation of CREB	107
R-HSA-112315	Transmission across Chemical Synapses	107
R-HSA-162582	Signal Transduction	107
R-HSA-418597	G alpha (z) signalling events	107
R-HSA-418594	G alpha (i) signalling events	107
R-HSA-445717	Aquaporin-mediated transport	107
R-HSA-1430728	Metabolism	107
R-HSA-111996	Ca-dependent events	107
R-HSA-112314	Neurotransmitter receptors and postsynaptic signal transmission	107
R-HSA-163615	PKA activation	107
R-HSA-112040	G-protein mediated events	107
R-HSA-991365	Activation of GABAB receptors	107
R-HSA-442755	Activation of NMDA receptors and postsynaptic events	107
R-HSA-1489509	DAG and IP3 signaling	107
R-HSA-164378	PKA activation in glucagon signalling	107
R-HSA-977443	GABA receptor activation	107
R-HSA-170660	Adenylate cyclase activating pathway	107
R-HSA-112316	Neuronal System	107
R-HSA-111997	CaM pathway	107
R-HSA-432040	Vasopressin regulates renal water homeostasis via Aquaporins	107
R-HSA-372790	Signaling by GPCR	107
R-HSA-111885	Opioid Signalling	107
R-HSA-5358351	Signaling by Hedgehog	107
R-HSA-382551	Transport of small molecules	107
R-HSA-388396	GPCR downstream signalling	107
R-HSA-442720	CREB phosphorylation through the activation of Adenylate Cyclase	107
R-HSA-170670	Adenylate cyclase inhibitory pathway	107
R-HSA-977444	GABA B receptor activation	107
R-HSA-162582	Signal Transduction	55811
R-HSA-5358351	Signaling by Hedgehog	55811
R-HSA-5610787	Hedgehog off state	55811
R-HSA-111931	PKA-mediated phosphorylation of CREB	108
R-HSA-112314	Neurotransmitter receptors and postsynaptic signal transmission	108
R-HSA-111885	Opioid Signalling	108
R-HSA-112043	PLC beta mediated events	108
R-HSA-163359	Glucagon signaling in metabolic regulation	108
R-HSA-5610787	Hedgehog off state	108
R-HSA-112315	Transmission across Chemical Synapses	108
R-HSA-163685	Integration of energy metabolism	108
R-HSA-112040	G-protein mediated events	108
R-HSA-5358351	Signaling by Hedgehog	108
R-HSA-162582	Signal Transduction	108
R-HSA-170660	Adenylate cyclase activating pathway	108
R-HSA-997269	Inhibition of adenylate cyclase pathway	108
R-HSA-111996	Ca-dependent events	108
R-HSA-9006925	Intracellular signaling by second messengers	108
R-HSA-372790	Signaling by GPCR	108
R-HSA-112316	Neuronal System	108
R-HSA-170670	Adenylate cyclase inhibitory pathway	108
R-HSA-445717	Aquaporin-mediated transport	108
R-HSA-418555	G alpha (s) signalling events	108
R-HSA-382551	Transport of small molecules	108
R-HSA-991365	Activation of GABAB receptors	108
R-HSA-388396	GPCR downstream signalling	108
R-HSA-1489509	DAG and IP3 signaling	108
R-HSA-111997	CaM pathway	108
R-HSA-111933	Calmodulin induced events	108
R-HSA-977444	GABA B receptor activation	108
R-HSA-418597	G alpha (z) signalling events	108
R-HSA-163615	PKA activation	108
R-HSA-1430728	Metabolism	108
R-HSA-418594	G alpha (i) signalling events	108
R-HSA-164378	PKA activation in glucagon signalling	108
R-HSA-977443	GABA receptor activation	108
R-HSA-432040	Vasopressin regulates renal water homeostasis via Aquaporins	108
R-HSA-418555	G alpha (s) signalling events	109
R-HSA-1430728	Metabolism	109
R-HSA-442720	CREB phosphorylation through the activation of Adenylate Cyclase	109
R-HSA-5610787	Hedgehog off state	109
R-HSA-111997	CaM pathway	109
R-HSA-991365	Activation of GABAB receptors	109
R-HSA-111996	Ca-dependent events	109
R-HSA-442755	Activation of NMDA receptors and postsynaptic events	109
R-HSA-445717	Aquaporin-mediated transport	109
R-HSA-382551	Transport of small molecules	109
R-HSA-1489509	DAG and IP3 signaling	109
R-HSA-111885	Opioid Signalling	109
R-HSA-162582	Signal Transduction	109
R-HSA-111931	PKA-mediated phosphorylation of CREB	109
R-HSA-163615	PKA activation	109
R-HSA-5358351	Signaling by Hedgehog	109
R-HSA-163359	Glucagon signaling in metabolic regulation	109
R-HSA-112040	G-protein mediated events	109
R-HSA-163685	Integration of energy metabolism	109
R-HSA-112316	Neuronal System	109
R-HSA-112043	PLC beta mediated events	109
R-HSA-418597	G alpha (z) signalling events	109
R-HSA-9006925	Intracellular signaling by second messengers	109
R-HSA-111933	Calmodulin induced events	109
R-HSA-418594	G alpha (i) signalling events	109
R-HSA-170670	Adenylate cyclase inhibitory pathway	109
R-HSA-977444	GABA B receptor activation	109
R-HSA-977443	GABA receptor activation	109
R-HSA-112315	Transmission across Chemical Synapses	109
R-HSA-164378	PKA activation in glucagon signalling	109
R-HSA-997269	Inhibition of adenylate cyclase pathway	109
R-HSA-438064	Post NMDA receptor activation events	109
R-HSA-432040	Vasopressin regulates renal water homeostasis via Aquaporins	109
R-HSA-372790	Signaling by GPCR	109
R-HSA-388396	GPCR downstream signalling	109
R-HSA-170660	Adenylate cyclase activating pathway	109
R-HSA-112314	Neurotransmitter receptors and postsynaptic signal transmission	109
R-HSA-111997	CaM pathway	196883
R-HSA-445717	Aquaporin-mediated transport	196883
R-HSA-112316	Neuronal System	196883
R-HSA-388396	GPCR downstream signalling	196883
R-HSA-111931	PKA-mediated phosphorylation of CREB	196883
R-HSA-418555	G alpha (s) signalling events	196883
R-HSA-1430728	Metabolism	196883
R-HSA-162582	Signal Transduction	196883
R-HSA-372790	Signaling by GPCR	196883
R-HSA-170670	Adenylate cyclase inhibitory pathway	196883
R-HSA-111996	Ca-dependent events	196883
R-HSA-382551	Transport of small molecules	196883
R-HSA-1489509	DAG and IP3 signaling	196883
R-HSA-997269	Inhibition of adenylate cyclase pathway	196883
R-HSA-111885	Opioid Signalling	196883
R-HSA-112043	PLC beta mediated events	196883
R-HSA-418597	G alpha (z) signalling events	196883
R-HSA-111933	Calmodulin induced events	196883
R-HSA-163615	PKA activation	196883
R-HSA-163359	Glucagon signaling in metabolic regulation	196883
R-HSA-991365	Activation of GABAB receptors	196883
R-HSA-9006925	Intracellular signaling by second messengers	196883
R-HSA-112315	Transmission across Chemical Synapses	196883
R-HSA-170660	Adenylate cyclase activating pathway	196883
R-HSA-5610787	Hedgehog off state	196883
R-HSA-977443	GABA receptor activation	196883
R-HSA-112314	Neurotransmitter receptors and postsynaptic signal transmission	196883
R-HSA-432040	Vasopressin regulates renal water homeostasis via Aquaporins	196883
R-HSA-164378	PKA activation in glucagon signalling	196883
R-HSA-163685	Integration of energy metabolism	196883
R-HSA-112040	G-protein mediated events	196883
R-HSA-5358351	Signaling by Hedgehog	196883
R-HSA-977444	GABA B receptor activation	196883
R-HSA-418594	G alpha (i) signalling events	196883
R-HSA-164378	PKA activation in glucagon signalling	111
R-HSA-1489509	DAG and IP3 signaling	111
R-HSA-991365	Activation of GABAB receptors	111
R-HSA-111885	Opioid Signalling	111
R-HSA-422356	Regulation of insulin secretion	111
R-HSA-111931	PKA-mediated phosphorylation of CREB	111
R-HSA-382551	Transport of small molecules	111
R-HSA-111997	CaM pathway	111
R-HSA-400042	Adrenaline,noradrenaline inhibits insulin secretion	111
R-HSA-112043	PLC beta mediated events	111
R-HSA-418555	G alpha (s) signalling events	111
R-HSA-372790	Signaling by GPCR	111
R-HSA-111996	Ca-dependent events	111
R-HSA-112314	Neurotransmitter receptors and postsynaptic signal transmission	111
R-HSA-418597	G alpha (z) signalling events	111
R-HSA-163359	Glucagon signaling in metabolic regulation	111
R-HSA-112315	Transmission across Chemical Synapses	111
R-HSA-162582	Signal Transduction	111
R-HSA-163615	PKA activation	111
R-HSA-1430728	Metabolism	111
R-HSA-388396	GPCR downstream signalling	111
R-HSA-111933	Calmodulin induced events	111
R-HSA-5358351	Signaling by Hedgehog	111
R-HSA-445717	Aquaporin-mediated transport	111
R-HSA-5610787	Hedgehog off state	111
R-HSA-977443	GABA receptor activation	111
R-HSA-997269	Inhibition of adenylate cyclase pathway	111
R-HSA-418594	G alpha (i) signalling events	111
R-HSA-112040	G-protein mediated events	111
R-HSA-170660	Adenylate cyclase activating pathway	111
R-HSA-170670	Adenylate cyclase inhibitory pathway	111
R-HSA-112316	Neuronal System	111
R-HSA-977444	GABA B receptor activation	111
R-HSA-432040	Vasopressin regulates renal water homeostasis via Aquaporins	111
R-HSA-163685	Integration of energy metabolism	111
R-HSA-9006925	Intracellular signaling by second messengers	111
R-HSA-381676	Glucagon-like Peptide-1 (GLP1) regulates insulin secretion	111
R-HSA-170660	Adenylate cyclase activating pathway	112
R-HSA-1430728	Metabolism	112
R-HSA-400042	Adrenaline,noradrenaline inhibits insulin secretion	112
R-HSA-997269	Inhibition of adenylate cyclase pathway	112
R-HSA-382551	Transport of small molecules	112
R-HSA-418555	G alpha (s) signalling events	112
R-HSA-991365	Activation of GABAB receptors	112
R-HSA-162582	Signal Transduction	112
R-HSA-1489509	DAG and IP3 signaling	112
R-HSA-170670	Adenylate cyclase inhibitory pathway	112
R-HSA-372790	Signaling by GPCR	112
R-HSA-5610787	Hedgehog off state	112
R-HSA-111997	CaM pathway	112
R-HSA-164378	PKA activation in glucagon signalling	112
R-HSA-977443	GABA receptor activation	112
R-HSA-111931	PKA-mediated phosphorylation of CREB	112
R-HSA-381676	Glucagon-like Peptide-1 (GLP1) regulates insulin secretion	112
R-HSA-418597	G alpha (z) signalling events	112
R-HSA-163615	PKA activation	112
R-HSA-111996	Ca-dependent events	112
R-HSA-422356	Regulation of insulin secretion	112
R-HSA-111933	Calmodulin induced events	112
R-HSA-977444	GABA B receptor activation	112
R-HSA-432040	Vasopressin regulates renal water homeostasis via Aquaporins	112
R-HSA-112314	Neurotransmitter receptors and postsynaptic signal transmission	112
R-HSA-111885	Opioid Signalling	112
R-HSA-445717	Aquaporin-mediated transport	112
R-HSA-112043	PLC beta mediated events	112
R-HSA-5358351	Signaling by Hedgehog	112
R-HSA-9006925	Intracellular signaling by second messengers	112
R-HSA-112316	Neuronal System	112
R-HSA-112040	G-protein mediated events	112
R-HSA-163359	Glucagon signaling in metabolic regulation	112
R-HSA-418594	G alpha (i) signalling events	112
R-HSA-112315	Transmission across Chemical Synapses	112
R-HSA-163685	Integration of energy metabolism	112
R-HSA-388396	GPCR downstream signalling	112
R-HSA-977444	GABA B receptor activation	113
R-HSA-1489509	DAG and IP3 signaling	113
R-HSA-163615	PKA activation	113
R-HSA-111931	PKA-mediated phosphorylation of CREB	113
R-HSA-111933	Calmodulin induced events	113
R-HSA-162582	Signal Transduction	113
R-HSA-9006925	Intracellular signaling by second messengers	113
R-HSA-1430728	Metabolism	113
R-HSA-5610787	Hedgehog off state	113
R-HSA-418555	G alpha (s) signalling events	113
R-HSA-382551	Transport of small molecules	113
R-HSA-991365	Activation of GABAB receptors	113
R-HSA-164378	PKA activation in glucagon signalling	113
R-HSA-112316	Neuronal System	113
R-HSA-432040	Vasopressin regulates renal water homeostasis via Aquaporins	113
R-HSA-445717	Aquaporin-mediated transport	113
R-HSA-170660	Adenylate cyclase activating pathway	113
R-HSA-997269	Inhibition of adenylate cyclase pathway	113
R-HSA-112040	G-protein mediated events	113
R-HSA-111885	Opioid Signalling	113
R-HSA-111996	Ca-dependent events	113
R-HSA-112043	PLC beta mediated events	113
R-HSA-111997	CaM pathway	113
R-HSA-372790	Signaling by GPCR	113
R-HSA-418597	G alpha (z) signalling events	113
R-HSA-170670	Adenylate cyclase inhibitory pathway	113
R-HSA-112314	Neurotransmitter receptors and postsynaptic signal transmission	113
R-HSA-977443	GABA receptor activation	113
R-HSA-163359	Glucagon signaling in metabolic regulation	113
R-HSA-112315	Transmission across Chemical Synapses	113
R-HSA-388396	GPCR downstream signalling	113
R-HSA-418594	G alpha (i) signalling events	113
R-HSA-163685	Integration of energy metabolism	113
R-HSA-5358351	Signaling by Hedgehog	113
R-HSA-1430728	Metabolism	114
R-HSA-9006925	Intracellular signaling by second messengers	114
R-HSA-111885	Opioid Signalling	114
R-HSA-111997	CaM pathway	114
R-HSA-112315	Transmission across Chemical Synapses	114
R-HSA-162582	Signal Transduction	114
R-HSA-418555	G alpha (s) signalling events	114
R-HSA-163615	PKA activation	114
R-HSA-381676	Glucagon-like Peptide-1 (GLP1) regulates insulin secretion	114
R-HSA-422356	Regulation of insulin secretion	114
R-HSA-991365	Activation of GABAB receptors	114
R-HSA-432040	Vasopressin regulates renal water homeostasis via Aquaporins	114
R-HSA-5610787	Hedgehog off state	114
R-HSA-418597	G alpha (z) signalling events	114
R-HSA-164378	PKA activation in glucagon signalling	114
R-HSA-442755	Activation of NMDA receptors and postsynaptic events	114
R-HSA-111931	PKA-mediated phosphorylation of CREB	114
R-HSA-997269	Inhibition of adenylate cyclase pathway	114
R-HSA-418594	G alpha (i) signalling events	114
R-HSA-438064	Post NMDA receptor activation events	114
R-HSA-977443	GABA receptor activation	114
R-HSA-445717	Aquaporin-mediated transport	114
R-HSA-163359	Glucagon signaling in metabolic regulation	114
R-HSA-163685	Integration of energy metabolism	114
R-HSA-382551	Transport of small molecules	114
R-HSA-112043	PLC beta mediated events	114
R-HSA-977444	GABA B receptor activation	114
R-HSA-111933	Calmodulin induced events	114
R-HSA-111996	Ca-dependent events	114
R-HSA-388396	GPCR downstream signalling	114
R-HSA-112314	Neurotransmitter receptors and postsynaptic signal transmission	114
R-HSA-170670	Adenylate cyclase inhibitory pathway	114
R-HSA-442720	CREB phosphorylation through the activation of Adenylate Cyclase	114
R-HSA-5358351	Signaling by Hedgehog	114
R-HSA-1489509	DAG and IP3 signaling	114
R-HSA-112316	Neuronal System	114
R-HSA-170660	Adenylate cyclase activating pathway	114
R-HSA-112040	G-protein mediated events	114
R-HSA-372790	Signaling by GPCR	114
R-HSA-991365	Activation of GABAB receptors	115
R-HSA-162582	Signal Transduction	115
R-HSA-977444	GABA B receptor activation	115
R-HSA-112315	Transmission across Chemical Synapses	115
R-HSA-9006925	Intracellular signaling by second messengers	115
R-HSA-111997	CaM pathway	115
R-HSA-432040	Vasopressin regulates renal water homeostasis via Aquaporins	115
R-HSA-112316	Neuronal System	115
R-HSA-418555	G alpha (s) signalling events	115
R-HSA-1430728	Metabolism	115
R-HSA-388396	GPCR downstream signalling	115
R-HSA-112043	PLC beta mediated events	115
R-HSA-418597	G alpha (z) signalling events	115
R-HSA-997269	Inhibition of adenylate cyclase pathway	115
R-HSA-163615	PKA activation	115
R-HSA-382551	Transport of small molecules	115
R-HSA-5610787	Hedgehog off state	115
R-HSA-418594	G alpha (i) signalling events	115
R-HSA-445717	Aquaporin-mediated transport	115
R-HSA-170660	Adenylate cyclase activating pathway	115
R-HSA-112314	Neurotransmitter receptors and postsynaptic signal transmission	115
R-HSA-164378	PKA activation in glucagon signalling	115
R-HSA-111931	PKA-mediated phosphorylation of CREB	115
R-HSA-163685	Integration of energy metabolism	115
R-HSA-112040	G-protein mediated events	115
R-HSA-111885	Opioid Signalling	115
R-HSA-111933	Calmodulin induced events	115
R-HSA-1489509	DAG and IP3 signaling	115
R-HSA-372790	Signaling by GPCR	115
R-HSA-977443	GABA receptor activation	115
R-HSA-111996	Ca-dependent events	115
R-HSA-170670	Adenylate cyclase inhibitory pathway	115
R-HSA-163359	Glucagon signaling in metabolic regulation	115
R-HSA-5358351	Signaling by Hedgehog	115
R-HSA-500792	GPCR ligand binding	116
R-HSA-166520	Signaling by NTRKs	116
R-HSA-162582	Signal Transduction	116
R-HSA-187024	NGF-independant TRKA activation	116
R-HSA-373080	Class B/2 (Secretin family receptors)	116
R-HSA-9006934	Signaling by Receptor Tyrosine Kinases	116
R-HSA-388396	GPCR downstream signalling	116
R-HSA-420092	Glucagon-type ligand receptors	116
R-HSA-187015	Activation of TRKA receptors	116
R-HSA-187037	Signaling by NTRK1 (TRKA)	116
R-HSA-372790	Signaling by GPCR	116
R-HSA-418555	G alpha (s) signalling events	116
R-HSA-162582	Signal Transduction	117
R-HSA-187024	NGF-independant TRKA activation	117
R-HSA-420092	Glucagon-type ligand receptors	117
R-HSA-9006934	Signaling by Receptor Tyrosine Kinases	117
R-HSA-500792	GPCR ligand binding	117
R-HSA-418555	G alpha (s) signalling events	117
R-HSA-187015	Activation of TRKA receptors	117
R-HSA-373080	Class B/2 (Secretin family receptors)	117
R-HSA-388396	GPCR downstream signalling	117
R-HSA-372790	Signaling by GPCR	117
R-HSA-187037	Signaling by NTRK1 (TRKA)	117
R-HSA-166520	Signaling by NTRKs	117
R-HSA-5357801	Programmed Cell Death	118
R-HSA-382551	Transport of small molecules	118
R-HSA-5223345	Miscellaneous transport and binding events	118
R-HSA-381070	IRE1alpha activates chaperones	118
R-HSA-381119	Unfolded Protein Response (UPR)	118
R-HSA-111465	Apoptotic cleavage of cellular proteins	118
R-HSA-75153	Apoptotic execution phase	118
R-HSA-109581	Apoptosis	118
R-HSA-264870	Caspase-mediated cleavage of cytoskeletal proteins	118
R-HSA-392499	Metabolism of proteins	118
R-HSA-381038	XBP1(S) activates chaperone genes	118
R-HSA-5223345	Miscellaneous transport and binding events	119
R-HSA-382551	Transport of small molecules	119
R-HSA-382551	Transport of small molecules	120
R-HSA-5223345	Miscellaneous transport and binding events	120
R-HSA-500792	GPCR ligand binding	2015
R-HSA-162582	Signal Transduction	2015
R-HSA-373080	Class B/2 (Secretin family receptors)	2015
R-HSA-372790	Signaling by GPCR	2015
R-HSA-162582	Signal Transduction	30817
R-HSA-373080	Class B/2 (Secretin family receptors)	30817
R-HSA-372790	Signaling by GPCR	30817
R-HSA-500792	GPCR ligand binding	30817
R-HSA-373080	Class B/2 (Secretin family receptors)	84658
R-HSA-168256	Immune System	84658
R-HSA-500792	GPCR ligand binding	84658
R-HSA-162582	Signal Transduction	84658
R-HSA-6798695	Neutrophil degranulation	84658
R-HSA-168249	Innate Immune System	84658
R-HSA-372790	Signaling by GPCR	84658
R-HSA-392499	Metabolism of proteins	221395
R-HSA-5683826	Surfactant metabolism	221395
R-HSA-168256	Immune System	222487
R-HSA-6798695	Neutrophil degranulation	222487
R-HSA-168249	Innate Immune System	222487
R-HSA-2161522	Abacavir transport and metabolism	124
R-HSA-2161541	Abacavir metabolism	124
R-HSA-5362517	Signaling by Retinoic Acid	124
R-HSA-71384	Ethanol oxidation	124
R-HSA-211859	Biological oxidations	124
R-HSA-9006931	Signaling by Nuclear Receptors	124
R-HSA-5365859	RA biosynthesis pathway	124
R-HSA-211945	Phase I - Functionalization of compounds	124
R-HSA-1430728	Metabolism	124
R-HSA-162582	Signal Transduction	124
R-HSA-211945	Phase I - Functionalization of compounds	125
R-HSA-71384	Ethanol oxidation	125
R-HSA-1430728	Metabolism	125
R-HSA-211859	Biological oxidations	125
R-HSA-71384	Ethanol oxidation	126
R-HSA-162582	Signal Transduction	126
R-HSA-211945	Phase I - Functionalization of compounds	126
R-HSA-9006931	Signaling by Nuclear Receptors	126
R-HSA-211859	Biological oxidations	126
R-HSA-5362517	Signaling by Retinoic Acid	126
R-HSA-1430728	Metabolism	126
R-HSA-5365859	RA biosynthesis pathway	126
R-HSA-162582	Signal Transduction	127
R-HSA-1430728	Metabolism	127
R-HSA-211945	Phase I - Functionalization of compounds	127
R-HSA-71384	Ethanol oxidation	127
R-HSA-5362517	Signaling by Retinoic Acid	127
R-HSA-5365859	RA biosynthesis pathway	127
R-HSA-211859	Biological oxidations	127
R-HSA-9006931	Signaling by Nuclear Receptors	127
R-HSA-211945	Phase I - Functionalization of compounds	128
R-HSA-211859	Biological oxidations	128
R-HSA-71384	Ethanol oxidation	128
R-HSA-1430728	Metabolism	128
R-HSA-211945	Phase I - Functionalization of compounds	130
R-HSA-71384	Ethanol oxidation	130
R-HSA-211859	Biological oxidations	130
R-HSA-1430728	Metabolism	130
R-HSA-211859	Biological oxidations	131
R-HSA-211945	Phase I - Functionalization of compounds	131
R-HSA-71384	Ethanol oxidation	131
R-HSA-1430728	Metabolism	131
R-HSA-1428517	The citric acid (TCA) cycle and respiratory electron transport	137872
R-HSA-1430728	Metabolism	137872
R-HSA-880009	Interconversion of 2-oxoglutarate and 2-hydroxyglutarate	137872
R-HSA-71406	Pyruvate metabolism and Citric Acid (TCA) cycle	137872
R-HSA-351202	Metabolism of polyamines	55256
R-HSA-1614635	Sulfur amino acid metabolism	55256
R-HSA-1430728	Metabolism	55256
R-HSA-71291	Metabolism of amino acids and derivatives	55256
R-HSA-1237112	Methionine salvage pathway	55256
R-HSA-1266738	Developmental Biology	9370
R-HSA-163685	Integration of energy metabolism	9370
R-HSA-163680	AMPK inhibits chREBP transcriptional activation activity	9370
R-HSA-381340	Transcriptional regulation of white adipocyte differentiation	9370
R-HSA-1430728	Metabolism	9370
R-HSA-163685	Integration of energy metabolism	51094
R-HSA-163680	AMPK inhibits chREBP transcriptional activation activity	51094
R-HSA-1430728	Metabolism	51094
R-HSA-163680	AMPK inhibits chREBP transcriptional activation activity	79602
R-HSA-1430728	Metabolism	79602
R-HSA-163685	Integration of energy metabolism	79602
R-HSA-1266738	Developmental Biology	10974
R-HSA-381340	Transcriptional regulation of white adipocyte differentiation	10974
R-HSA-1430728	Metabolism	132
R-HSA-74217	Purine salvage	132
R-HSA-15869	Metabolism of nucleotides	132
R-HSA-8956321	Nucleotide salvage	132
R-HSA-373080	Class B/2 (Secretin family receptors)	133
R-HSA-372790	Signaling by GPCR	133
R-HSA-418555	G alpha (s) signalling events	133
R-HSA-162582	Signal Transduction	133
R-HSA-419812	Calcitonin-like ligand receptors	133
R-HSA-500792	GPCR ligand binding	133
R-HSA-388396	GPCR downstream signalling	133
R-HSA-500792	GPCR ligand binding	79924
R-HSA-388396	GPCR downstream signalling	79924
R-HSA-418555	G alpha (s) signalling events	79924
R-HSA-373080	Class B/2 (Secretin family receptors)	79924
R-HSA-372790	Signaling by GPCR	79924
R-HSA-162582	Signal Transduction	79924
R-HSA-419812	Calcitonin-like ligand receptors	79924
R-HSA-1614558	Degradation of cysteine and homocysteine	84890
R-HSA-1430728	Metabolism	84890
R-HSA-1614635	Sulfur amino acid metabolism	84890
R-HSA-71291	Metabolism of amino acids and derivatives	84890
R-HSA-500792	GPCR ligand binding	134
R-HSA-162582	Signal Transduction	134
R-HSA-373076	Class A/1 (Rhodopsin-like receptors)	134
R-HSA-388396	GPCR downstream signalling	134
R-HSA-417973	Adenosine P1 receptors	134
R-HSA-418594	G alpha (i) signalling events	134
R-HSA-372790	Signaling by GPCR	134
R-HSA-418038	Nucleotide-like (purinergic) receptors	134
R-HSA-418555	G alpha (s) signalling events	135
R-HSA-9006934	Signaling by Receptor Tyrosine Kinases	135
R-HSA-392499	Metabolism of proteins	135
R-HSA-187024	NGF-independant TRKA activation	135
R-HSA-166520	Signaling by NTRKs	135
R-HSA-373076	Class A/1 (Rhodopsin-like receptors)	135
[truncated: 103,694 more rows]
