# Supplementary material for: Determination of in vitro hepatotoxic potencies of a series of perfluoroalkyl substances (PFASs) based on gene expression changes in HepaRG liver cells
Source: Arch Toxicol. 2023 Mar 3;97(4):1113–31. doi: 10.1007/s00204-023-03450-2 (PMC10025204; doi:10.1007/s00204-023-03450-2)
Supplement: Supplementary file 3 — Supplementary file3 (XLSX 95 KB) [file 204_2023_3450_MOESM3_ESM.xlsx]

## Sheet: info
gene expression data are presented as relative quantity, normalized against expression of reference gene (RPL27)

## Sheet: gene_expression
Conc	Admin.comp	ANGPTL4	Conc	Admin.comp	ATF4	Conc	Admin.comp	CXCL10	Conc	Admin.comp	HMGCR	Conc	Admin.comp	LSS	Conc	Admin.comp	OAT5	Conc	Admin.comp	PDK4	Conc	Admin.comp	SLC7A11	Conc	Admin.comp	THRSP	Conc	Admin.comp	YARS1
0	PFOA_1	0.614518	0	PFOA_1	0.646743	0	PFOA_1	1.819	0	PFOA_1	1.74615	0	PFOA_1	2.14193	0	PFOA_1	3.14679	0	PFOA_1	0.621185	0	PFOA_1	0.28198	0	PFOA_1	3.12208	0	PFOA_1	0.552943
6.25	PFOA_1	0.733113	6.25	PFOA_1	0.741064	6.25	PFOA_1	1.81123	6.25	PFOA_1	1.53054	6.25	PFOA_1	1.31923	6.25	PFOA_1	2.47219	6.25	PFOA_1	0.49765	6.25	PFOA_1	0.21428	6.25	PFOA_1	2.03293	6.25	PFOA_1	0.528299
12.5	PFOA_1	0.905697	12.5	PFOA_1	0.734044	12.5	PFOA_1	1.87134	12.5	PFOA_1	1.6757	12.5	PFOA_1	1.61319	12.5	PFOA_1	2.73544	12.5	PFOA_1	0.616263	12.5	PFOA_1	0.23484	12.5	PFOA_1	2.50043	12.5	PFOA_1	0.621102
25	PFOA_1	0.935575	25	PFOA_1	0.577238	25	PFOA_1	1.23369	25	PFOA_1	1.21405	25	PFOA_1	1.23621	25	PFOA_1	1.8503	25	PFOA_1	0.816275	25	PFOA_1	0.187744	25	PFOA_1	1.30244	25	PFOA_1	0.460409
50	PFOA_1	1.43061	50	PFOA_1	0.688174	50	PFOA_1	1.2079	50	PFOA_1	1.42541	50	PFOA_1	1.42533	50	PFOA_1	1.5899	50	PFOA_1	1.2195	50	PFOA_1	0.219645	50	PFOA_1	1.39422	50	PFOA_1	0.556345
100	PFOA_1	1.97318	100	PFOA_1	1.07879	100	PFOA_1	0.806385	100	PFOA_1	1.24886	100	PFOA_1	1.6714	100	PFOA_1	0.888274	100	PFOA_1	2.36268	100	PFOA_1	0.665765	100	PFOA_1	0.825472	100	PFOA_1	0.997969
200	PFOA_1	1.45116	200	PFOA_1	1.52338	200	PFOA_1	0.663109	200	PFOA_1	0.628284	200	PFOA_1	0.872374	200	PFOA_1	0.35381	200	PFOA_1	1.90363	200	PFOA_1	0.980609	200	PFOA_1	0.37585	200	PFOA_1	1.43216
400	PFOA_1	2.84358	400	PFOA_1	2.08666	400	PFOA_1	0.092667	400	PFOA_1	0.302107	400	PFOA_1	0.259496	400	PFOA_1	0.0308696	400	PFOA_1	2.30131	400	PFOA_1	3.9265	400	PFOA_1	0.0169719	400	PFOA_1	3.28252
0	PFOA_2	0.496525	0	PFOA_2	0.539087	0	PFOA_2	1.3069	0	PFOA_2	1.39858	0	PFOA_2	1.44785	0	PFOA_2	2.8467	0	PFOA_2	0.477512	0	PFOA_2	0.263376	0	PFOA_2	2.22628	0	PFOA_2	0.520555
6.25	PFOA_2	0.560603	6.25	PFOA_2	0.656132	6.25	PFOA_2	1.43489	6.25	PFOA_2	1.27411	6.25	PFOA_2	1.20352	6.25	PFOA_2	1.97011	6.25	PFOA_2	0.455133	6.25	PFOA_2	0.191045	6.25	PFOA_2	1.59075	6.25	PFOA_2	0.52717
12.5	PFOA_2	0.883415	12.5	PFOA_2	0.827548	12.5	PFOA_2	1.92385	12.5	PFOA_2	1.85664	12.5	PFOA_2	1.58885	12.5	PFOA_2	2.33488	12.5	PFOA_2	0.618139	12.5	PFOA_2	0.215	12.5	PFOA_2	1.8545	12.5	PFOA_2	0.661114
25	PFOA_2	0.916981	25	PFOA_2	0.62663	25	PFOA_2	1.25947	25	PFOA_2	1.62689	25	PFOA_2	1.62224	25	PFOA_2	2.05797	25	PFOA_2	0.922065	25	PFOA_2	0.217978	25	PFOA_2	1.05183	25	PFOA_2	0.578827
50	PFOA_2	0.812576	50	PFOA_2	0.575699	50	PFOA_2	1.01491	50	PFOA_2	0.879064	50	PFOA_2	0.972543	50	PFOA_2	0.938688	50	PFOA_2	1.06531	50	PFOA_2	0.17538	50	PFOA_2	1.06631	50	PFOA_2	0.367475
100	PFOA_2	1.25814	100	PFOA_2	0.831561	100	PFOA_2	0.798164	100	PFOA_2	0.844354	100	PFOA_2	0.955862	100	PFOA_2	0.410821	100	PFOA_2	2.07418	100	PFOA_2	0.410337	100	PFOA_2	0.5973	100	PFOA_2	0.691376
200	PFOA_2	1.07172	200	PFOA_2	0.637337	200	PFOA_2	0.753427	200	PFOA_2	0.659672	200	PFOA_2	0.677789	200	PFOA_2	0.329994	200	PFOA_2	1.25343	200	PFOA_2	0.24526	200	PFOA_2	0.393089	200	PFOA_2	0.464709
400	PFOA_2	1.7783	400	PFOA_2	1.78417	400	PFOA_2	0.178631	400	PFOA_2	0.247693	400	PFOA_2	0.186421	400	PFOA_2	0.0483577	400	PFOA_2	2.42015	400	PFOA_2	2.78011	400	PFOA_2	0.0201511	400	PFOA_2	2.86672
0	PFOA_3	0.629387	0	PFOA_3	0.743023	0	PFOA_3	2.16265	0	PFOA_3	2.21961	0	PFOA_3	2.19914	0	PFOA_3	4.1153	0	PFOA_3	0.578271	0	PFOA_3	0.218062	0	PFOA_3	4.00695	0	PFOA_3	0.622673
6.25	PFOA_3	0.5349	6.25	PFOA_3	0.63084	6.25	PFOA_3	1.8122	6.25	PFOA_3	1.44094	6.25	PFOA_3	1.31124	6.25	PFOA_3	2.49476	6.25	PFOA_3	0.367711	6.25	PFOA_3	0.15608	6.25	PFOA_3	1.5669	6.25	PFOA_3	0.545259
12.5	PFOA_3	0.673435	12.5	PFOA_3	0.79178	12.5	PFOA_3	1.29356	12.5	PFOA_3	1.14006	12.5	PFOA_3	1.04785	12.5	PFOA_3	1.17934	12.5	PFOA_3	0.788851	12.5	PFOA_3	0.229742	12.5	PFOA_3	2.45088	12.5	PFOA_3	0.532703
25	PFOA_3	0.854053	25	PFOA_3	0.660516	25	PFOA_3	0.939299	25	PFOA_3	1.02735	25	PFOA_3	1.07222	25	PFOA_3	1.08366	25	PFOA_3	0.991522	25	PFOA_3	0.198502	25	PFOA_3	2.02559	25	PFOA_3	0.488499
50	PFOA_3	1.54128	50	PFOA_3	0.805289	50	PFOA_3	1.32894	50	PFOA_3	2.02106	50	PFOA_3	2.07917	50	PFOA_3	1.70833	50	PFOA_3	1.53935	50	PFOA_3	0.21125	50	PFOA_3	1.4481	50	PFOA_3	0.645779
100	PFOA_3	0.662465	100	PFOA_3	0.559255	100	PFOA_3	0.893673	100	PFOA_3	0.52835	100	PFOA_3	0.414383	100	PFOA_3	0.449605	100	PFOA_3	1.26004	100	PFOA_3	0.184301	100	PFOA_3	0.555949	100	PFOA_3	0.430735
200	PFOA_3	1.84147	200	PFOA_3	2.14566	200	PFOA_3	0.722991	200	PFOA_3	0.715892	200	PFOA_3	0.906007	200	PFOA_3	0.42416	200	PFOA_3	2.08661	200	PFOA_3	1.68051	200	PFOA_3	0.206395	200	PFOA_3	2.82962
400	PFOA_3	1.32493	400	PFOA_3	1.30988	400	PFOA_3	0.073067	400	PFOA_3	0.175351	400	PFOA_3	0.133259	400	PFOA_3	0.0340135	400	PFOA_3	1.70832	400	PFOA_3	1.83554	400	PFOA_3	0.00293882	400	PFOA_3	1.86669
0	PFPeA_1	0.596765	0	PFPeA_1	0.687184	0	PFPeA_1	1.4528	0	PFPeA_1	0.998438	0	PFPeA_1	0.909586	0	PFPeA_1	1.38528	0	PFPeA_1	0.684522	0	PFPeA_1	0.461539	0	PFPeA_1	1.22393	0	PFPeA_1	0.611609
6.25	PFPeA_1	0.845977	6.25	PFPeA_1	0.755264	6.25	PFPeA_1	1.42967	6.25	PFPeA_1	1.32534	6.25	PFPeA_1	1.46835	6.25	PFPeA_1	1.5968	6.25	PFPeA_1	0.937243	6.25	PFPeA_1	0.447119	6.25	PFPeA_1	1.71862	6.25	PFPeA_1	0.67136
12.5	PFPeA_1	0.850265	12.5	PFPeA_1	0.708377	12.5	PFPeA_1	1.33338	12.5	PFPeA_1	1.32705	12.5	PFPeA_1	1.15902	12.5	PFPeA_1	1.64855	12.5	PFPeA_1	0.861756	12.5	PFPeA_1	0.450836	12.5	PFPeA_1	1.18341	12.5	PFPeA_1	0.603776
25	PFPeA_1	0.900658	25	PFPeA_1	0.806013	25	PFPeA_1	1.59492	25	PFPeA_1	1.31339	25	PFPeA_1	1.40894	25	PFPeA_1	1.49793	25	PFPeA_1	1.06146	25	PFPeA_1	0.518811	25	PFPeA_1	1.5697	25	PFPeA_1	0.681865
50	PFPeA_1	0.988358	50	PFPeA_1	0.751714	50	PFPeA_1	1.54076	50	PFPeA_1	1.16532	50	PFPeA_1	1.15267	50	PFPeA_1	1.34997	50	PFPeA_1	1.0501	50	PFPeA_1	0.450997	50	PFPeA_1	1.41408	50	PFPeA_1	0.618149
100	PFPeA_1	1.35091	100	PFPeA_1	0.841394	100	PFPeA_1	1.67341	100	PFPeA_1	1.41223	100	PFPeA_1	1.46122	100	PFPeA_1	1.5425	100	PFPeA_1	1.64161	100	PFPeA_1	0.521048	100	PFPeA_1	1.9867	100	PFPeA_1	0.77883
200	PFPeA_1	1.35642	200	PFPeA_1	0.689134	200	PFPeA_1	1.31953	200	PFPeA_1	1.12212	200	PFPeA_1	1.12702	200	PFPeA_1	1.27966	200	PFPeA_1	1.90486	200	PFPeA_1	0.382822	200	PFPeA_1	1.43226	200	PFPeA_1	0.626502
400	PFPeA_1	1.42676	400	PFPeA_1	0.682622	400	PFPeA_1	1.10882	400	PFPeA_1	1.06701	400	PFPeA_1	1.19897	400	PFPeA_1	1.22637	400	PFPeA_1	2.67639	400	PFPeA_1	0.350643	400	PFPeA_1	1.26625	400	PFPeA_1	0.639891
0	PFPeA_2	0.758969	0	PFPeA_2	0.874219	0	PFPeA_2	1.64862	0	PFPeA_2	1.69341	0	PFPeA_2	1.7847	0	PFPeA_2	1.75243	0	PFPeA_2	1.08995	0	PFPeA_2	0.533811	0	PFPeA_2	2.14777	0	PFPeA_2	0.723536
6.25	PFPeA_2	0.709252	6.25	PFPeA_2	0.708742	6.25	PFPeA_2	1.38967	6.25	PFPeA_2	1.17351	6.25	PFPeA_2	1.0537	6.25	PFPeA_2	1.51276	6.25	PFPeA_2	0.693791	6.25	PFPeA_2	0.45594	6.25	PFPeA_2	1.49009	6.25	PFPeA_2	0.574401
12.5	PFPeA_2	0.848083	12.5	PFPeA_2	0.778364	12.5	PFPeA_2	1.6114	12.5	PFPeA_2	1.36164	12.5	PFPeA_2	1.47958	12.5	PFPeA_2	1.53764	12.5	PFPeA_2	0.886337	12.5	PFPeA_2	0.576615	12.5	PFPeA_2	1.42722	12.5	PFPeA_2	0.760374
25	PFPeA_2	0.794953	25	PFPeA_2	0.822701	25	PFPeA_2	1.407	25	PFPeA_2	1.25105	25	PFPeA_2	1.10231	25	PFPeA_2	1.48979	25	PFPeA_2	0.90158	25	PFPeA_2	0.504281	25	PFPeA_2	1.49773	25	PFPeA_2	0.582152
50	PFPeA_2	0.940797	50	PFPeA_2	0.834594	50	PFPeA_2	1.56332	50	PFPeA_2	1.18694	50	PFPeA_2	1.24151	50	PFPeA_2	0.989661	50	PFPeA_2	1.01092	50	PFPeA_2	0.516616	50	PFPeA_2	1.24442	50	PFPeA_2	0.686871
100	PFPeA_2	1.12187	100	PFPeA_2	0.785201	100	PFPeA_2	1.48325	100	PFPeA_2	1.13802	100	PFPeA_2	1.28865	100	PFPeA_2	1.47829	100	PFPeA_2	1.41968	100	PFPeA_2	0.473843	100	PFPeA_2	1.70626	100	PFPeA_2	0.702552
200	PFPeA_2	1.2261	200	PFPeA_2	0.757848	200	PFPeA_2	1.3707	200	PFPeA_2	1.30054	200	PFPeA_2	1.24666	200	PFPeA_2	1.4935	200	PFPeA_2	1.9285	200	PFPeA_2	0.371933	200	PFPeA_2	1.74679	200	PFPeA_2	0.645472
400	PFPeA_2	1.67675	400	PFPeA_2	0.793578	400	PFPeA_2	1.18739	400	PFPeA_2	1.37153	400	PFPeA_2	1.09559	400	PFPeA_2	1.38886	400	PFPeA_2	2.87277	400	PFPeA_2	0.390092	400	PFPeA_2	1.59327	400	PFPeA_2	0.581341
0	PFPeA_3	0.949723	0	PFPeA_3	0.784536	0	PFPeA_3	0.91456	0	PFPeA_3	1.57974	0	PFPeA_3	1.77502	0	PFPeA_3	1.66258	0	PFPeA_3	0.840703	0	PFPeA_3	0.618955	0	PFPeA_3	1.15347	0	PFPeA_3	0.814091
6.25	PFPeA_3	0.824221	6.25	PFPeA_3	0.738599	6.25	PFPeA_3	1.29817	6.25	PFPeA_3	1.28638	6.25	PFPeA_3	1.33727	6.25	PFPeA_3	1.44288	6.25	PFPeA_3	0.860812	6.25	PFPeA_3	0.532819	6.25	PFPeA_3	1.24455	6.25	PFPeA_3	0.771143
12.5	PFPeA_3	0.88438	12.5	PFPeA_3	0.80437	12.5	PFPeA_3	1.40248	12.5	PFPeA_3	1.39654	12.5	PFPeA_3	1.48358	12.5	PFPeA_3	1.37902	12.5	PFPeA_3	1.16307	12.5	PFPeA_3	0.569993	12.5	PFPeA_3	1.28808	12.5	PFPeA_3	0.80449
25	PFPeA_3	0.957625	25	PFPeA_3	0.841129	25	PFPeA_3	1.27109	25	PFPeA_3	1.45365	25	PFPeA_3	1.39953	25	PFPeA_3	1.73302	25	PFPeA_3	1.14741	25	PFPeA_3	0.590297	25	PFPeA_3	1.24463	25	PFPeA_3	0.728611
50	PFPeA_3	1.10017	50	PFPeA_3	0.816167	50	PFPeA_3	1.11608	50	PFPeA_3	1.29408	50	PFPeA_3	1.27716	50	PFPeA_3	1.45804	50	PFPeA_3	1.17015	50	PFPeA_3	0.455269	50	PFPeA_3	1.36625	50	PFPeA_3	0.742646
100	PFPeA_3	1.14305	100	PFPeA_3	0.813468	100	PFPeA_3	1.00292	100	PFPeA_3	1.31462	100	PFPeA_3	1.23492	100	PFPeA_3	1.51968	100	PFPeA_3	1.45808	100	PFPeA_3	0.624934	100	PFPeA_3	1.07373	100	PFPeA_3	0.731131
200	PFPeA_3	1.34934	200	PFPeA_3	0.761958	200	PFPeA_3	1.04	200	PFPeA_3	1.27406	200	PFPeA_3	1.17305	200	PFPeA_3	1.44856	200	PFPeA_3	2.01695	200	PFPeA_3	0.446103	200	PFPeA_3	1.26625	200	PFPeA_3	0.682786
400	PFPeA_3	1.59192	400	PFPeA_3	0.736369	400	PFPeA_3	0.93882	400	PFPeA_3	1.27083	400	PFPeA_3	1.09713	400	PFPeA_3	1.18547	400	PFPeA_3	2.12148	400	PFPeA_3	0.403764	400	PFPeA_3	1.19196	400	PFPeA_3	0.629497
0	PFHxA_1	0.650889	0	PFHxA_1	0.902199	0	PFHxA_1	1.28911	0	PFHxA_1	1.07376	0	PFHxA_1	0.712465	0	PFHxA_1	1.11254	0	PFHxA_1	0.431405	0	PFHxA_1	0.797952	0	PFHxA_1	1.15952	0	PFHxA_1	0.934829
6.25	PFHxA_1	0.485642	6.25	PFHxA_1	0.91822	6.25	PFHxA_1	1.33021	6.25	PFHxA_1	1.02247	6.25	PFHxA_1	0.741536	6.25	PFHxA_1	1.43981	6.25	PFHxA_1	0.433484	6.25	PFHxA_1	0.622715	6.25	PFHxA_1	1.01831	6.25	PFHxA_1	0.878999
12.5	PFHxA_1	0.665133	12.5	PFHxA_1	0.92094	12.5	PFHxA_1	1.56544	12.5	PFHxA_1	1.05633	12.5	PFHxA_1	0.932278	12.5	PFHxA_1	1.4264	12.5	PFHxA_1	0.466446	12.5	PFHxA_1	0.678284	12.5	PFHxA_1	1.25911	12.5	PFHxA_1	0.846029
25	PFHxA_1	0.846793	25	PFHxA_1	0.972244	25	PFHxA_1	1.48064	25	PFHxA_1	1.2081	25	PFHxA_1	1.0233	25	PFHxA_1	1.31579	25	PFHxA_1	0.598819	25	PFHxA_1	0.713338	25	PFHxA_1	1.28326	25	PFHxA_1	0.893063
50	PFHxA_1	0.950774	50	PFHxA_1	1.10356	50	PFHxA_1	1.54859	50	PFHxA_1	1.14333	50	PFHxA_1	1.03466	50	PFHxA_1	1.36404	50	PFHxA_1	0.691166	50	PFHxA_1	0.774351	50	PFHxA_1	1.11808	50	PFHxA_1	0.91134
100	PFHxA_1	1.15219	100	PFHxA_1	1.08674	100	PFHxA_1	1.65803	100	PFHxA_1	1.18545	100	PFHxA_1	1.06706	100	PFHxA_1	1.48702	100	PFHxA_1	1.04611	100	PFHxA_1	0.715718	100	PFHxA_1	1.35618	100	PFHxA_1	0.915468
200	PFHxA_1	1.24678	200	PFHxA_1	0.967538	200	PFHxA_1	1.34201	200	PFHxA_1	1.12614	200	PFHxA_1	0.826695	200	PFHxA_1	1.25488	200	PFHxA_1	1.529	200	PFHxA_1	0.739979	200	PFHxA_1	1.19474	200	PFHxA_1	0.818334
400	PFHxA_1	1.50624	400	PFHxA_1	1.02109	400	PFHxA_1	1.29251	400	PFHxA_1	1.22462	400	PFHxA_1	1.06507	400	PFHxA_1	0.993673	400	PFHxA_1	2.00042	400	PFHxA_1	0.751599	400	PFHxA_1	1.45202	400	PFHxA_1	0.910262
0	PFHxA_2	0.646963	0	PFHxA_2	1.05339	0	PFHxA_2	1.58543	0	PFHxA_2	1.51618	0	PFHxA_2	1.11287	0	PFHxA_2	1.73459	0	PFHxA_2	0.827515	0	PFHxA_2	0.912213	0	PFHxA_2	2.47605	0	PFHxA_2	1.0356
6.25	PFHxA_2	0.599419	6.25	PFHxA_2	0.909848	6.25	PFHxA_2	1.19338	6.25	PFHxA_2	0.958335	6.25	PFHxA_2	0.816961	6.25	PFHxA_2	1.04671	6.25	PFHxA_2	0.459305	6.25	PFHxA_2	0.569365	6.25	PFHxA_2	0.989332	6.25	PFHxA_2	0.797159
12.5	PFHxA_2	0.740699	12.5	PFHxA_2	0.97932	12.5	PFHxA_2	1.4244	12.5	PFHxA_2	1.15668	12.5	PFHxA_2	1.05472	12.5	PFHxA_2	1.44418	12.5	PFHxA_2	0.540989	12.5	PFHxA_2	0.708708	12.5	PFHxA_2	1.56799	12.5	PFHxA_2	0.867891
25	PFHxA_2	0.702927	25	PFHxA_2	0.970101	25	PFHxA_2	1.2984	25	PFHxA_2	1.09647	25	PFHxA_2	0.968301	25	PFHxA_2	1.35948	25	PFHxA_2	0.572404	25	PFHxA_2	0.757103	25	PFHxA_2	1.79686	25	PFHxA_2	0.873547
50	PFHxA_2	1.06006	50	PFHxA_2	1.18353	50	PFHxA_2	1.4873	50	PFHxA_2	1.29892	50	PFHxA_2	1.31162	50	PFHxA_2	1.68341	50	PFHxA_2	0.885309	50	PFHxA_2	0.714804	50	PFHxA_2	1.89042	50	PFHxA_2	1.04707
100	PFHxA_2	0.969178	100	PFHxA_2	1.02642	100	PFHxA_2	1.50295	100	PFHxA_2	1.16504	100	PFHxA_2	0.96466	100	PFHxA_2	1.33671	100	PFHxA_2	1.02692	100	PFHxA_2	0.697811	100	PFHxA_2	1.44646	100	PFHxA_2	0.908878
200	PFHxA_2	0.946939	200	PFHxA_2	0.831413	200	PFHxA_2	1.01557	200	PFHxA_2	0.956218	200	PFHxA_2	0.659467	200	PFHxA_2	1.05495	200	PFHxA_2	1.03854	200	PFHxA_2	0.595635	200	PFHxA_2	0.591435	200	PFHxA_2	0.792792
400	PFHxA_2	1.59878	400	PFHxA_2	1.1601	400	PFHxA_2	1.36753	400	PFHxA_2	1.22764	400	PFHxA_2	1.18645	400	PFHxA_2	1.14422	400	PFHxA_2	2.13472	400	PFHxA_2	0.802311	400	PFHxA_2	1.41952	400	PFHxA_2	0.939356
0	PFHxA_3	0.829761	0	PFHxA_3	1.24209	0	PFHxA_3	1.12595	0	PFHxA_3	1.66918	0	PFHxA_3	1.35154	0	PFHxA_3	1.75714	0	PFHxA_3	0.765304	0	PFHxA_3	1.20508	0	PFHxA_3	1.58311	0	PFHxA_3	1.25095
6.25	PFHxA_3	0.717778	6.25	PFHxA_3	0.928215	6.25	PFHxA_3	1.04614	6.25	PFHxA_3	1.17818	6.25	PFHxA_3	1.07529	6.25	PFHxA_3	1.59107	6.25	PFHxA_3	0.478356	6.25	PFHxA_3	0.747405	6.25	PFHxA_3	1.417	6.25	PFHxA_3	0.944194
12.5	PFHxA_3	0.746168	12.5	PFHxA_3	0.996659	12.5	PFHxA_3	1.14473	12.5	PFHxA_3	1.13516	12.5	PFHxA_3	1.14159	12.5	PFHxA_3	1.2142	12.5	PFHxA_3	0.499505	12.5	PFHxA_3	0.766649	12.5	PFHxA_3	1.25179	12.5	PFHxA_3	0.920157
25	PFHxA_3	0.690249	25	PFHxA_3	0.864093	25	PFHxA_3	0.751285	25	PFHxA_3	0.962561	25	PFHxA_3	0.829415	25	PFHxA_3	1.35066	25	PFHxA_3	0.526861	25	PFHxA_3	0.763305	25	PFHxA_3	1.1377	25	PFHxA_3	0.850246
50	PFHxA_3	1.0423	50	PFHxA_3	1.13381	50	PFHxA_3	1.42756	50	PFHxA_3	1.17325	50	PFHxA_3	1.18352	50	PFHxA_3	2.04995	50	PFHxA_3	0.6831	50	PFHxA_3	0.835152	50	PFHxA_3	1.3912	50	PFHxA_3	1.07599
100	PFHxA_3	0.854063	100	PFHxA_3	0.937009	100	PFHxA_3	1.19504	100	PFHxA_3	0.965419	100	PFHxA_3	0.849373	100	PFHxA_3	1.52094	100	PFHxA_3	0.811007	100	PFHxA_3	0.753974	100	PFHxA_3	1.03596	100	PFHxA_3	0.84376
200	PFHxA_3	1.16534	200	PFHxA_3	0.973795	200	PFHxA_3	1.00123	200	PFHxA_3	1.06377	200	PFHxA_3	1.1092	200	PFHxA_3	1.161	200	PFHxA_3	1.03773	200	PFHxA_3	0.665903	200	PFHxA_3	1.01857	200	PFHxA_3	0.875693
400	PFHxA_3	1.64808	400	PFHxA_3	1.15074	400	PFHxA_3	1.07338	400	PFHxA_3	1.43209	400	PFHxA_3	1.3478	400	PFHxA_3	1.1272	400	PFHxA_3	2.07496	400	PFHxA_3	0.784698	400	PFHxA_3	1.31614	400	PFHxA_3	1.06285
0	PFHpA_1	0.650889	0	PFHpA_1	0.902199	0	PFHpA_1	1.28911	0	PFHpA_1	1.07376	0	PFHpA_1	0.712465	0	PFHpA_1	1.11254	0	PFHpA_1	0.431405	0	PFHpA_1	0.797952	0	PFHpA_1	1.15952	0	PFHpA_1	0.934829
6.25	PFHpA_1	0.850104	6.25	PFHpA_1	0.996798	6.25	PFHpA_1	1.37492	6.25	PFHpA_1	1.17802	6.25	PFHpA_1	1.10066	6.25	PFHpA_1	1.1656	6.25	PFHpA_1	0.616546	6.25	PFHpA_1	0.738998	6.25	PFHpA_1	1.4257	6.25	PFHpA_1	0.958761
12.5	PFHpA_1	1.08726	12.5	PFHpA_1	0.987697	12.5	PFHpA_1	1.2574	12.5	PFHpA_1	1.19059	12.5	PFHpA_1	1.18078	12.5	PFHpA_1	1.00229	12.5	PFHpA_1	0.741203	12.5	PFHpA_1	0.776349	12.5	PFHpA_1	1.07656	12.5	PFHpA_1	0.976003
25	PFHpA_1	1.23188	25	PFHpA_1	1.11511	25	PFHpA_1	1.27265	25	PFHpA_1	1.20631	25	PFHpA_1	0.995399	25	PFHpA_1	1.28282	25	PFHpA_1	0.950878	25	PFHpA_1	0.842286	25	PFHpA_1	1.05351	25	PFHpA_1	1.01836
50	PFHpA_1	1.44821	50	PFHpA_1	1.16106	50	PFHpA_1	1.41775	50	PFHpA_1	1.2557	50	PFHpA_1	1.0304	50	PFHpA_1	1.20973	50	PFHpA_1	1.95333	50	PFHpA_1	0.80388	50	PFHpA_1	1.49654	50	PFHpA_1	0.976827
100	PFHpA_1	2.21105	100	PFHpA_1	1.16507	100	PFHpA_1	1.18997	100	PFHpA_1	1.36862	100	PFHpA_1	1.09916	100	PFHpA_1	0.725146	100	PFHpA_1	2.90229	100	PFHpA_1	0.793837	100	PFHpA_1	1.2635	100	PFHpA_1	1.05475
200	PFHpA_1	2.26279	200	PFHpA_1	1.37974	200	PFHpA_1	1.03288	200	PFHpA_1	1.08621	200	PFHpA_1	0.865875	200	PFHpA_1	0.343773	200	PFHpA_1	3.59006	200	PFHpA_1	1.23519	200	PFHpA_1	0.655394	200	PFHpA_1	1.36602
400	PFHpA_1	2.17184	400	PFHpA_1	3.01252	400	PFHpA_1	0.820931	400	PFHpA_1	0.661971	400	PFHpA_1	0.586793	400	PFHpA_1	0.253702	400	PFHpA_1	3.79108	400	PFHpA_1	4.1421	400	PFHpA_1	0.219606	400	PFHpA_1	2.95429
0	PFHpA_2	0.646963	0	PFHpA_2	1.05339	0	PFHpA_2	1.58543	0	PFHpA_2	1.51618	0	PFHpA_2	1.11287	0	PFHpA_2	1.73459	0	PFHpA_2	0.827515	0	PFHpA_2	0.912213	0	PFHpA_2	2.47605	0	PFHpA_2	1.0356
6.25	PFHpA_2	0.773347	6.25	PFHpA_2	1.02091	6.25	PFHpA_2	1.38052	6.25	PFHpA_2	1.17379	6.25	PFHpA_2	1.1699	6.25	PFHpA_2	1.48928	6.25	PFHpA_2	0.578782	6.25	PFHpA_2	0.775534	6.25	PFHpA_2	1.60976	6.25	PFHpA_2	0.910753
12.5	PFHpA_2	0.891762	12.5	PFHpA_2	1.05179	12.5	PFHpA_2	1.32874	12.5	PFHpA_2	1.29363	12.5	PFHpA_2	1.18455	12.5	PFHpA_2	1.21686	12.5	PFHpA_2	0.748982	12.5	PFHpA_2	0.786961	12.5	PFHpA_2	1.38575	12.5	PFHpA_2	1.00088
25	PFHpA_2	0.873823	25	PFHpA_2	1.22542	25	PFHpA_2	1.61072	25	PFHpA_2	1.29998	25	PFHpA_2	1.09484	25	PFHpA_2	1.65584	25	PFHpA_2	0.99735	25	PFHpA_2	1.01571	25	PFHpA_2	1.87545	25	PFHpA_2	1.10507
50	PFHpA_2	1.31955	50	PFHpA_2	1.13114	50	PFHpA_2	1.31698	50	PFHpA_2	1.40715	50	PFHpA_2	1.19347	50	PFHpA_2	1.03865	50	PFHpA_2	1.74857	50	PFHpA_2	0.936508	50	PFHpA_2	0.738004	50	PFHpA_2	1.08919
100	PFHpA_2	1.82994	100	PFHpA_2	1.17434	100	PFHpA_2	1.29851	100	PFHpA_2	1.34258	100	PFHpA_2	1.13114	100	PFHpA_2	0.856259	100	PFHpA_2	2.92053	100	PFHpA_2	0.838931	100	PFHpA_2	1.1794	100	PFHpA_2	1.03444
200	PFHpA_2	2.18886	200	PFHpA_2	1.63193	200	PFHpA_2	0.900892	200	PFHpA_2	1.12902	200	PFHpA_2	1.0189	200	PFHpA_2	0.349662	200	PFHpA_2	3.61548	200	PFHpA_2	1.35562	200	PFHpA_2	0.671629	200	PFHpA_2	1.49926
400	PFHpA_2	2.25243	400	PFHpA_2	3.07488	400	PFHpA_2	0.72386	400	PFHpA_2	0.701064	400	PFHpA_2	0.665422	400	PFHpA_2	0.245357	400	PFHpA_2	3.75148	400	PFHpA_2	4.65887	400	PFHpA_2	0.174661	400	PFHpA_2	3.34321
0	PFHpA_3	0.829761	0	PFHpA_3	1.24209	0	PFHpA_3	1.12595	0	PFHpA_3	1.66918	0	PFHpA_3	1.35154	0	PFHpA_3	1.75714	0	PFHpA_3	0.765304	0	PFHpA_3	1.20508	0	PFHpA_3	1.58311	0	PFHpA_3	1.25095
6.25	PFHpA_3	0.744365	6.25	PFHpA_3	1.02506	6.25	PFHpA_3	1.20732	6.25	PFHpA_3	1.28361	6.25	PFHpA_3	1.18575	6.25	PFHpA_3	1.4698	6.25	PFHpA_3	0.652163	6.25	PFHpA_3	0.827721	6.25	PFHpA_3	1.44219	6.25	PFHpA_3	0.992768
12.5	PFHpA_3	0.844316	12.5	PFHpA_3	0.857663	12.5	PFHpA_3	0.783072	12.5	PFHpA_3	1.00977	12.5	PFHpA_3	0.911914	12.5	PFHpA_3	0.977357	12.5	PFHpA_3	0.771601	12.5	PFHpA_3	0.770763	12.5	PFHpA_3	1.01079	12.5	PFHpA_3	0.913477
25	PFHpA_3	1.30525	25	PFHpA_3	1.09258	25	PFHpA_3	1.16279	25	PFHpA_3	1.14366	25	PFHpA_3	1.01352	25	PFHpA_3	1.25509	25	PFHpA_3	1.18612	25	PFHpA_3	0.773677	25	PFHpA_3	1.13786	25	PFHpA_3	1.00758
50	PFHpA_3	1.51102	50	PFHpA_3	1.07843	50	PFHpA_3	0.894157	50	PFHpA_3	1.13562	50	PFHpA_3	1.04014	50	PFHpA_3	0.756569	50	PFHpA_3	1.90654	50	PFHpA_3	0.687986	50	PFHpA_3	0.961701	50	PFHpA_3	0.919059
100	PFHpA_3	1.67852	100	PFHpA_3	1.16316	100	PFHpA_3	0.849314	100	PFHpA_3	1.03427	100	PFHpA_3	0.979187	100	PFHpA_3	0.479863	100	PFHpA_3	2.0995	100	PFHpA_3	0.746604	100	PFHpA_3	0.70665	100	PFHpA_3	0.97221
200	PFHpA_3	1.98483	200	PFHpA_3	1.99308	200	PFHpA_3	0.809898	200	PFHpA_3	1.06612	200	PFHpA_3	1.06012	200	PFHpA_3	0.366689	200	PFHpA_3	2.9621	200	PFHpA_3	1.73757	200	PFHpA_3	0.600385	200	PFHpA_3	1.74357
400	PFHpA_3	1.51417	400	PFHpA_3	3.0947	400	PFHpA_3	0.527609	400	PFHpA_3	0.573552	400	PFHpA_3	0.47494	400	PFHpA_3	0.150956	400	PFHpA_3	1.98525	400	PFHpA_3	5.18187	400	PFHpA_3	0.16388	400	PFHpA_3	3.53937
0	PFNA_1	0.614518	0	PFNA_1	0.646743	0	PFNA_1	1.819	0	PFNA_1	1.74615	0	PFNA_1	2.14193	0	PFNA_1	3.14679	0	PFNA_1	0.621185	0	PFNA_1	0.28198	0	PFNA_1	3.12208	0	PFNA_1	0.552943
6.25	PFNA_1	0.926946	6.25	PFNA_1	0.592881	6.25	PFNA_1	1.53396	6.25	PFNA_1	1.37969	6.25	PFNA_1	1.38848	6.25	PFNA_1	1.97083	6.25	PFNA_1	0.416335	6.25	PFNA_1	0.20169	6.25	PFNA_1	1.45037	6.25	PFNA_1	0.515096
12.5	PFNA_1	0.766069	12.5	PFNA_1	0.605818	12.5	PFNA_1	1.4815	12.5	PFNA_1	1.31022	12.5	PFNA_1	1.39097	12.5	PFNA_1	1.72279	12.5	PFNA_1	0.474346	12.5	PFNA_1	0.171997	12.5	PFNA_1	1.59985	12.5	PFNA_1	0.443899
25	PFNA_1	0.833281	25	PFNA_1	0.576412	25	PFNA_1	1.1997	25	PFNA_1	1.00886	25	PFNA_1	1.0704	25	PFNA_1	1.06562	25	PFNA_1	0.541301	25	PFNA_1	0.168374	25	PFNA_1	1.37916	25	PFNA_1	0.452786
50	PFNA_1	1.19524	50	PFNA_1	0.689689	50	PFNA_1	0.964755	50	PFNA_1	1.09925	50	PFNA_1	1.20135	50	PFNA_1	1.07532	50	PFNA_1	0.88027	50	PFNA_1	0.244538	50	PFNA_1	1.03883	50	PFNA_1	0.592959
100	PFNA_1	1.28876	100	PFNA_1	1.72587	100	PFNA_1	0.292797	100	PFNA_1	0.425118	100	PFNA_1	0.447975	100	PFNA_1	0.193679	100	PFNA_1	1.59927	100	PFNA_1	2.12336	100	PFNA_1	0.113593	100	PFNA_1	2.16064
0	PFNA_2	0.496525	0	PFNA_2	0.539087	0	PFNA_2	1.3069	0	PFNA_2	1.39858	0	PFNA_2	1.44785	0	PFNA_2	2.8467	0	PFNA_2	0.477512	0	PFNA_2	0.263376	0	PFNA_2	2.22628	0	PFNA_2	0.520555
6.25	PFNA_2	0.52587	6.25	PFNA_2	0.471341	6.25	PFNA_2	1.02138	6.25	PFNA_2	0.993502	6.25	PFNA_2	1.04486	6.25	PFNA_2	1.49556	6.25	PFNA_2	0.386636	6.25	PFNA_2	0.16326	6.25	PFNA_2	1.47894	6.25	PFNA_2	0.424406
12.5	PFNA_2	0.381499	12.5	PFNA_2	0.532108	12.5	PFNA_2	1.28412	12.5	PFNA_2	0.845269	12.5	PFNA_2	0.867821	12.5	PFNA_2	1.51108	12.5	PFNA_2	0.36867	12.5	PFNA_2	0.155787	12.5	PFNA_2	1.71234	12.5	PFNA_2	0.363752
25	PFNA_2	0.6015	25	PFNA_2	0.552357	25	PFNA_2	0.99915	25	PFNA_2	0.937065	25	PFNA_2	0.957733	25	PFNA_2	0.791879	25	PFNA_2	0.615475	25	PFNA_2	0.171011	25	PFNA_2	1.19786	25	PFNA_2	0.422699
50	PFNA_2	0.669441	50	PFNA_2	0.543516	50	PFNA_2	0.630838	50	PFNA_2	0.625986	50	PFNA_2	0.582233	50	PFNA_2	0.246038	50	PFNA_2	1.03624	50	PFNA_2	0.205662	50	PFNA_2	0.472409	50	PFNA_2	0.434671
100	PFNA_2	0.898781	100	PFNA_2	1.79345	100	PFNA_2	0.364709	100	PFNA_2	0.302084	100	PFNA_2	0.267683	100	PFNA_2	0.124429	100	PFNA_2	1.51398	100	PFNA_2	1.9277	100	PFNA_2	0.118577	100	PFNA_2	2.02997
0	PFNA_3	0.629387	0	PFNA_3	0.743023	0	PFNA_3	2.16265	0	PFNA_3	2.21961	0	PFNA_3	2.19914	0	PFNA_3	4.1153	0	PFNA_3	0.578271	0	PFNA_3	0.218062	0	PFNA_3	4.00695	0	PFNA_3	0.622673
6.25	PFNA_3	0.548393	6.25	PFNA_3	0.608449	6.25	PFNA_3	1.44203	6.25	PFNA_3	1.3878	6.25	PFNA_3	1.42827	6.25	PFNA_3	2.06009	6.25	PFNA_3	0.4377	6.25	PFNA_3	0.161081	6.25	PFNA_3	1.61702	6.25	PFNA_3	0.513738
12.5	PFNA_3	0.746942	12.5	PFNA_3	0.694111	12.5	PFNA_3	1.37623	12.5	PFNA_3	1.45106	12.5	PFNA_3	1.35894	12.5	PFNA_3	1.92145	12.5	PFNA_3	0.43704	12.5	PFNA_3	0.215142	12.5	PFNA_3	1.71911	12.5	PFNA_3	0.594064
25	PFNA_3	0.748039	25	PFNA_3	0.612474	25	PFNA_3	0.892254	25	PFNA_3	1.21172	25	PFNA_3	1.19486	25	PFNA_3	1.19538	25	PFNA_3	0.606302	25	PFNA_3	0.20062	25	PFNA_3	1.18721	25	PFNA_3	0.534656
50	PFNA_3	1.26302	50	PFNA_3	0.830412	50	PFNA_3	0.690468	50	PFNA_3	1.05252	50	PFNA_3	1.05176	50	PFNA_3	0.745331	50	PFNA_3	1.19238	50	PFNA_3	0.367076	50	PFNA_3	0.669468	50	PFNA_3	0.881355
100	PFNA_3	1.12666	100	PFNA_3	1.74177	100	PFNA_3	0.31593	100	PFNA_3	0.283796	100	PFNA_3	0.355717	100	PFNA_3	0.160131	100	PFNA_3	1.35263	100	PFNA_3	1.50679	100	PFNA_3	0.0728064	100	PFNA_3	2.15972
0	PFDA_1	0.437824	0	PFDA_1	0.533331	0	PFDA_1	0.901348	0	PFDA_1	0.823799	0	PFDA_1	1.01335	0	PFDA_1	1.06717	0	PFDA_1	0.635765	0	PFDA_1	0.470471	0	PFDA_1	0.964145	0	PFDA_1	0.483647
6.25	PFDA_1	0.485089	6.25	PFDA_1	0.494053	6.25	PFDA_1	0.725269	6.25	PFDA_1	0.54378	6.25	PFDA_1	0.735432	6.25	PFDA_1	0.574587	6.25	PFDA_1	0.411422	6.25	PFDA_1	0.368225	6.25	PFDA_1	0.363629	6.25	PFDA_1	0.438982
12.5	PFDA_1	0.526419	12.5	PFDA_1	0.508971	12.5	PFDA_1	0.674553	12.5	PFDA_1	0.496349	12.5	PFDA_1	0.774999	12.5	PFDA_1	0.437534	12.5	PFDA_1	0.373628	12.5	PFDA_1	0.361674	12.5	PFDA_1	0.328568	12.5	PFDA_1	0.45172
25	PFDA_1	0.516042	25	PFDA_1	0.506066	25	PFDA_1	0.649305	25	PFDA_1	0.527467	25	PFDA_1	0.851097	25	PFDA_1	0.473272	25	PFDA_1	0.478042	25	PFDA_1	0.411537	25	PFDA_1	0.337791	25	PFDA_1	0.47359
50	PFDA_1	0.432622	50	PFDA_1	0.653294	50	PFDA_1	0.558857	50	PFDA_1	0.393054	50	PFDA_1	0.600399	50	PFDA_1	0.180624	50	PFDA_1	0.668521	50	PFDA_1	0.686479	50	PFDA_1	0.245287	50	PFDA_1	0.608884
100	PFDA_1	0.518987	100	PFDA_1	1.68513	100	PFDA_1	0.13148	100	PFDA_1	0.0969869	100	PFDA_1	0.191996	100	PFDA_1	0.0237483	100	PFDA_1	1.52238	100	PFDA_1	3.19354	100	PFDA_1	0.00886559	100	PFDA_1	2.18922
0	PFDA_2	0.610487	0	PFDA_2	0.742569	0	PFDA_2	1.08746	0	PFDA_2	1.02958	0	PFDA_2	1.43311	0	PFDA_2	1.10665	0	PFDA_2	0.684322	0	PFDA_2	0.647393	0	PFDA_2	1.2863	0	PFDA_2	0.689582
6.25	PFDA_2	0.72892	6.25	PFDA_2	0.67238	6.25	PFDA_2	0.875109	6.25	PFDA_2	0.730723	6.25	PFDA_2	1.04764	6.25	PFDA_2	0.747985	6.25	PFDA_2	0.614654	6.25	PFDA_2	0.466596	6.25	PFDA_2	0.563843	6.25	PFDA_2	0.561231
12.5	PFDA_2	0.662318	12.5	PFDA_2	0.732733	12.5	PFDA_2	0.893327	12.5	PFDA_2	0.81913	12.5	PFDA_2	1.1904	12.5	PFDA_2	0.807922	12.5	PFDA_2	0.575551	12.5	PFDA_2	0.573658	12.5	PFDA_2	0.606014	12.5	PFDA_2	0.549071
25	PFDA_2	0.549583	25	PFDA_2	0.604749	25	PFDA_2	0.629569	25	PFDA_2	0.714998	25	PFDA_2	0.838014	25	PFDA_2	0.372917	25	PFDA_2	0.511205	25	PFDA_2	0.399264	25	PFDA_2	0.395863	25	PFDA_2	0.527864
50	PFDA_2	0.58793	50	PFDA_2	0.697887	50	PFDA_2	0.570232	50	PFDA_2	0.437762	50	PFDA_2	0.562451	50	PFDA_2	0.181462	50	PFDA_2	0.759878	50	PFDA_2	0.664802	50	PFDA_2	0.176211	50	PFDA_2	0.797759
100	PFDA_2	0.737044	100	PFDA_2	1.3301	100	PFDA_2	0.124522	100	PFDA_2	0.0901152	100	PFDA_2	0.146137	100	PFDA_2	0.0177265	100	PFDA_2	1.44559	100	PFDA_2	2.64809	100	PFDA_2	0.00618361	100	PFDA_2	1.76736
0	PFDA_3	0.434811	0	PFDA_3	0.689494	0	PFDA_3	0.884466	0	PFDA_3	0.902083	0	PFDA_3	1.28617	0	PFDA_3	0.997705	0	PFDA_3	0.576627	0	PFDA_3	0.672763	0	PFDA_3	0.554458	0	PFDA_3	0.614346
6.25	PFDA_3	0.42727	6.25	PFDA_3	0.49372	6.25	PFDA_3	0.622468	6.25	PFDA_3	0.618093	6.25	PFDA_3	0.790541	6.25	PFDA_3	0.449091	6.25	PFDA_3	0.406129	6.25	PFDA_3	0.491433	6.25	PFDA_3	0.254922	6.25	PFDA_3	0.52325
12.5	PFDA_3	0.395916	12.5	PFDA_3	0.558719	12.5	PFDA_3	0.669898	12.5	PFDA_3	0.689437	12.5	PFDA_3	0.951021	12.5	PFDA_3	0.647807	12.5	PFDA_3	0.403519	12.5	PFDA_3	0.592162	12.5	PFDA_3	0.240504	12.5	PFDA_3	0.520645
25	PFDA_3	0.464223	25	PFDA_3	0.561926	25	PFDA_3	0.630522	25	PFDA_3	0.662997	25	PFDA_3	0.944393	25	PFDA_3	0.264528	25	PFDA_3	0.522578	25	PFDA_3	0.532798	25	PFDA_3	0.253743	25	PFDA_3	0.476399
50	PFDA_3	0.366961	50	PFDA_3	1.51548	50	PFDA_3	0.422226	50	PFDA_3	0.244867	50	PFDA_3	0.42527	50	PFDA_3	0.0405559	50	PFDA_3	0.771633	50	PFDA_3	2.98675	50	PFDA_3	0.0434096	50	PFDA_3	1.77646
100	PFDA_3	0.71284	100	PFDA_3	1.80952	100	PFDA_3	0.0282538	100	PFDA_3	0.0587295	100	PFDA_3	0.0750183	100	PFDA_3	0.0120126	100	PFDA_3	1.09807	100	PFDA_3	2.73879	100	PFDA_3	0.00334734	100	PFDA_3	2.15178
0	PFUnDA_1	0.921433	0	PFUnDA_1	0.807511	0	PFUnDA_1	1.35982	0	PFUnDA_1	1.25565	0	PFUnDA_1	1.32448	0	PFUnDA_1	1.62591	0	PFUnDA_1	1.0189	0	PFUnDA_1	0.484947	0	PFUnDA_1	3.00983	0	PFUnDA_1	0.689272
6.25	PFUnDA_1	0.834193	6.25	PFUnDA_1	0.581768	6.25	PFUnDA_1	0.864999	6.25	PFUnDA_1	0.774543	6.25	PFUnDA_1	0.779662	6.25	PFUnDA_1	0.78044	6.25	PFUnDA_1	0.501632	6.25	PFUnDA_1	0.343803	6.25	PFUnDA_1	0.63003	6.25	PFUnDA_1	0.459634
12.5	PFUnDA_1	0.845249	12.5	PFUnDA_1	0.616906	12.5	PFUnDA_1	0.819432	12.5	PFUnDA_1	0.887239	12.5	PFUnDA_1	0.801314	12.5	PFUnDA_1	0.89916	12.5	PFUnDA_1	0.597946	12.5	PFUnDA_1	0.334034	12.5	PFUnDA_1	0.714704	12.5	PFUnDA_1	0.49926
25	PFUnDA_1	0.938394	25	PFUnDA_1	0.791401	25	PFUnDA_1	1.27483	25	PFUnDA_1	0.990788	25	PFUnDA_1	1.15776	25	PFUnDA_1	0.948587	25	PFUnDA_1	0.734669	25	PFUnDA_1	0.552086	25	PFUnDA_1	0.903221	25	PFUnDA_1	0.681149
50	PFUnDA_1	0.679716	50	PFUnDA_1	1.3713	50	PFUnDA_1	1.066	50	PFUnDA_1	0.686477	50	PFUnDA_1	0.733509	50	PFUnDA_1	0.490793	50	PFUnDA_1	0.958716	50	PFUnDA_1	1.27787	50	PFUnDA_1	0.678451	50	PFUnDA_1	1.05536
100	PFUnDA_1	1.61141	100	PFUnDA_1	2.35531	100	PFUnDA_1	0.163012	100	PFUnDA_1	0.140692	100	PFUnDA_1	0.189369	100	PFUnDA_1	0.00990735	100	PFUnDA_1	0.777484	100	PFUnDA_1	3.44131	100	PFUnDA_1	0.0118539	100	PFUnDA_1	2.96679
200	PFUnDA_1	1.61973	200	PFUnDA_1	2.41982	200	PFUnDA_1	0.0869023	200	PFUnDA_1	0.0973031	200	PFUnDA_1	0.140959	200	PFUnDA_1	0.0150164	200	PFUnDA_1	0.760665	200	PFUnDA_1	4.21444	200	PFUnDA_1	#DIV/0!	200	PFUnDA_1	2.48874
400	PFUnDA_1	1.70773	400	PFUnDA_1	2.04182	400	PFUnDA_1	0.116912	400	PFUnDA_1	0.0984224	400	PFUnDA_1	0.157396	400	PFUnDA_1	0.0180549	400	PFUnDA_1	0.690614	400	PFUnDA_1	3.10357	400	PFUnDA_1	0.00202143	400	PFUnDA_1	2.45723
0	PFUnDA_2	1.07375	0	PFUnDA_2	0.989713	0	PFUnDA_2	1.33549	0	PFUnDA_2	1.67822	0	PFUnDA_2	1.52187	0	PFUnDA_2	2.01715	0	PFUnDA_2	1.07467	0	PFUnDA_2	0.604677	0	PFUnDA_2	3.34621	0	PFUnDA_2	0.810548
6.25	PFUnDA_2	1.10826	6.25	PFUnDA_2	0.853456	6.25	PFUnDA_2	1.12659	6.25	PFUnDA_2	1.55213	6.25	PFUnDA_2	1.2907	6.25	PFUnDA_2	1.44433	6.25	PFUnDA_2	0.976836	6.25	PFUnDA_2	0.438917	6.25	PFUnDA_2	1.15606	6.25	PFUnDA_2	0.612706
12.5	PFUnDA_2	1.00567	12.5	PFUnDA_2	0.746439	12.5	PFUnDA_2	0.969033	12.5	PFUnDA_2	1.24656	12.5	PFUnDA_2	1.05143	12.5	PFUnDA_2	1.48912	12.5	PFUnDA_2	0.79173	12.5	PFUnDA_2	0.430736	12.5	PFUnDA_2	1.13643	12.5	PFUnDA_2	0.574047
25	PFUnDA_2	0.977674	25	PFUnDA_2	0.886319	25	PFUnDA_2	1.32775	25	PFUnDA_2	1.31153	25	PFUnDA_2	1.33498	25	PFUnDA_2	1.11885	25	PFUnDA_2	0.954285	25	PFUnDA_2	0.603493	25	PFUnDA_2	1.84013	25	PFUnDA_2	0.778787
50	PFUnDA_2	0.872949	50	PFUnDA_2	1.86549	50	PFUnDA_2	0.938011	50	PFUnDA_2	0.742486	50	PFUnDA_2	0.805593	50	PFUnDA_2	0.444544	50	PFUnDA_2	1.0749	50	PFUnDA_2	1.57279	50	PFUnDA_2	0.579447	50	PFUnDA_2	1.61799
100	PFUnDA_2	2.37772	100	PFUnDA_2	2.79226	100	PFUnDA_2	0.100768	100	PFUnDA_2	0.14859	100	PFUnDA_2	0.259897	100	PFUnDA_2	0.0258439	100	PFUnDA_2	0.856246	100	PFUnDA_2	4.35067	100	PFUnDA_2	0.00367717	100	PFUnDA_2	2.94467
200	PFUnDA_2	1.88566	200	PFUnDA_2	2.14174	200	PFUnDA_2	0.0703965	200	PFUnDA_2	0.105836	200	PFUnDA_2	0.199418	200	PFUnDA_2	0.0126676	200	PFUnDA_2	0.698587	200	PFUnDA_2	3.17258	200	PFUnDA_2	0.00701957	200	PFUnDA_2	2.44142
400	PFUnDA_2	2.3638	400	PFUnDA_2	2.5673	400	PFUnDA_2	0.0892959	400	PFUnDA_2	0.138372	400	PFUnDA_2	0.207355	400	PFUnDA_2	0.0106999	400	PFUnDA_2	0.784216	400	PFUnDA_2	3.27911	400	PFUnDA_2	0.00431656	400	PFUnDA_2	2.63945
0	PFUnDA_3	0.949723	0	PFUnDA_3	0.784536	0	PFUnDA_3	0.91456	0	PFUnDA_3	1.57974	0	PFUnDA_3	1.77502	0	PFUnDA_3	1.66258	0	PFUnDA_3	0.840703	0	PFUnDA_3	0.618955	0	PFUnDA_3	1.15347	0	PFUnDA_3	0.814091
6.25	PFUnDA_3	0.683764	6.25	PFUnDA_3	0.711871	6.25	PFUnDA_3	1.08714	6.25	PFUnDA_3	1.10803	6.25	PFUnDA_3	0.893294	6.25	PFUnDA_3	0.881752	6.25	PFUnDA_3	0.715198	6.25	PFUnDA_3	0.410518	6.25	PFUnDA_3	0.948428	6.25	PFUnDA_3	0.600096
12.5	PFUnDA_3	0.743832	12.5	PFUnDA_3	0.603832	12.5	PFUnDA_3	0.902923	12.5	PFUnDA_3	0.941779	12.5	PFUnDA_3	0.842051	12.5	PFUnDA_3	0.703974	12.5	PFUnDA_3	0.507832	12.5	PFUnDA_3	0.347125	12.5	PFUnDA_3	0.74193	12.5	PFUnDA_3	0.502952
25	PFUnDA_3	0.911248	25	PFUnDA_3	0.763452	25	PFUnDA_3	1.16208	25	PFUnDA_3	1.06928	25	PFUnDA_3	1.15349	25	PFUnDA_3	0.603032	25	PFUnDA_3	0.646059	25	PFUnDA_3	0.420408	25	PFUnDA_3	0.654171	25	PFUnDA_3	0.65249
50	PFUnDA_3	0.354055	50	PFUnDA_3	2.20345	50	PFUnDA_3	0.50269	50	PFUnDA_3	0.211968	50	PFUnDA_3	0.263356	50	PFUnDA_3	0.0764333	50	PFUnDA_3	0.344065	50	PFUnDA_3	3.46103	50	PFUnDA_3	0.0239535	50	PFUnDA_3	2.76489
100	PFUnDA_3	0.330869	100	PFUnDA_3	1.48699	100	PFUnDA_3	0.168628	100	PFUnDA_3	0.0886801	100	PFUnDA_3	0.0900555	100	PFUnDA_3	0.0210388	100	PFUnDA_3	0.251536	100	PFUnDA_3	2.17675	100	PFUnDA_3	0.00237071	100	PFUnDA_3	1.78505
200	PFUnDA_3	0.712494	200	PFUnDA_3	2.03176	200	PFUnDA_3	0.173935	200	PFUnDA_3	0.145229	200	PFUnDA_3	0.184972	200	PFUnDA_3	0.0137497	200	PFUnDA_3	0.316948	200	PFUnDA_3	3.18432	200	PFUnDA_3	0.00216518	200	PFUnDA_3	2.79593
400	PFUnDA_3	0.448533	400	PFUnDA_3	0.672809	400	PFUnDA_3	1.0061	400	PFUnDA_3	0.926399	400	PFUnDA_3	0.817297	400	PFUnDA_3	1.04558	400	PFUnDA_3	0.66088	400	PFUnDA_3	0.306613	400	PFUnDA_3	0.991167	400	PFUnDA_3	0.51947
0	PFDoDA_1	0.437824	0	PFDoDA_1	0.533331	0	PFDoDA_1	0.901348	0	PFDoDA_1	0.823799	0	PFDoDA_1	1.01335	0	PFDoDA_1	1.06717	0	PFDoDA_1	0.635765	0	PFDoDA_1	0.470471	0	PFDoDA_1	0.964145	0	PFDoDA_1	0.483647
6.25	PFDoDA_1	0.435684	6.25	PFDoDA_1	0.524885	6.25	PFDoDA_1	0.765704	6.25	PFDoDA_1	0.610069	6.25	PFDoDA_1	0.762598	6.25	PFDoDA_1	0.540125	6.25	PFDoDA_1	0.445616	6.25	PFDoDA_1	0.381543	6.25	PFDoDA_1	0.448467	6.25	PFDoDA_1	0.401877
12.5	PFDoDA_1	0.471778	12.5	PFDoDA_1	0.514636	12.5	PFDoDA_1	0.811256	12.5	PFDoDA_1	0.604679	12.5	PFDoDA_1	0.88821	12.5	PFDoDA_1	0.514536	12.5	PFDoDA_1	0.444463	12.5	PFDoDA_1	0.459372	12.5	PFDoDA_1	0.376789	12.5	PFDoDA_1	0.444329
25	PFDoDA_1	0.560971	25	PFDoDA_1	0.61512	25	PFDoDA_1	0.695432	25	PFDoDA_1	0.540905	25	PFDoDA_1	0.688803	25	PFDoDA_1	0.403416	25	PFDoDA_1	0.443644	25	PFDoDA_1	0.541791	25	PFDoDA_1	0.299982	25	PFDoDA_1	0.461245
50	PFDoDA_1	0.393809	50	PFDoDA_1	1.42225	50	PFDoDA_1	0.581082	50	PFDoDA_1	0.326991	50	PFDoDA_1	0.535609	50	PFDoDA_1	0.186639	50	PFDoDA_1	0.492798	50	PFDoDA_1	1.66074	50	PFDoDA_1	0.230656	50	PFDoDA_1	1.18758
100	PFDoDA_1	0.605127	100	PFDoDA_1	1.70669	100	PFDoDA_1	0.319881	100	PFDoDA_1	0.0953782	100	PFDoDA_1	0.185975	100	PFDoDA_1	0.00744526	100	PFDoDA_1	0.177563	100	PFDoDA_1	3.74677	100	PFDoDA_1	0.00139611	100	PFDoDA_1	2.07827
0	PFDoDA_2	0.610487	0	PFDoDA_2	0.742569	0	PFDoDA_2	1.08746	0	PFDoDA_2	1.02958	0	PFDoDA_2	1.43311	0	PFDoDA_2	1.10665	0	PFDoDA_2	0.684322	0	PFDoDA_2	0.647393	0	PFDoDA_2	1.2863	0	PFDoDA_2	0.689582
6.25	PFDoDA_2	0.55404	6.25	PFDoDA_2	0.615398	6.25	PFDoDA_2	0.913347	6.25	PFDoDA_2	0.811961	6.25	PFDoDA_2	1.01847	6.25	PFDoDA_2	0.603177	6.25	PFDoDA_2	0.583885	6.25	PFDoDA_2	0.526867	6.25	PFDoDA_2	0.636093	6.25	PFDoDA_2	0.47859
12.5	PFDoDA_2	0.594112	12.5	PFDoDA_2	0.674661	12.5	PFDoDA_2	0.881264	12.5	PFDoDA_2	0.885941	12.5	PFDoDA_2	1.15921	12.5	PFDoDA_2	0.706267	12.5	PFDoDA_2	0.658783	12.5	PFDoDA_2	0.570645	12.5	PFDoDA_2	0.660864	12.5	PFDoDA_2	0.498678
25	PFDoDA_2	0.594172	25	PFDoDA_2	0.751144	25	PFDoDA_2	0.901658	25	PFDoDA_2	0.84485	25	PFDoDA_2	1.02954	25	PFDoDA_2	0.782319	25	PFDoDA_2	0.639546	25	PFDoDA_2	0.487445	25	PFDoDA_2	0.628197	25	PFDoDA_2	0.549701
50	PFDoDA_2	0.476106	50	PFDoDA_2	1.79978	50	PFDoDA_2	0.543334	50	PFDoDA_2	0.221678	50	PFDoDA_2	0.407323	50	PFDoDA_2	0.15679	50	PFDoDA_2	0.304736	50	PFDoDA_2	2.21517	50	PFDoDA_2	0.102051	50	PFDoDA_2	1.68506
100	PFDoDA_2	0.394976	100	PFDoDA_2	1.12113	100	PFDoDA_2	0.685412	100	PFDoDA_2	0.442138	100	PFDoDA_2	0.624452	100	PFDoDA_2	0.365535	100	PFDoDA_2	0.534676	100	PFDoDA_2	1.29369	100	PFDoDA_2	0.302277	100	PFDoDA_2	0.987844
0	PFDoDA_3	0.434811	0	PFDoDA_3	0.689494	0	PFDoDA_3	0.884466	0	PFDoDA_3	0.902083	0	PFDoDA_3	1.28617	0	PFDoDA_3	0.997705	0	PFDoDA_3	0.576627	0	PFDoDA_3	0.672763	0	PFDoDA_3	0.554458	0	PFDoDA_3	0.614346
6.25	PFDoDA_3	0.390278	6.25	PFDoDA_3	0.609808	6.25	PFDoDA_3	0.778858	6.25	PFDoDA_3	0.749888	6.25	PFDoDA_3	1.05888	6.25	PFDoDA_3	0.50951	6.25	PFDoDA_3	0.475065	6.25	PFDoDA_3	0.552836	6.25	PFDoDA_3	0.303838	6.25	PFDoDA_3	0.501836
12.5	PFDoDA_3	0.346014	12.5	PFDoDA_3	0.45746	12.5	PFDoDA_3	0.670562	12.5	PFDoDA_3	0.576164	12.5	PFDoDA_3	0.767456	12.5	PFDoDA_3	0.330615	12.5	PFDoDA_3	0.382268	12.5	PFDoDA_3	0.405467	12.5	PFDoDA_3	0.194516	12.5	PFDoDA_3	0.432437
25	PFDoDA_3	0.439618	25	PFDoDA_3	0.643558	25	PFDoDA_3	0.81868	25	PFDoDA_3	0.656211	25	PFDoDA_3	1.02184	25	PFDoDA_3	0.500163	25	PFDoDA_3	0.418199	25	PFDoDA_3	0.489747	25	PFDoDA_3	0.198144	25	PFDoDA_3	0.499992
50	PFDoDA_3	0.323954	50	PFDoDA_3	0.646662	50	PFDoDA_3	0.728489	50	PFDoDA_3	0.472567	50	PFDoDA_3	0.571365	50	PFDoDA_3	0.220928	50	PFDoDA_3	0.375946	50	PFDoDA_3	0.551796	50	PFDoDA_3	0.137705	50	PFDoDA_3	0.507199
100	PFDoDA_3	0.259249	100	PFDoDA_3	0.695587	100	PFDoDA_3	0.724705	100	PFDoDA_3	0.40499	100	PFDoDA_3	0.633523	100	PFDoDA_3	0.263632	100	PFDoDA_3	0.337757	100	PFDoDA_3	0.512881	100	PFDoDA_3	0.150443	100	PFDoDA_3	0.482213
0	PFTeDA_1	1.34095	0	PFTeDA_1	1.07515	0	PFTeDA_1	1.21632	0	PFTeDA_1	1.62104	0	PFTeDA_1	1.84036	0	PFTeDA_1	2.82319	0	PFTeDA_1	1.07635	0	PFTeDA_1	1.24319	0	PFTeDA_1	2.99267	0	PFTeDA_1	1.32765
6.25	PFTeDA_1	0.709186	6.25	PFTeDA_1	0.820123	6.25	PFTeDA_1	0.881928	6.25	PFTeDA_1	0.813375	6.25	PFTeDA_1	0.708968	6.25	PFTeDA_1	1.0617	6.25	PFTeDA_1	0.523214	6.25	PFTeDA_1	0.727162	6.25	PFTeDA_1	0.613924	6.25	PFTeDA_1	0.865036
12.5	PFTeDA_1	0.881579	12.5	PFTeDA_1	0.794045	12.5	PFTeDA_1	0.848121	12.5	PFTeDA_1	0.948305	12.5	PFTeDA_1	0.839649	12.5	PFTeDA_1	1.27463	12.5	PFTeDA_1	0.657997	12.5	PFTeDA_1	0.774717	12.5	PFTeDA_1	0.724424	12.5	PFTeDA_1	0.869341
25	PFTeDA_1	0.68105	25	PFTeDA_1	0.78238	25	PFTeDA_1	0.905263	25	PFTeDA_1	0.643061	25	PFTeDA_1	0.540355	25	PFTeDA_1	1.07149	25	PFTeDA_1	0.421995	25	PFTeDA_1	0.721626	25	PFTeDA_1	0.434637	25	PFTeDA_1	0.711923
50	PFTeDA_1	0.499019	50	PFTeDA_1	0.785769	50	PFTeDA_1	0.808948	50	PFTeDA_1	0.421512	50	PFTeDA_1	0.425558	50	PFTeDA_1	0.81273	50	PFTeDA_1	0.32687	50	PFTeDA_1	0.635741	50	PFTeDA_1	0.446384	50	PFTeDA_1	0.534729
100	PFTeDA_1	0.67644	100	PFTeDA_1	0.898622	100	PFTeDA_1	1.21302	100	PFTeDA_1	0.807892	100	PFTeDA_1	0.774944	100	PFTeDA_1	1.19047	100	PFTeDA_1	0.582835	100	PFTeDA_1	0.824794	100	PFTeDA_1	1.34904	100	PFTeDA_1	0.811543
0	PFTeDA_2	1.39634	0	PFTeDA_2	1.23314	0	PFTeDA_2	1.30327	0	PFTeDA_2	2.04499	0	PFTeDA_2	1.79265	0	PFTeDA_2	2.59219	0	PFTeDA_2	1.25746	0	PFTeDA_2	1.72057	0	PFTeDA_2	3.20894	0	PFTeDA_2	1.76015
6.25	PFTeDA_2	1.03765	6.25	PFTeDA_2	0.915181	6.25	PFTeDA_2	1.07858	6.25	PFTeDA_2	1.13029	6.25	PFTeDA_2	1.06919	6.25	PFTeDA_2	1.47453	6.25	PFTeDA_2	0.789706	6.25	PFTeDA_2	0.665811	6.25	PFTeDA_2	1.33497	6.25	PFTeDA_2	0.910715
12.5	PFTeDA_2	1.10376	12.5	PFTeDA_2	0.966217	12.5	PFTeDA_2	1.09113	12.5	PFTeDA_2	1.14542	12.5	PFTeDA_2	1.0911	12.5	PFTeDA_2	1.47551	12.5	PFTeDA_2	0.877138	12.5	PFTeDA_2	0.770095	12.5	PFTeDA_2	1.45585	12.5	PFTeDA_2	0.896518
25	PFTeDA_2	0.96777	25	PFTeDA_2	0.912826	25	PFTeDA_2	0.819357	25	PFTeDA_2	0.931495	25	PFTeDA_2	0.845936	25	PFTeDA_2	1.10893	25	PFTeDA_2	0.693539	25	PFTeDA_2	0.899335	25	PFTeDA_2	0.732834	25	PFTeDA_2	0.849547
50	PFTeDA_2	0.710322	50	PFTeDA_2	0.986982	50	PFTeDA_2	0.97042	50	PFTeDA_2	0.584942	50	PFTeDA_2	0.533456	50	PFTeDA_2	0.949401	50	PFTeDA_2	0.461479	50	PFTeDA_2	0.824827	50	PFTeDA_2	0.740097	50	PFTeDA_2	0.767637
100	PFTeDA_2	0.618879	100	PFTeDA_2	0.928725	100	PFTeDA_2	1.22378	100	PFTeDA_2	0.792394	100	PFTeDA_2	0.621962	100	PFTeDA_2	1.19426	100	PFTeDA_2	0.619893	100	PFTeDA_2	0.636007	100	PFTeDA_2	2.19554	100	PFTeDA_2	0.665078
0	PFTeDA_3	1.04352	0	PFTeDA_3	1.07041	0	PFTeDA_3	1.09401	0	PFTeDA_3	1.61572	0	PFTeDA_3	1.74452	0	PFTeDA_3	1.76007	0	PFTeDA_3	0.982276	0	PFTeDA_3	1.6328	0	PFTeDA_3	1.2857	0	PFTeDA_3	1.3874
6.25	PFTeDA_3	0.818191	6.25	PFTeDA_3	0.896318	6.25	PFTeDA_3	1.13466	6.25	PFTeDA_3	1.13472	6.25	PFTeDA_3	1.06074	6.25	PFTeDA_3	1.54739	6.25	PFTeDA_3	0.785915	6.25	PFTeDA_3	0.892092	6.25	PFTeDA_3	1.05611	6.25	PFTeDA_3	0.936581
12.5	PFTeDA_3	0.671361	12.5	PFTeDA_3	0.935769	12.5	PFTeDA_3	1.023	12.5	PFTeDA_3	1.07004	12.5	PFTeDA_3	0.977847	12.5	PFTeDA_3	1.24978	12.5	PFTeDA_3	0.772834	12.5	PFTeDA_3	0.906166	12.5	PFTeDA_3	1.03393	12.5	PFTeDA_3	0.917756
25	PFTeDA_3	0.483088	25	PFTeDA_3	0.783011	25	PFTeDA_3	0.950426	25	PFTeDA_3	0.756156	25	PFTeDA_3	0.629023	25	PFTeDA_3	1.14012	25	PFTeDA_3	0.556282	25	PFTeDA_3	0.62948	25	PFTeDA_3	0.774741	25	PFTeDA_3	0.660214
50	PFTeDA_3	0.45903	50	PFTeDA_3	0.934236	50	PFTeDA_3	1.23736	50	PFTeDA_3	0.90005	50	PFTeDA_3	0.785352	50	PFTeDA_3	1.0959	50	PFTeDA_3	0.581649	50	PFTeDA_3	0.756081	50	PFTeDA_3	0.862835	50	PFTeDA_3	0.871622
100	PFTeDA_3	0.531467	100	PFTeDA_3	0.877166	100	PFTeDA_3	1.15386	100	PFTeDA_3	0.942034	100	PFTeDA_3	0.736547	100	PFTeDA_3	1.28295	100	PFTeDA_3	0.563394	100	PFTeDA_3	0.706903	100	PFTeDA_3	0.943255	100	PFTeDA_3	0.825168
0	PFHxDA_1	1.34095	0	PFHxDA_1	1.07515	0	PFHxDA_1	1.21632	0	PFHxDA_1	1.62104	0	PFHxDA_1	1.84036	0	PFHxDA_1	2.82319	0	PFHxDA_1	1.07635	0	PFHxDA_1	1.24319	0	PFHxDA_1	2.99267	0	PFHxDA_1	1.32765
6.25	PFHxDA_1	1.18727	6.25	PFHxDA_1	0.876067	6.25	PFHxDA_1	1.1998	6.25	PFHxDA_1	1.06645	6.25	PFHxDA_1	0.939583	6.25	PFHxDA_1	1.05194	6.25	PFHxDA_1	0.477433	6.25	PFHxDA_1	1.09359	6.25	PFHxDA_1	0.820396	6.25	PFHxDA_1	1.12827
12.5	PFHxDA_1	0.920007	12.5	PFHxDA_1	0.841872	12.5	PFHxDA_1	1.07014	12.5	PFHxDA_1	0.939405	12.5	PFHxDA_1	1.03413	12.5	PFHxDA_1	1.63251	12.5	PFHxDA_1	0.727281	12.5	PFHxDA_1	0.881355	12.5	PFHxDA_1	1.33136	12.5	PFHxDA_1	1.028
25	PFHxDA_1	1.06949	25	PFHxDA_1	0.92276	25	PFHxDA_1	1.44574	25	PFHxDA_1	0.884651	25	PFHxDA_1	0.900273	25	PFHxDA_1	1.02395	25	PFHxDA_1	0.51283	25	PFHxDA_1	1.18168	25	PFHxDA_1	1.16007	25	PFHxDA_1	1.06884
0	PFHxDA_2	1.39634	0	PFHxDA_2	1.23314	0	PFHxDA_2	1.30327	0	PFHxDA_2	2.04499	0	PFHxDA_2	1.79265	0	PFHxDA_2	2.59219	0	PFHxDA_2	1.25746	0	PFHxDA_2	1.72057	0	PFHxDA_2	3.20894	0	PFHxDA_2	1.76015
6.25	PFHxDA_2	1.17127	6.25	PFHxDA_2	1.02831	6.25	PFHxDA_2	1.2367	6.25	PFHxDA_2	1.44155	6.25	PFHxDA_2	1.11988	6.25	PFHxDA_2	1.64427	6.25	PFHxDA_2	1.03501	6.25	PFHxDA_2	0.844577	6.25	PFHxDA_2	2.15386	6.25	PFHxDA_2	1.17248
12.5	PFHxDA_2	1.42061	12.5	PFHxDA_2	1.0561	12.5	PFHxDA_2	1.16125	12.5	PFHxDA_2	1.19384	12.5	PFHxDA_2	1.38938	12.5	PFHxDA_2	1.47852	12.5	PFHxDA_2	0.711817	12.5	PFHxDA_2	1.15937	12.5	PFHxDA_2	1.69056	12.5	PFHxDA_2	1.21518
25	PFHxDA_2	1.1219	25	PFHxDA_2	1.09073	25	PFHxDA_2	1.11401	25	PFHxDA_2	1.1	25	PFHxDA_2	1.06146	25	PFHxDA_2	1.32795	25	PFHxDA_2	0.856096	25	PFHxDA_2	1.08656	25	PFHxDA_2	1.74827	25	PFHxDA_2	1.05923
0	PFHxDA_3	1.04352	0	PFHxDA_3	1.07041	0	PFHxDA_3	1.09401	0	PFHxDA_3	1.61572	0	PFHxDA_3	1.74452	0	PFHxDA_3	1.76007	0	PFHxDA_3	0.982276	0	PFHxDA_3	1.6328	0	PFHxDA_3	1.2857	0	PFHxDA_3	1.3874
6.25	PFHxDA_3	1.06157	6.25	PFHxDA_3	1.19159	6.25	PFHxDA_3	1.24891	6.25	PFHxDA_3	1.66548	6.25	PFHxDA_3	1.60727	6.25	PFHxDA_3	1.89838	6.25	PFHxDA_3	1.01427	6.25	PFHxDA_3	1.4243	6.25	PFHxDA_3	1.17573	6.25	PFHxDA_3	1.43861
12.5	PFHxDA_3	0.891771	12.5	PFHxDA_3	1.05438	12.5	PFHxDA_3	1.20899	12.5	PFHxDA_3	1.27905	12.5	PFHxDA_3	1.33048	12.5	PFHxDA_3	1.62254	12.5	PFHxDA_3	0.903968	12.5	PFHxDA_3	1.22888	12.5	PFHxDA_3	1.06994	12.5	PFHxDA_3	1.14277
25	PFHxDA_3	0.836738	25	PFHxDA_3	1.00285	25	PFHxDA_3	1.06174	25	PFHxDA_3	1.18861	25	PFHxDA_3	1.068	25	PFHxDA_3	1.62741	25	PFHxDA_3	0.97357	25	PFHxDA_3	1.14803	25	PFHxDA_3	0.920926	25	PFHxDA_3	1.09479
0	PFODA_1	0.921433	0	PFODA_1	0.807511	0	PFODA_1	1.35982	0	PFODA_1	1.25565	0	PFODA_1	1.32448	0	PFODA_1	1.62591	0	PFODA_1	1.0189	0	PFODA_1	0.484947	0	PFODA_1	3.00983	0	PFODA_1	0.689272
6.25	PFODA_1	1.00856	6.25	PFODA_1	0.667697	6.25	PFODA_1	1.19432	6.25	PFODA_1	0.86665	6.25	PFODA_1	0.935495	6.25	PFODA_1	0.923137	6.25	PFODA_1	0.410099	6.25	PFODA_1	0.528026	6.25	PFODA_1	0.746024	6.25	PFODA_1	0.635072
12.5	PFODA_1	1.14416	12.5	PFODA_1	0.733112	12.5	PFODA_1	0.946063	12.5	PFODA_1	1.00413	12.5	PFODA_1	1.01018	12.5	PFODA_1	1.02188	12.5	PFODA_1	0.500088	12.5	PFODA_1	0.485181	12.5	PFODA_1	0.96481	12.5	PFODA_1	0.62983
25	PFODA_1	0.772343	25	PFODA_1	0.575086	25	PFODA_1	1.17461	25	PFODA_1	0.743423	25	PFODA_1	0.7317	25	PFODA_1	0.792063	25	PFODA_1	0.364368	25	PFODA_1	0.346369	25	PFODA_1	0.735131	25	PFODA_1	0.59557
0	PFODA_2	1.07375	0	PFODA_2	0.989713	0	PFODA_2	1.33549	0	PFODA_2	1.67822	0	PFODA_2	1.52187	0	PFODA_2	2.01715	0	PFODA_2	1.07467	0	PFODA_2	0.604677	0	PFODA_2	3.34621	0	PFODA_2	0.810548
6.25	PFODA_2	1.17465	6.25	PFODA_2	0.701462	6.25	PFODA_2	0.996993	6.25	PFODA_2	0.978898	6.25	PFODA_2	0.976177	6.25	PFODA_2	1.05996	6.25	PFODA_2	0.610876	6.25	PFODA_2	0.407052	6.25	PFODA_2	1.44388	6.25	PFODA_2	0.623089
12.5	PFODA_2	1.51656	12.5	PFODA_2	0.805767	12.5	PFODA_2	1.14866	12.5	PFODA_2	1.30254	12.5	PFODA_2	1.24698	12.5	PFODA_2	1.37749	12.5	PFODA_2	0.652493	12.5	PFODA_2	0.53773	12.5	PFODA_2	1.92809	12.5	PFODA_2	0.761314
25	PFODA_2	1.1893	25	PFODA_2	0.748809	25	PFODA_2	1.14726	25	PFODA_2	1.02166	25	PFODA_2	1.02801	25	PFODA_2	1.174	25	PFODA_2	0.675966	25	PFODA_2	0.381139	25	PFODA_2	1.79622	25	PFODA_2	0.677436
0	PFODA_3	0.949723	0	PFODA_3	0.784536	0	PFODA_3	0.91456	0	PFODA_3	1.57974	0	PFODA_3	1.77502	0	PFODA_3	1.66258	0	PFODA_3	0.840703	0	PFODA_3	0.618955	0	PFODA_3	1.15347	0	PFODA_3	0.814091
6.25	PFODA_3	0.783465	6.25	PFODA_3	0.766623	6.25	PFODA_3	1.1686	6.25	PFODA_3	1.26067	6.25	PFODA_3	1.36848	6.25	PFODA_3	1.32399	6.25	PFODA_3	1.0974	6.25	PFODA_3	0.641105	6.25	PFODA_3	1.52768	6.25	PFODA_3	0.760409
12.5	PFODA_3	0.758039	12.5	PFODA_3	0.729264	12.5	PFODA_3	1.15356	12.5	PFODA_3	1.14846	12.5	PFODA_3	1.15845	12.5	PFODA_3	1.08648	12.5	PFODA_3	0.542538	12.5	PFODA_3	0.418825	12.5	PFODA_3	1.02611	12.5	PFODA_3	0.708116
0	PFBS_1	0.650889	0	PFBS_1	0.902199	0	PFBS_1	1.28911	0	PFBS_1	1.07376	0	PFBS_1	0.712465	0	PFBS_1	1.11254	0	PFBS_1	0.431405	0	PFBS_1	0.797952	0	PFBS_1	1.15952	0	PFBS_1	0.934829
6.25	PFBS_1	1.03018	6.25	PFBS_1	1.12409	6.25	PFBS_1	1.49689	6.25	PFBS_1	1.57307	6.25	PFBS_1	1.26048	6.25	PFBS_1	2.25555	6.25	PFBS_1	0.879606	6.25	PFBS_1	1.08188	6.25	PFBS_1	1.88184	6.25	PFBS_1	1.17331
12.5	PFBS_1	0.86745	12.5	PFBS_1	1.11969	12.5	PFBS_1	1.57665	12.5	PFBS_1	1.41528	12.5	PFBS_1	1.12939	12.5	PFBS_1	1.62691	12.5	PFBS_1	0.725399	12.5	PFBS_1	0.83463	12.5	PFBS_1	1.68675	12.5	PFBS_1	1.18044
25	PFBS_1	0.968324	25	PFBS_1	1.28322	25	PFBS_1	1.81837	25	PFBS_1	1.51407	25	PFBS_1	1.42406	25	PFBS_1	1.8081	25	PFBS_1	0.85156	25	PFBS_1	0.942762	25	PFBS_1	2.22995	25	PFBS_1	1.18444
50	PFBS_1	1.07422	50	PFBS_1	1.16492	50	PFBS_1	1.64634	50	PFBS_1	1.41614	50	PFBS_1	1.2869	50	PFBS_1	1.49283	50	PFBS_1	0.825291	50	PFBS_1	0.982877	50	PFBS_1	1.42525	50	PFBS_1	1.13901
100	PFBS_1	1.06311	100	PFBS_1	1.13425	100	PFBS_1	1.55033	100	PFBS_1	1.25043	100	PFBS_1	1.17995	100	PFBS_1	1.30919	100	PFBS_1	0.815865	100	PFBS_1	0.819499	100	PFBS_1	1.38824	100	PFBS_1	1.02079
200	PFBS_1	1.17584	200	PFBS_1	1.12533	200	PFBS_1	1.51194	200	PFBS_1	1.36054	200	PFBS_1	1.26227	200	PFBS_1	1.59742	200	PFBS_1	1.10889	200	PFBS_1	0.834336	200	PFBS_1	1.98663	200	PFBS_1	1.069
400	PFBS_1	1.58518	400	PFBS_1	1.03895	400	PFBS_1	1.17553	400	PFBS_1	1.53531	400	PFBS_1	1.27638	400	PFBS_1	1.18823	400	PFBS_1	1.16969	400	PFBS_1	0.871174	400	PFBS_1	1.35185	400	PFBS_1	1.1435
0	PFBS_2	0.646963	0	PFBS_2	1.05339	0	PFBS_2	1.58543	0	PFBS_2	1.51618	0	PFBS_2	1.11287	0	PFBS_2	1.73459	0	PFBS_2	0.827515	0	PFBS_2	0.912213	0	PFBS_2	2.47605	0	PFBS_2	1.0356
6.25	PFBS_2	0.886698	6.25	PFBS_2	1.22819	6.25	PFBS_2	1.75746	6.25	PFBS_2	1.48807	6.25	PFBS_2	1.32022	6.25	PFBS_2	1.90716	6.25	PFBS_2	0.746908	6.25	PFBS_2	0.878247	6.25	PFBS_2	1.73245	6.25	PFBS_2	1.16041
12.5	PFBS_2	0.855799	12.5	PFBS_2	1.13382	12.5	PFBS_2	1.36356	12.5	PFBS_2	1.32106	12.5	PFBS_2	1.16091	12.5	PFBS_2	1.35615	12.5	PFBS_2	0.652459	12.5	PFBS_2	0.930059	12.5	PFBS_2	1.26075	12.5	PFBS_2	1.07983
25	PFBS_2	0.905888	25	PFBS_2	1.09419	25	PFBS_2	1.39449	25	PFBS_2	1.34871	25	PFBS_2	1.20297	25	PFBS_2	1.33308	25	PFBS_2	0.686551	25	PFBS_2	0.840053	25	PFBS_2	1.39778	25	PFBS_2	1.05239
50	PFBS_2	0.92631	50	PFBS_2	1.14619	50	PFBS_2	1.1788	50	PFBS_2	1.39258	50	PFBS_2	1.18105	50	PFBS_2	1.56223	50	PFBS_2	0.888062	50	PFBS_2	0.865481	50	PFBS_2	1.45816	50	PFBS_2	0.985653
100	PFBS_2	1.10321	100	PFBS_2	1.1392	100	PFBS_2	1.07644	100	PFBS_2	1.54233	100	PFBS_2	1.30796	100	PFBS_2	1.81157	100	PFBS_2	0.913454	100	PFBS_2	0.989719	100	PFBS_2	1.45847	100	PFBS_2	1.09435
200	PFBS_2	1.30964	200	PFBS_2	1.12635	200	PFBS_2	1.407	200	PFBS_2	1.45211	200	PFBS_2	1.38825	200	PFBS_2	1.58435	200	PFBS_2	1.09005	200	PFBS_2	0.956378	200	PFBS_2	1.59244	200	PFBS_2	1.11486
400	PFBS_2	1.21166	400	PFBS_2	1.12081	400	PFBS_2	1.33389	400	PFBS_2	1.33958	400	PFBS_2	1.24253	400	PFBS_2	1.3844	400	PFBS_2	1.15154	400	PFBS_2	0.943669	400	PFBS_2	1.65997	400	PFBS_2	1.05923
0	PFBS_3	0.829761	0	PFBS_3	1.24209	0	PFBS_3	1.12595	0	PFBS_3	1.66918	0	PFBS_3	1.35154	0	PFBS_3	1.75714	0	PFBS_3	0.765304	0	PFBS_3	1.20508	0	PFBS_3	1.58311	0	PFBS_3	1.25095
6.25	PFBS_3	0.924902	6.25	PFBS_3	1.23673	6.25	PFBS_3	1.10862	6.25	PFBS_3	1.5024	6.25	PFBS_3	1.37894	6.25	PFBS_3	1.49245	6.25	PFBS_3	0.748041	6.25	PFBS_3	1.08446	6.25	PFBS_3	1.37936	6.25	PFBS_3	1.20057
12.5	PFBS_3	0.869499	12.5	PFBS_3	1.20927	12.5	PFBS_3	1.24713	12.5	PFBS_3	1.50723	12.5	PFBS_3	1.41343	12.5	PFBS_3	1.91583	12.5	PFBS_3	0.794093	12.5	PFBS_3	1.14845	12.5	PFBS_3	1.45145	12.5	PFBS_3	1.1199
25	PFBS_3	0.902538	25	PFBS_3	1.15743	25	PFBS_3	1.28521	25	PFBS_3	1.63474	25	PFBS_3	1.3454	25	PFBS_3	1.70051	25	PFBS_3	0.850664	25	PFBS_3	1.13734	25	PFBS_3	1.24124	25	PFBS_3	1.19801
50	PFBS_3	0.29996	50	PFBS_3	0.0874499	50	PFBS_3	0.416088	50	PFBS_3	0.120531	50	PFBS_3	0.0919823	50	PFBS_3	0.180382	50	PFBS_3	0.209664	50	PFBS_3	0.202231	50	PFBS_3	0.0747871	50	PFBS_3	0.178266
100	PFBS_3	1.38394	100	PFBS_3	1.1615	100	PFBS_3	1.26111	100	PFBS_3	1.62731	100	PFBS_3	1.54961	100	PFBS_3	1.8974	100	PFBS_3	0.93218	100	PFBS_3	1.04055	100	PFBS_3	1.42774	100	PFBS_3	1.17865
200	PFBS_3	1.37401	200	PFBS_3	1.08711	200	PFBS_3	0.940197	200	PFBS_3	1.49673	200	PFBS_3	1.38532	200	PFBS_3	1.26959	200	PFBS_3	0.99698	200	PFBS_3	1.10683	200	PFBS_3	1.27295	200	PFBS_3	1.11696
400	PFBS_3	1.53194	400	PFBS_3	1.1902	400	PFBS_3	0.866025	400	PFBS_3	1.43833	400	PFBS_3	1.27283	400	PFBS_3	1.15075	400	PFBS_3	1.20379	400	PFBS_3	1.06378	400	PFBS_3	1.35111	400	PFBS_3	1.17692
0	PFHxS_1	0.599769	0	PFHxS_1	0.694231	0	PFHxS_1	1.26958	0	PFHxS_1	1.51365	0	PFHxS_1	1.81784	0	PFHxS_1	1.41987	0	PFHxS_1	1.00524	0	PFHxS_1	0.578545	0	PFHxS_1	2.58503	0	PFHxS_1	0.683697
6.25	PFHxS_1	0.604952	6.25	PFHxS_1	0.734074	6.25	PFHxS_1	1.07699	6.25	PFHxS_1	1.28957	6.25	PFHxS_1	2.02249	6.25	PFHxS_1	1.26325	6.25	PFHxS_1	0.790195	6.25	PFHxS_1	0.446897	6.25	PFHxS_1	2.06542	6.25	PFHxS_1	0.601531
12.5	PFHxS_1	0.656495	12.5	PFHxS_1	0.6997	12.5	PFHxS_1	1.05937	12.5	PFHxS_1	1.04406	12.5	PFHxS_1	1.66474	12.5	PFHxS_1	1.09799	12.5	PFHxS_1	0.705376	12.5	PFHxS_1	0.445622	12.5	PFHxS_1	1.30624	12.5	PFHxS_1	0.572055
25	PFHxS_1	0.579681	25	PFHxS_1	0.589253	25	PFHxS_1	0.868521	25	PFHxS_1	0.956834	25	PFHxS_1	1.36062	25	PFHxS_1	0.875643	25	PFHxS_1	0.836838	25	PFHxS_1	0.347398	25	PFHxS_1	1.12515	25	PFHxS_1	0.460014
50	PFHxS_1	0.704595	50	PFHxS_1	0.612286	50	PFHxS_1	0.860136	50	PFHxS_1	1.01695	50	PFHxS_1	1.40861	50	PFHxS_1	0.673482	50	PFHxS_1	1.06233	50	PFHxS_1	0.403981	50	PFHxS_1	1.00852	50	PFHxS_1	0.561466
100	PFHxS_1	1.09908	100	PFHxS_1	0.752351	100	PFHxS_1	0.671759	100	PFHxS_1	1.12563	100	PFHxS_1	1.77724	100	PFHxS_1	0.704982	100	PFHxS_1	1.78154	100	PFHxS_1	0.562224	100	PFHxS_1	1.48246	100	PFHxS_1	0.628622
200	PFHxS_1	1.14452	200	PFHxS_1	0.68189	200	PFHxS_1	0.406338	200	PFHxS_1	0.759388	200	PFHxS_1	1.09291	200	PFHxS_1	0.394653	200	PFHxS_1	1.89361	200	PFHxS_1	0.503681	200	PFHxS_1	0.840047	200	PFHxS_1	0.622435
400	PFHxS_1	1.30871	400	PFHxS_1	0.993497	400	PFHxS_1	0.209077	400	PFHxS_1	0.490044	400	PFHxS_1	0.811054	400	PFHxS_1	0.285748	400	PFHxS_1	3.14003	400	PFHxS_1	0.820758	400	PFHxS_1	0.447393	400	PFHxS_1	0.90417
0	PFHxS_2	0.387974	0	PFHxS_2	0.627934	0	PFHxS_2	0.840774	0	PFHxS_2	1.06519	0	PFHxS_2	1.38827	0	PFHxS_2	1.09575	0	PFHxS_2	0.788061	0	PFHxS_2	0.568108	0	PFHxS_2	1.87796	0	PFHxS_2	0.612306
6.25	PFHxS_2	0.411163	6.25	PFHxS_2	0.589356	6.25	PFHxS_2	0.928285	6.25	PFHxS_2	0.738667	6.25	PFHxS_2	1.11601	6.25	PFHxS_2	0.909849	6.25	PFHxS_2	0.547597	6.25	PFHxS_2	0.387633	6.25	PFHxS_2	1.08118	6.25	PFHxS_2	0.477111
12.5	PFHxS_2	0.503791	12.5	PFHxS_2	0.680991	12.5	PFHxS_2	0.765291	12.5	PFHxS_2	0.914823	12.5	PFHxS_2	1.34869	12.5	PFHxS_2	0.971344	12.5	PFHxS_2	0.736039	12.5	PFHxS_2	0.414929	12.5	PFHxS_2	1.38208	12.5	PFHxS_2	0.500616
25	PFHxS_2	0.472182	25	PFHxS_2	0.641862	25	PFHxS_2	0.909512	25	PFHxS_2	0.864025	25	PFHxS_2	1.1966	25	PFHxS_2	0.805258	25	PFHxS_2	0.875336	25	PFHxS_2	0.367149	25	PFHxS_2	1.22631	25	PFHxS_2	0.466727
50	PFHxS_2	0.364907	50	PFHxS_2	0.470499	50	PFHxS_2	0.639862	50	PFHxS_2	0.626739	50	PFHxS_2	0.76936	50	PFHxS_2	0.662215	50	PFHxS_2	0.861035	50	PFHxS_2	0.362508	50	PFHxS_2	0.894164	50	PFHxS_2	0.356471
100	PFHxS_2	0.510618	100	PFHxS_2	0.569352	100	PFHxS_2	0.540736	100	PFHxS_2	0.782888	100	PFHxS_2	0.970876	100	PFHxS_2	0.520214	100	PFHxS_2	1.42052	100	PFHxS_2	0.453789	100	PFHxS_2	0.755513	100	PFHxS_2	0.447549
200	PFHxS_2	0.773279	200	PFHxS_2	0.694207	200	PFHxS_2	0.453979	200	PFHxS_2	0.699096	200	PFHxS_2	0.900454	200	PFHxS_2	0.318135	200	PFHxS_2	1.89137	200	PFHxS_2	0.527921	200	PFHxS_2	0.638129	200	PFHxS_2	0.502214
400	PFHxS_2	0.94597	400	PFHxS_2	0.821126	400	PFHxS_2	0.260652	400	PFHxS_2	0.424475	400	PFHxS_2	0.55205	400	PFHxS_2	0.129314	400	PFHxS_2	2.72657	400	PFHxS_2	0.762045	400	PFHxS_2	0.293209	400	PFHxS_2	0.669055
0	PFHxS_3	0.702312	0	PFHxS_3	1.01425	0	PFHxS_3	1.76457	0	PFHxS_3	2.16947	0	PFHxS_3	2.90438	0	PFHxS_3	2.29273	0	PFHxS_3	1.11555	0	PFHxS_3	0.597061	0	PFHxS_3	4.40206	0	PFHxS_3	0.839701
6.25	PFHxS_3	0.58726	6.25	PFHxS_3	0.755499	6.25	PFHxS_3	1.28551	6.25	PFHxS_3	1.31612	6.25	PFHxS_3	2.00867	6.25	PFHxS_3	1.26825	6.25	PFHxS_3	0.629078	6.25	PFHxS_3	0.438232	6.25	PFHxS_3	1.24107	6.25	PFHxS_3	0.700704
12.5	PFHxS_3	0.498478	12.5	PFHxS_3	0.477884	12.5	PFHxS_3	0.936022	12.5	PFHxS_3	0.783796	12.5	PFHxS_3	0.949377	12.5	PFHxS_3	0.84943	12.5	PFHxS_3	0.482932	12.5	PFHxS_3	0.230299	12.5	PFHxS_3	0.651552	12.5	PFHxS_3	0.464462
25	PFHxS_3	0.337236	25	PFHxS_3	0.391677	25	PFHxS_3	0.796255	25	PFHxS_3	0.692539	25	PFHxS_3	0.78849	25	PFHxS_3	0.666524	25	PFHxS_3	0.520983	25	PFHxS_3	0.252635	25	PFHxS_3	0.509136	25	PFHxS_3	0.462733
50	PFHxS_3	0.630322	50	PFHxS_3	0.570229	50	PFHxS_3	0.78769	50	PFHxS_3	0.979865	50	PFHxS_3	1.24026	50	PFHxS_3	0.703877	50	PFHxS_3	0.946732	50	PFHxS_3	0.357674	50	PFHxS_3	0.837857	50	PFHxS_3	0.523342
100	PFHxS_3	0.577505	100	PFHxS_3	0.604257	100	PFHxS_3	0.609039	100	PFHxS_3	0.981026	100	PFHxS_3	1.30028	100	PFHxS_3	0.578705	100	PFHxS_3	1.64427	100	PFHxS_3	0.349998	100	PFHxS_3	0.7557	100	PFHxS_3	0.537796
200	PFHxS_3	1.21185	200	PFHxS_3	0.839548	200	PFHxS_3	0.434841	200	PFHxS_3	1.02121	200	PFHxS_3	1.61704	200	PFHxS_3	0.454212	200	PFHxS_3	2.7078	200	PFHxS_3	0.461777	200	PFHxS_3	0.911647	200	PFHxS_3	0.684534
400	PFHxS_3	1.10775	400	PFHxS_3	0.809237	400	PFHxS_3	0.17576	400	PFHxS_3	0.48732	400	PFHxS_3	0.627235	400	PFHxS_3	0.21249	400	PFHxS_3	3.26395	400	PFHxS_3	0.639675	400	PFHxS_3	0.263011	400	PFHxS_3	0.894882
0	PFHpS_1	1.34095	0	PFHpS_1	1.07515	0	PFHpS_1	1.21632	0	PFHpS_1	1.62104	0	PFHpS_1	1.84036	0	PFHpS_1	2.82319	0	PFHpS_1	1.07635	0	PFHpS_1	1.24319	0	PFHpS_1	2.99267	0	PFHpS_1	1.32765
6.25	PFHpS_1	1.23237	6.25	PFHpS_1	0.9557	6.25	PFHpS_1	1.16774	6.25	PFHpS_1	1.47456	6.25	PFHpS_1	1.25646	6.25	PFHpS_1	1.89647	6.25	PFHpS_1	0.872749	6.25	PFHpS_1	0.97464	6.25	PFHpS_1	1.3513	6.25	PFHpS_1	1.16166
12.5	PFHpS_1	0.985499	12.5	PFHpS_1	0.959916	12.5	PFHpS_1	0.985345	12.5	PFHpS_1	1.14669	12.5	PFHpS_1	1.11531	12.5	PFHpS_1	1.64101	12.5	PFHpS_1	0.819507	12.5	PFHpS_1	0.909178	12.5	PFHpS_1	1.70558	12.5	PFHpS_1	1.04326
25	PFHpS_1	1.17125	25	PFHpS_1	1.02003	25	PFHpS_1	1.06279	25	PFHpS_1	1.06529	25	PFHpS_1	1.08811	25	PFHpS_1	0.947201	25	PFHpS_1	0.801239	25	PFHpS_1	0.980031	25	PFHpS_1	1.03248	25	PFHpS_1	0.947036
50	PFHpS_1	1.22577	50	PFHpS_1	1.04648	50	PFHpS_1	0.89502	50	PFHpS_1	1.04491	50	PFHpS_1	1.13081	50	PFHpS_1	0.736647	50	PFHpS_1	1.43756	50	PFHpS_1	0.934653	50	PFHpS_1	0.894799	50	PFHpS_1	1.05203
100	PFHpS_1	1.51372	100	PFHpS_1	1.19375	100	PFHpS_1	0.775525	100	PFHpS_1	0.917707	100	PFHpS_1	0.927416	100	PFHpS_1	0.51088	100	PFHpS_1	2.02485	100	PFHpS_1	1.09175	100	PFHpS_1	0.67557	100	PFHpS_1	1.01844
200	PFHpS_1	2.54596	200	PFHpS_1	1.90902	200	PFHpS_1	0.559405	200	PFHpS_1	0.551065	200	PFHpS_1	0.500925	200	PFHpS_1	0.144329	200	PFHpS_1	4.50057	200	PFHpS_1	2.54591	200	PFHpS_1	0.245401	200	PFHpS_1	2.0525
0	PFHpS_2	1.39634	0	PFHpS_2	1.23314	0	PFHpS_2	1.30327	0	PFHpS_2	2.04499	0	PFHpS_2	1.79265	0	PFHpS_2	2.59219	0	PFHpS_2	1.25746	0	PFHpS_2	1.72057	0	PFHpS_2	3.20894	0	PFHpS_2	1.76015
6.25	PFHpS_2	1.30349	6.25	PFHpS_2	0.922537	6.25	PFHpS_2	0.90904	6.25	PFHpS_2	1.19207	6.25	PFHpS_2	1.12185	6.25	PFHpS_2	1.16419	6.25	PFHpS_2	0.991873	6.25	PFHpS_2	0.706495	6.25	PFHpS_2	1.57425	6.25	PFHpS_2	1.03207
12.5	PFHpS_2	1.46668	12.5	PFHpS_2	1.04271	12.5	PFHpS_2	1.13338	12.5	PFHpS_2	1.3282	12.5	PFHpS_2	1.47107	12.5	PFHpS_2	1.40344	12.5	PFHpS_2	1.12357	12.5	PFHpS_2	0.901248	12.5	PFHpS_2	1.94225	12.5	PFHpS_2	1.12304
25	PFHpS_2	1.01333	25	PFHpS_2	1.05893	25	PFHpS_2	1.0583	25	PFHpS_2	1.14312	25	PFHpS_2	1.10035	25	PFHpS_2	1.41145	25	PFHpS_2	1.10622	25	PFHpS_2	0.924501	25	PFHpS_2	1.92592	25	PFHpS_2	1.02827
50	PFHpS_2	0.991511	50	PFHpS_2	0.937677	50	PFHpS_2	0.772204	50	PFHpS_2	0.722403	50	PFHpS_2	0.641256	50	PFHpS_2	0.781609	50	PFHpS_2	1.08577	50	PFHpS_2	0.666104	50	PFHpS_2	1.0637	50	PFHpS_2	0.699903
100	PFHpS_2	2.01313	100	PFHpS_2	1.39693	100	PFHpS_2	0.544195	100	PFHpS_2	1.02162	100	PFHpS_2	1.02228	100	PFHpS_2	0.578272	100	PFHpS_2	3.4035	100	PFHpS_2	1.32882	100	PFHpS_2	1.12188	100	PFHpS_2	1.37717
200	PFHpS_2	3.02851	200	PFHpS_2	2.52021	200	PFHpS_2	0.335398	200	PFHpS_2	0.519257	200	PFHpS_2	0.531802	200	PFHpS_2	0.144495	200	PFHpS_2	5.61045	200	PFHpS_2	4.83024	200	PFHpS_2	0.0890246	200	PFHpS_2	3.26721
0	PFHpS_3	1.04352	0	PFHpS_3	1.07041	0	PFHpS_3	1.09401	0	PFHpS_3	1.61572	0	PFHpS_3	1.74452	0	PFHpS_3	1.76007	0	PFHpS_3	0.982276	0	PFHpS_3	1.6328	0	PFHpS_3	1.2857	0	PFHpS_3	1.3874
6.25	PFHpS_3	0.812644	6.25	PFHpS_3	0.909275	6.25	PFHpS_3	0.990198	6.25	PFHpS_3	1.03211	6.25	PFHpS_3	1.06808	6.25	PFHpS_3	1.25376	6.25	PFHpS_3	0.747714	6.25	PFHpS_3	0.915659	6.25	PFHpS_3	1.09456	6.25	PFHpS_3	1.00015
12.5	PFHpS_3	0.831036	12.5	PFHpS_3	0.985797	12.5	PFHpS_3	1.10925	12.5	PFHpS_3	1.17364	12.5	PFHpS_3	1.23561	12.5	PFHpS_3	1.03254	12.5	PFHpS_3	0.833905	12.5	PFHpS_3	1.09923	12.5	PFHpS_3	1.0499	12.5	PFHpS_3	1.0378
25	PFHpS_3	0.892725	25	PFHpS_3	0.842144	25	PFHpS_3	0.915321	25	PFHpS_3	0.97032	25	PFHpS_3	1.07547	25	PFHpS_3	0.741619	25	PFHpS_3	0.891824	25	PFHpS_3	0.849881	25	PFHpS_3	0.861752	25	PFHpS_3	0.878807
50	PFHpS_3	0.914603	50	PFHpS_3	0.889065	50	PFHpS_3	0.745203	50	PFHpS_3	0.881386	50	PFHpS_3	0.937004	50	PFHpS_3	0.386783	50	PFHpS_3	1.36444	50	PFHpS_3	0.864717	50	PFHpS_3	0.588445	50	PFHpS_3	0.90236
100	PFHpS_3	1.71467	100	PFHpS_3	1.27835	100	PFHpS_3	0.639038	100	PFHpS_3	0.847345	100	PFHpS_3	0.93322	100	PFHpS_3	0.316375	100	PFHpS_3	2.37582	100	PFHpS_3	1.30994	100	PFHpS_3	0.364685	100	PFHpS_3	1.36081
200	PFHpS_3	1.99511	200	PFHpS_3	2.50584	200	PFHpS_3	0.617762	200	PFHpS_3	0.36763	200	PFHpS_3	0.46838	200	PFHpS_3	0.052272	200	PFHpS_3	3.61755	200	PFHpS_3	5.68645	200	PFHpS_3	0.0263091	200	PFHpS_3	3.53865
0	PFOS_1	0.614518	0	PFOS_1	0.646743	0	PFOS_1	1.819	0	PFOS_1	1.74615	0	PFOS_1	2.14193	0	PFOS_1	3.14679	0	PFOS_1	0.621185	0	PFOS_1	0.28198	0	PFOS_1	3.12208	0	PFOS_1	0.552943
6.25	PFOS_1	0.626045	6.25	PFOS_1	0.602993	6.25	PFOS_1	1.36247	6.25	PFOS_1	1.30215	6.25	PFOS_1	1.38592	6.25	PFOS_1	1.66647	6.25	PFOS_1	0.409103	6.25	PFOS_1	0.208543	6.25	PFOS_1	1.66215	6.25	PFOS_1	0.436581
12.5	PFOS_1	0.750271	12.5	PFOS_1	0.762012	12.5	PFOS_1	1.66389	12.5	PFOS_1	1.50212	12.5	PFOS_1	1.43412	12.5	PFOS_1	2.07049	12.5	PFOS_1	0.471746	12.5	PFOS_1	0.317449	12.5	PFOS_1	1.60736	12.5	PFOS_1	0.582018
25	PFOS_1	0.670554	25	PFOS_1	0.722581	25	PFOS_1	1.36076	25	PFOS_1	1.35957	25	PFOS_1	1.15029	25	PFOS_1	1.61116	25	PFOS_1	0.533617	25	PFOS_1	0.255942	25	PFOS_1	1.69472	25	PFOS_1	0.512186
50	PFOS_1	0.749413	50	PFOS_1	0.661707	50	PFOS_1	0.840876	50	PFOS_1	1.18299	50	PFOS_1	1.08358	50	PFOS_1	1.19848	50	PFOS_1	0.648353	50	PFOS_1	0.227996	50	PFOS_1	1.12822	50	PFOS_1	0.478301
100	PFOS_1	1.1912	100	PFOS_1	0.902926	100	PFOS_1	0.536769	100	PFOS_1	0.77965	100	PFOS_1	0.987741	100	PFOS_1	0.640694	100	PFOS_1	1.03732	100	PFOS_1	0.498201	100	PFOS_1	0.54987	100	PFOS_1	0.837268
200	PFOS_1	1.33511	200	PFOS_1	1.7172	200	PFOS_1	0.228936	200	PFOS_1	0.15393	200	PFOS_1	0.225088	200	PFOS_1	0.0200683	200	PFOS_1	0.743614	200	PFOS_1	3.83532	200	PFOS_1	0.00479969	200	PFOS_1	1.25608
400	PFOS_1	2.64431	400	PFOS_1	2.02998	400	PFOS_1	0.115498	400	PFOS_1	0.344961	400	PFOS_1	0.294876	400	PFOS_1	0.0972377	400	PFOS_1	2.05052	400	PFOS_1	4.20426	400	PFOS_1	0.021344	400	PFOS_1	3.26459
0	PFOS_2	0.496525	0	PFOS_2	0.539087	0	PFOS_2	1.3069	0	PFOS_2	1.39858	0	PFOS_2	1.44785	0	PFOS_2	2.8467	0	PFOS_2	0.477512	0	PFOS_2	0.263376	0	PFOS_2	2.22628	0	PFOS_2	0.520555
6.25	PFOS_2	0.314468	6.25	PFOS_2	0.580699	6.25	PFOS_2	1.17735	6.25	PFOS_2	0.810546	6.25	PFOS_2	0.60478	6.25	PFOS_2	1.45921	6.25	PFOS_2	0.288449	6.25	PFOS_2	0.19733	6.25	PFOS_2	0.893691	6.25	PFOS_2	0.332801
12.5	PFOS_2	0.461996	12.5	PFOS_2	0.615915	12.5	PFOS_2	1.1473	12.5	PFOS_2	1.02997	12.5	PFOS_2	1.06503	12.5	PFOS_2	1.88467	12.5	PFOS_2	0.320681	12.5	PFOS_2	0.273254	12.5	PFOS_2	1.39155	12.5	PFOS_2	0.47224
25	PFOS_2	0.377314	25	PFOS_2	0.572544	25	PFOS_2	1.0425	25	PFOS_2	1.01136	25	PFOS_2	0.849886	25	PFOS_2	1.17688	25	PFOS_2	0.395966	25	PFOS_2	0.209398	25	PFOS_2	1.18514	25	PFOS_2	0.372764
50	PFOS_2	0.579955	50	PFOS_2	0.603822	50	PFOS_2	0.932327	50	PFOS_2	1.03319	50	PFOS_2	1.16144	50	PFOS_2	1.11831	50	PFOS_2	0.441064	50	PFOS_2	0.262525	50	PFOS_2	0.98997	50	PFOS_2	0.443687
100	PFOS_2	0.534414	100	PFOS_2	0.786412	100	PFOS_2	0.596702	100	PFOS_2	0.526373	100	PFOS_2	0.626118	100	PFOS_2	0.366642	100	PFOS_2	0.786861	100	PFOS_2	0.401485	100	PFOS_2	0.338917	100	PFOS_2	0.581473
200	PFOS_2	0.743362	200	PFOS_2	1.52659	200	PFOS_2	0.496294	200	PFOS_2	0.225967	200	PFOS_2	0.265542	200	PFOS_2	0.0138283	200	PFOS_2	0.867149	200	PFOS_2	2.65532	200	PFOS_2	0.00392918	200	PFOS_2	1.29637
400	PFOS_2	1.06605	400	PFOS_2	1.62023	400	PFOS_2	0.510773	400	PFOS_2	0.138407	400	PFOS_2	0.22185	400	PFOS_2	0	400	PFOS_2	0.958877	400	PFOS_2	3.39112	400	PFOS_2	0.00350071	400	PFOS_2	1.23772
0	PFOS_3	0.629387	0	PFOS_3	0.743023	0	PFOS_3	2.16265	0	PFOS_3	2.21961	0	PFOS_3	2.19914	0	PFOS_3	4.1153	0	PFOS_3	0.578271	0	PFOS_3	0.218062	0	PFOS_3	4.00695	0	PFOS_3	0.622673
6.25	PFOS_3	0.328252	6.25	PFOS_3	0.655424	6.25	PFOS_3	1.74399	6.25	PFOS_3	1.22909	6.25	PFOS_3	0.89064	6.25	PFOS_3	1.946	6.25	PFOS_3	0.406805	6.25	PFOS_3	0.210743	6.25	PFOS_3	1.38467	6.25	PFOS_3	0.413653
12.5	PFOS_3	0.645507	12.5	PFOS_3	0.929267	12.5	PFOS_3	1.79534	12.5	PFOS_3	1.97361	12.5	PFOS_3	1.66972	12.5	PFOS_3	3.28846	12.5	PFOS_3	0.55461	12.5	PFOS_3	0.305373	12.5	PFOS_3	2.00857	12.5	PFOS_3	0.670339
25	PFOS_3	0.604443	25	PFOS_3	0.738871	25	PFOS_3	1.18422	25	PFOS_3	1.48303	25	PFOS_3	1.22108	25	PFOS_3	1.79282	25	PFOS_3	0.46749	25	PFOS_3	0.217238	25	PFOS_3	1.53404	25	PFOS_3	0.555172
50	PFOS_3	0.494941	50	PFOS_3	0.61565	50	PFOS_3	0.770706	50	PFOS_3	1.18944	50	PFOS_3	0.983983	50	PFOS_3	1.18633	50	PFOS_3	0.573853	50	PFOS_3	0.210993	50	PFOS_3	0.728578	50	PFOS_3	0.536401
100	PFOS_3	0.810442	100	PFOS_3	1.03913	100	PFOS_3	0.413888	100	PFOS_3	0.397085	100	PFOS_3	0.434314	100	PFOS_3	0.278236	100	PFOS_3	1.13145	100	PFOS_3	0.604521	100	PFOS_3	0.195712	100	PFOS_3	1.01123
200	PFOS_3	0.564945	200	PFOS_3	1.18745	200	PFOS_3	0.247111	200	PFOS_3	0.156477	200	PFOS_3	0.167313	200	PFOS_3	0.0285234	200	PFOS_3	0.739304	200	PFOS_3	1.73936	200	PFOS_3	0.00151669	200	PFOS_3	0.871992
400	PFOS_3	0.724272	400	PFOS_3	1.36248	400	PFOS_3	0.257385	400	PFOS_3	0.194343	400	PFOS_3	0.230919	400	PFOS_3	0.0193769	400	PFOS_3	0.850237	400	PFOS_3	2.007	400	PFOS_3	0.00497997	400	PFOS_3	1.14413
0	PFDS_1	0.650889	0	PFDS_1	0.902199	0	PFDS_1	1.28911	0	PFDS_1	1.07376	0	PFDS_1	0.712465	0	PFDS_1	1.11254	0	PFDS_1	0.431405	0	PFDS_1	0.797952	0	PFDS_1	1.15952	0	PFDS_1	0.934829
6.25	PFDS_1	0.887218	6.25	PFDS_1	1.06209	6.25	PFDS_1	1.38176	6.25	PFDS_1	1.29745	6.25	PFDS_1	1.06029	6.25	PFDS_1	1.1573	6.25	PFDS_1	0.619698	6.25	PFDS_1	0.895528	6.25	PFDS_1	1.63484	6.25	PFDS_1	1.04421
12.5	PFDS_1	0.825288	12.5	PFDS_1	1.13513	12.5	PFDS_1	1.25991	12.5	PFDS_1	1.30019	12.5	PFDS_1	1.01904	12.5	PFDS_1	1.3792	12.5	PFDS_1	0.565315	12.5	PFDS_1	0.975966	12.5	PFDS_1	1.21987	12.5	PFDS_1	1.09614
25	PFDS_1	0.745207	25	PFDS_1	1.15534	25	PFDS_1	1.20483	25	PFDS_1	1.21945	25	PFDS_1	1.07096	25	PFDS_1	0.979874	25	PFDS_1	0.473087	25	PFDS_1	1.03987	25	PFDS_1	1.09466	25	PFDS_1	1.08237
50	PFDS_1	0.725043	50	PFDS_1	1.08912	50	PFDS_1	0.924105	50	PFDS_1	1.04977	50	PFDS_1	0.836928	50	PFDS_1	0.85064	50	PFDS_1	0.433173	50	PFDS_1	1.1303	50	PFDS_1	0.621917	50	PFDS_1	1.05054
100	PFDS_1	0.685146	100	PFDS_1	1.16378	100	PFDS_1	0.898029	100	PFDS_1	0.87031	100	PFDS_1	0.713822	100	PFDS_1	0.684128	100	PFDS_1	0.434807	100	PFDS_1	1.24637	100	PFDS_1	0.505125	100	PFDS_1	1.0815
200	PFDS_1	0.647874	200	PFDS_1	1.43018	200	PFDS_1	0.825516	200	PFDS_1	0.815789	200	PFDS_1	0.606196	200	PFDS_1	0.589972	200	PFDS_1	0.356387	200	PFDS_1	1.45491	200	PFDS_1	0.291095	200	PFDS_1	1.30937
0	PFDS_2	0.646963	0	PFDS_2	1.05339	0	PFDS_2	1.58543	0	PFDS_2	1.51618	0	PFDS_2	1.11287	0	PFDS_2	1.73459	0	PFDS_2	0.827515	0	PFDS_2	0.912213	0	PFDS_2	2.47605	0	PFDS_2	1.0356
6.25	PFDS_2	0.992624	6.25	PFDS_2	1.13667	6.25	PFDS_2	1.27636	6.25	PFDS_2	1.30651	6.25	PFDS_2	1.09028	6.25	PFDS_2	1.2277	6.25	PFDS_2	0.623607	6.25	PFDS_2	0.843347	6.25	PFDS_2	1.61101	6.25	PFDS_2	1.02382
12.5	PFDS_2	0.902019	12.5	PFDS_2	1.19539	12.5	PFDS_2	1.38516	12.5	PFDS_2	1.37296	12.5	PFDS_2	1.27687	12.5	PFDS_2	1.14385	12.5	PFDS_2	0.550068	12.5	PFDS_2	1.06263	12.5	PFDS_2	1.39161	12.5	PFDS_2	1.11526
25	PFDS_2	0.671177	25	PFDS_2	1.08463	25	PFDS_2	1.11137	25	PFDS_2	1.2199	25	PFDS_2	0.866725	25	PFDS_2	0.824681	25	PFDS_2	0.432049	25	PFDS_2	0.976217	25	PFDS_2	1.12068	25	PFDS_2	1.00134
50	PFDS_2	0.675688	50	PFDS_2	1.14863	50	PFDS_2	1.14871	50	PFDS_2	1.10258	50	PFDS_2	0.812448	50	PFDS_2	0.841146	50	PFDS_2	0.430607	50	PFDS_2	1.02441	50	PFDS_2	0.737081	50	PFDS_2	1.05073
100	PFDS_2	0.664088	100	PFDS_2	1.25709	100	PFDS_2	0.892917	100	PFDS_2	0.893586	100	PFDS_2	0.667457	100	PFDS_2	0.569214	100	PFDS_2	0.414595	100	PFDS_2	1.16685	100	PFDS_2	0.435158	100	PFDS_2	1.20705
200	PFDS_2	0.626637	200	PFDS_2	1.32777	200	PFDS_2	0.738655	200	PFDS_2	0.653947	200	PFDS_2	0.5031	200	PFDS_2	0.44381	200	PFDS_2	0.334956	200	PFDS_2	1.28553	200	PFDS_2	0.248646	200	PFDS_2	1.08915
0	PFDS_3	0.829761	0	PFDS_3	1.24209	0	PFDS_3	1.12595	0	PFDS_3	1.66918	0	PFDS_3	1.35154	0	PFDS_3	1.75714	0	PFDS_3	0.765304	0	PFDS_3	1.20508	0	PFDS_3	1.58311	0	PFDS_3	1.25095
6.25	PFDS_3	0.852186	6.25	PFDS_3	1.16879	6.25	PFDS_3	1.16875	6.25	PFDS_3	1.33479	6.25	PFDS_3	1.12066	6.25	PFDS_3	1.15704	6.25	PFDS_3	0.565598	6.25	PFDS_3	1.03663	6.25	PFDS_3	1.00184	6.25	PFDS_3	1.10279
12.5	PFDS_3	0.742274	12.5	PFDS_3	1.08426	12.5	PFDS_3	0.950484	12.5	PFDS_3	1.25703	12.5	PFDS_3	1.02949	12.5	PFDS_3	0.865841	12.5	PFDS_3	0.489971	12.5	PFDS_3	0.872386	12.5	PFDS_3	0.698805	12.5	PFDS_3	1.03204
25	PFDS_3	0.668105	25	PFDS_3	1.1023	25	PFDS_3	0.950998	25	PFDS_3	1.06109	25	PFDS_3	0.841868	25	PFDS_3	0.649545	25	PFDS_3	0.34944	25	PFDS_3	0.975307	25	PFDS_3	0.45781	25	PFDS_3	1.07069
50	PFDS_3	0.730399	50	PFDS_3	1.15791	50	PFDS_3	1.00466	50	PFDS_3	1.12562	50	PFDS_3	0.912372	50	PFDS_3	0.720629	50	PFDS_3	0.378406	50	PFDS_3	1.2687	50	PFDS_3	0.367252	50	PFDS_3	1.20594
100	PFDS_3	0.645744	100	PFDS_3	1.11325	100	PFDS_3	0.911969	100	PFDS_3	0.888423	100	PFDS_3	0.641272	100	PFDS_3	0.546906	100	PFDS_3	0.314726	100	PFDS_3	1.02868	100	PFDS_3	0.231385	100	PFDS_3	1.0714
200	PFDS_3	0.625769	200	PFDS_3	1.3677	200	PFDS_3	1.00733	200	PFDS_3	0.834636	200	PFDS_3	0.720239	200	PFDS_3	0.366567	200	PFDS_3	0.287	200	PFDS_3	1.29023	200	PFDS_3	0.14056	200	PFDS_3	1.18995
0	HFPO-DA_1	0.599769	0	HFPO-DA_1	0.694231	0	HFPO-DA_1	1.26958	0	HFPO-DA_1	1.51365	0	HFPO-DA_1	1.81784	0	HFPO-DA_1	1.41987	0	HFPO-DA_1	1.00524	0	HFPO-DA_1	0.578545	0	HFPO-DA_1	2.58503	0	HFPO-DA_1	0.683697
6.25	HFPO-DA_1	0.477426	6.25	HFPO-DA_1	0.673223	6.25	HFPO-DA_1	0.843601	6.25	HFPO-DA_1	0.976754	6.25	HFPO-DA_1	1.35824	6.25	HFPO-DA_1	1.00799	6.25	HFPO-DA_1	0.908009	6.25	HFPO-DA_1	0.502873	6.25	HFPO-DA_1	1.25636	6.25	HFPO-DA_1	0.563759
12.5	HFPO-DA_1	0.709342	12.5	HFPO-DA_1	0.810131	12.5	HFPO-DA_1	1.13678	12.5	HFPO-DA_1	1.29089	12.5	HFPO-DA_1	1.93469	12.5	HFPO-DA_1	1.5377	12.5	HFPO-DA_1	0.782506	12.5	HFPO-DA_1	0.668751	12.5	HFPO-DA_1	1.67478	12.5	HFPO-DA_1	0.679619
25	HFPO-DA_1	0.494657	25	HFPO-DA_1	0.578408	25	HFPO-DA_1	0.797132	25	HFPO-DA_1	0.904067	25	HFPO-DA_1	1.098	25	HFPO-DA_1	0.743105	25	HFPO-DA_1	0.890534	25	HFPO-DA_1	0.461376	25	HFPO-DA_1	1.17198	25	HFPO-DA_1	0.512955
50	HFPO-DA_1	0.863405	50	HFPO-DA_1	0.718067	50	HFPO-DA_1	1.15226	50	HFPO-DA_1	1.10399	50	HFPO-DA_1	1.55677	50	HFPO-DA_1	1.2509	50	HFPO-DA_1	1.29114	50	HFPO-DA_1	0.414977	50	HFPO-DA_1	1.4066	50	HFPO-DA_1	0.573602
100	HFPO-DA_1	1.20524	100	HFPO-DA_1	0.704925	100	HFPO-DA_1	0.943635	100	HFPO-DA_1	1.14412	100	HFPO-DA_1	1.6038	100	HFPO-DA_1	1.00432	100	HFPO-DA_1	1.91437	100	HFPO-DA_1	0.454025	100	HFPO-DA_1	1.00176	100	HFPO-DA_1	0.625846
200	HFPO-DA_1	1.34084	200	HFPO-DA_1	0.638593	200	HFPO-DA_1	0.930782	200	HFPO-DA_1	1.12665	200	HFPO-DA_1	1.54112	200	HFPO-DA_1	0.868417	200	HFPO-DA_1	2.11024	200	HFPO-DA_1	0.420483	200	HFPO-DA_1	1.11632	200	HFPO-DA_1	0.65829
400	HFPO-DA_1	1.63543	400	HFPO-DA_1	0.616115	400	HFPO-DA_1	0.894668	400	HFPO-DA_1	0.965682	400	HFPO-DA_1	1.16388	400	HFPO-DA_1	0.774871	400	HFPO-DA_1	3.07727	400	HFPO-DA_1	0.362005	400	HFPO-DA_1	1.14374	400	HFPO-DA_1	0.575771
0	HFPO-DA_2	0.387974	0	HFPO-DA_2	0.627934	0	HFPO-DA_2	0.840774	0	HFPO-DA_2	1.06519	0	HFPO-DA_2	1.38827	0	HFPO-DA_2	1.09575	0	HFPO-DA_2	0.788061	0	HFPO-DA_2	0.568108	0	HFPO-DA_2	1.87796	0	HFPO-DA_2	0.612306
6.25	HFPO-DA_2	0.421363	6.25	HFPO-DA_2	0.671033	6.25	HFPO-DA_2	0.902305	6.25	HFPO-DA_2	1.01476	6.25	HFPO-DA_2	1.14523	6.25	HFPO-DA_2	1.14496	6.25	HFPO-DA_2	0.925594	6.25	HFPO-DA_2	0.446223	6.25	HFPO-DA_2	1.43075	6.25	HFPO-DA_2	0.503586
12.5	HFPO-DA_2	0.481909	12.5	HFPO-DA_2	0.678174	12.5	HFPO-DA_2	0.857971	12.5	HFPO-DA_2	1.07313	12.5	HFPO-DA_2	1.40846	12.5	HFPO-DA_2	0.876304	12.5	HFPO-DA_2	0.898212	12.5	HFPO-DA_2	0.512095	12.5	HFPO-DA_2	1.54049	12.5	HFPO-DA_2	0.570599
25	HFPO-DA_2	0.578228	25	HFPO-DA_2	0.70207	25	HFPO-DA_2	0.782405	25	HFPO-DA_2	0.945754	25	HFPO-DA_2	1.48997	25	HFPO-DA_2	0.830035	25	HFPO-DA_2	1.00901	25	HFPO-DA_2	0.53634	25	HFPO-DA_2	1.13918	25	HFPO-DA_2	0.548913
50	HFPO-DA_2	0.724405	50	HFPO-DA_2	0.654915	50	HFPO-DA_2	0.684118	50	HFPO-DA_2	0.948478	50	HFPO-DA_2	1.37381	50	HFPO-DA_2	0.819079	50	HFPO-DA_2	1.25135	50	HFPO-DA_2	0.529132	50	HFPO-DA_2	0.866679	50	HFPO-DA_2	0.608892
100	HFPO-DA_2	0.926436	100	HFPO-DA_2	0.686978	100	HFPO-DA_2	0.67393	100	HFPO-DA_2	0.877673	100	HFPO-DA_2	1.33771	100	HFPO-DA_2	0.707866	100	HFPO-DA_2	1.89477	100	HFPO-DA_2	0.467595	100	HFPO-DA_2	0.917813	100	HFPO-DA_2	0.617276
200	HFPO-DA_2	0.85967	200	HFPO-DA_2	0.618939	200	HFPO-DA_2	0.6799	200	HFPO-DA_2	0.83273	200	HFPO-DA_2	1.24329	200	HFPO-DA_2	0.517013	200	HFPO-DA_2	1.77575	200	HFPO-DA_2	0.516335	200	HFPO-DA_2	0.930448	200	HFPO-DA_2	0.540064
400	HFPO-DA_2	1.28809	400	HFPO-DA_2	0.709907	400	HFPO-DA_2	0.717719	400	HFPO-DA_2	0.927475	400	HFPO-DA_2	1.29768	400	HFPO-DA_2	0.769989	400	HFPO-DA_2	2.51138	400	HFPO-DA_2	0.455084	400	HFPO-DA_2	1.10429	400	HFPO-DA_2	0.600927
0	HFPO-DA_3	0.702312	0	HFPO-DA_3	1.01425	0	HFPO-DA_3	1.76457	0	HFPO-DA_3	2.16947	0	HFPO-DA_3	2.90438	0	HFPO-DA_3	2.29273	0	HFPO-DA_3	1.11555	0	HFPO-DA_3	0.597061	0	HFPO-DA_3	4.40206	0	HFPO-DA_3	0.839701
6.25	HFPO-DA_3	0.595745	6.25	HFPO-DA_3	0.671162	6.25	HFPO-DA_3	1.14791	6.25	HFPO-DA_3	1.2916	6.25	HFPO-DA_3	1.41113	6.25	HFPO-DA_3	1.04697	6.25	HFPO-DA_3	1.12126	6.25	HFPO-DA_3	0.375957	6.25	HFPO-DA_3	1.10138	6.25	HFPO-DA_3	0.570874
12.5	HFPO-DA_3	0.700476	12.5	HFPO-DA_3	0.716748	12.5	HFPO-DA_3	1.06246	12.5	HFPO-DA_3	1.43499	12.5	HFPO-DA_3	1.85682	12.5	HFPO-DA_3	1.16062	12.5	HFPO-DA_3	1.27588	12.5	HFPO-DA_3	0.422179	12.5	HFPO-DA_3	0.941296	12.5	HFPO-DA_3	0.720882
25	HFPO-DA_3	0.939677	25	HFPO-DA_3	0.697056	25	HFPO-DA_3	1.14734	25	HFPO-DA_3	1.36009	25	HFPO-DA_3	1.82062	25	HFPO-DA_3	1.0744	25	HFPO-DA_3	1.82305	25	HFPO-DA_3	0.465199	25	HFPO-DA_3	1.21227	25	HFPO-DA_3	0.704418
50	HFPO-DA_3	1.16748	50	HFPO-DA_3	0.82243	50	HFPO-DA_3	1.13227	50	HFPO-DA_3	1.44356	50	HFPO-DA_3	2.0704	50	HFPO-DA_3	1.29094	50	HFPO-DA_3	1.96095	50	HFPO-DA_3	0.493934	50	HFPO-DA_3	1.06384	50	HFPO-DA_3	0.725389
100	HFPO-DA_3	1.14915	100	HFPO-DA_3	0.692382	100	HFPO-DA_3	0.807679	100	HFPO-DA_3	1.19662	100	HFPO-DA_3	1.55372	100	HFPO-DA_3	0.912449	100	HFPO-DA_3	2.20707	100	HFPO-DA_3	0.396511	100	HFPO-DA_3	0.57255	100	HFPO-DA_3	0.701614
200	HFPO-DA_3	1.52685	200	HFPO-DA_3	0.732559	200	HFPO-DA_3	0.988891	200	HFPO-DA_3	1.20699	200	HFPO-DA_3	1.60166	200	HFPO-DA_3	0.789833	200	HFPO-DA_3	2.71915	200	HFPO-DA_3	0.506153	200	HFPO-DA_3	0.838928	200	HFPO-DA_3	0.777783
400	HFPO-DA_3	2.31537	400	HFPO-DA_3	0.97024	400	HFPO-DA_3	0.811716	400	HFPO-DA_3	1.31446	400	HFPO-DA_3	1.7958	400	HFPO-DA_3	0.869532	400	HFPO-DA_3	3.66455	400	HFPO-DA_3	0.595757	400	HFPO-DA_3	0.744468	400	HFPO-DA_3	0.868034
0.39	HFPO-TA_1	0.739287	0.39	HFPO-TA_1	1.14498	0.39	HFPO-TA_1	1.41914	0.39	HFPO-TA_1	1.27211	0.39	HFPO-TA_1	1.16034	0.39	HFPO-TA_1	2.94717	0.39	HFPO-TA_1	0.809354	0.39	HFPO-TA_1	1.19627	0.39	HFPO-TA_1	2.30118	0.39	HFPO-TA_1	1.24283
0.78	HFPO-TA_1	0.962879	0.78	HFPO-TA_1	1.19766	0.78	HFPO-TA_1	1.3494	0.78	HFPO-TA_1	1.22269	0.78	HFPO-TA_1	1.00877	0.78	HFPO-TA_1	2.2344	0.78	HFPO-TA_1	0.860423	0.78	HFPO-TA_1	0.920985	0.78	HFPO-TA_1	1.98329	0.78	HFPO-TA_1	1.09096
1.56	HFPO-TA_1	1.13094	1.56	HFPO-TA_1	1.20359	1.56	HFPO-TA_1	1.29689	1.56	HFPO-TA_1	1.29937	1.56	HFPO-TA_1	1.09227	1.56	HFPO-TA_1	2.46296	1.56	HFPO-TA_1	1.12125	1.56	HFPO-TA_1	0.852698	1.56	HFPO-TA_1	2.20038	1.56	HFPO-TA_1	1.17379
3.125	HFPO-TA_1	1.5119	3.125	HFPO-TA_1	1.14122	3.125	HFPO-TA_1	1.06049	3.125	HFPO-TA_1	1.17417	3.125	HFPO-TA_1	1.01693	3.125	HFPO-TA_1	1.67401	3.125	HFPO-TA_1	1.54924	3.125	HFPO-TA_1	0.962852	3.125	HFPO-TA_1	1.98532	3.125	HFPO-TA_1	1.09043
6.25	HFPO-TA_1	2.09905	6.25	HFPO-TA_1	1.22758	6.25	HFPO-TA_1	0.971976	6.25	HFPO-TA_1	1.15355	6.25	HFPO-TA_1	1.00353	6.25	HFPO-TA_1	0.901815	6.25	HFPO-TA_1	2.51151	6.25	HFPO-TA_1	1.08312	6.25	HFPO-TA_1	1.42072	6.25	HFPO-TA_1	1.08214
0	HFPO-TA_2	0.331683	0	HFPO-TA_2	0.971265	0	HFPO-TA_2	1.10738	0	HFPO-TA_2	0.929861	0	HFPO-TA_2	0.867837	0	HFPO-TA_2	0.961871	0	HFPO-TA_2	0.406346	0	HFPO-TA_2	1.05897	0	HFPO-TA_2	0.603559	0	HFPO-TA_2	0.977845
0.39	HFPO-TA_2	0.455312	0.39	HFPO-TA_2	0.929298	0.39	HFPO-TA_2	1.04421	0.39	HFPO-TA_2	0.91775	0.39	HFPO-TA_2	0.801834	0.39	HFPO-TA_2	0.624527	0.39	HFPO-TA_2	0.475279	0.39	HFPO-TA_2	1.04242	0.39	HFPO-TA_2	0.548957	0.39	HFPO-TA_2	0.978134
0.78	HFPO-TA_2	0.53339	0.78	HFPO-TA_2	1.05983	0.78	HFPO-TA_2	0.901154	0.78	HFPO-TA_2	0.902344	0.78	HFPO-TA_2	0.796632	0.78	HFPO-TA_2	0.689455	0.78	HFPO-TA_2	0.730943	0.78	HFPO-TA_2	1.1154	0.78	HFPO-TA_2	0.555337	0.78	HFPO-TA_2	0.90741
1.56	HFPO-TA_2	0.735812	1.56	HFPO-TA_2	0.956679	1.56	HFPO-TA_2	1.0089	1.56	HFPO-TA_2	0.896375	1.56	HFPO-TA_2	0.853971	1.56	HFPO-TA_2	0.400018	1.56	HFPO-TA_2	0.73781	1.56	HFPO-TA_2	0.952181	1.56	HFPO-TA_2	0.411954	1.56	HFPO-TA_2	0.959889
3.125	HFPO-TA_2	0.815623	3.125	HFPO-TA_2	0.92847	3.125	HFPO-TA_2	1.008	3.125	HFPO-TA_2	0.825805	3.125	HFPO-TA_2	0.772977	3.125	HFPO-TA_2	0.385206	3.125	HFPO-TA_2	0.952026	3.125	HFPO-TA_2	0.773231	3.125	HFPO-TA_2	0.352247	3.125	HFPO-TA_2	0.870244
6.25	HFPO-TA_2	1.15593	6.25	HFPO-TA_2	1.01534	6.25	HFPO-TA_2	0.852286	6.25	HFPO-TA_2	0.91137	6.25	HFPO-TA_2	0.803848	6.25	HFPO-TA_2	0.182788	6.25	HFPO-TA_2	1.60819	6.25	HFPO-TA_2	1.0424	6.25	HFPO-TA_2	0.241267	6.25	HFPO-TA_2	0.971706
0	HFPO-TA_3	0.911705	0	HFPO-TA_3	1.02649	0	HFPO-TA_3	1.21581	0	HFPO-TA_3	1.21394	0	HFPO-TA_3	1.38229	0	HFPO-TA_3	1.59785	0	HFPO-TA_3	0.563209	0	HFPO-TA_3	1.51904	0	HFPO-TA_3	1.2831	0	HFPO-TA_3	1.22444
0.39	HFPO-TA_3	0.893739	0.39	HFPO-TA_3	1.06139	0.39	HFPO-TA_3	1.26977	0.39	HFPO-TA_3	1.17192	0.39	HFPO-TA_3	1.21182	0.39	HFPO-TA_3	1.60713	0.39	HFPO-TA_3	0.600877	0.39	HFPO-TA_3	1.30806	0.39	HFPO-TA_3	1.2485	0.39	HFPO-TA_3	1.09157
0.78	HFPO-TA_3	0.809245	0.78	HFPO-TA_3	0.993356	0.78	HFPO-TA_3	1.00477	0.78	HFPO-TA_3	1.00699	0.78	HFPO-TA_3	0.980957	0.78	HFPO-TA_3	1.12	0.78	HFPO-TA_3	0.571691	0.78	HFPO-TA_3	1.00915	0.78	HFPO-TA_3	1.05233	0.78	HFPO-TA_3	1.02366
1.56	HFPO-TA_3	1.02099	1.56	HFPO-TA_3	1.03204	1.56	HFPO-TA_3	0.975663	1.56	HFPO-TA_3	0.922752	1.56	HFPO-TA_3	1.03517	1.56	HFPO-TA_3	1.37277	1.56	HFPO-TA_3	0.711593	1.56	HFPO-TA_3	1.12272	1.56	HFPO-TA_3	1.06735	1.56	HFPO-TA_3	0.998897
3.125	HFPO-TA_3	1.16073	3.125	HFPO-TA_3	0.99457	3.125	HFPO-TA_3	0.956063	3.125	HFPO-TA_3	0.965474	3.125	HFPO-TA_3	0.96049	3.125	HFPO-TA_3	0.689785	3.125	HFPO-TA_3	1.0647	3.125	HFPO-TA_3	1.03425	3.125	HFPO-TA_3	0.88253	3.125	HFPO-TA_3	1.04278
6.25	HFPO-TA_3	1.84092	6.25	HFPO-TA_3	1.03947	6.25	HFPO-TA_3	1.01861	6.25	HFPO-TA_3	0.930205	6.25	HFPO-TA_3	1.03766	6.25	HFPO-TA_3	0.566541	6.25	HFPO-TA_3	1.66472	6.25	HFPO-TA_3	1.44271	6.25	HFPO-TA_3	0.559263	6.25	HFPO-TA_3	0.977964
0	HFPO-TA_4	0.197267	0	HFPO-TA_4	0.628914	0	HFPO-TA_4	2.576	0	HFPO-TA_4	1.85569	0	HFPO-TA_4	2.10125	0	HFPO-TA_4	3.23223	0	HFPO-TA_4	0.250178	0	HFPO-TA_4	0.273911	0	HFPO-TA_4	2.51102	0	HFPO-TA_4	0.377936
6.25	HFPO-TA_4	0.655272	6.25	HFPO-TA_4	0.525936	6.25	HFPO-TA_4	1.38535	6.25	HFPO-TA_4	1.22905	6.25	HFPO-TA_4	1.38335	6.25	HFPO-TA_4	0.811389	6.25	HFPO-TA_4	0.814981	6.25	HFPO-TA_4	0.21242	6.25	HFPO-TA_4	1.18342	6.25	HFPO-TA_4	0.327774
12.5	HFPO-TA_4	0.546553	12.5	HFPO-TA_4	0.658711	12.5	HFPO-TA_4	1.26569	12.5	HFPO-TA_4	0.932745	12.5	HFPO-TA_4	0.868497	12.5	HFPO-TA_4	0.483086	12.5	HFPO-TA_4	0.806849	12.5	HFPO-TA_4	0.295249	12.5	HFPO-TA_4	0.76536	12.5	HFPO-TA_4	0.404647
25	HFPO-TA_4	0.648647	25	HFPO-TA_4	1.5156	25	HFPO-TA_4	0.703931	25	HFPO-TA_4	0.470714	25	HFPO-TA_4	0.390805	25	HFPO-TA_4	0.128223	25	HFPO-TA_4	0.658382	25	HFPO-TA_4	2.08643	25	HFPO-TA_4	0.126156	25	HFPO-TA_4	1.50905
50	HFPO-TA_4	1.39861	50	HFPO-TA_4	1.39914	50	HFPO-TA_4	0.11445	50	HFPO-TA_4	0.31299	50	HFPO-TA_4	0.10489	50	HFPO-TA_4	0.00467748	50	HFPO-TA_4	1.20363	50	HFPO-TA_4	1.59101	50	HFPO-TA_4	0.00767335	50	HFPO-TA_4	1.7863
0	HFPO-TA_5	0.373137	0	HFPO-TA_5	0.514943	0	HFPO-TA_5	2.49567	0	HFPO-TA_5	1.91977	0	HFPO-TA_5	1.98186	0	HFPO-TA_5	4.79957	0	HFPO-TA_5	0.230762	0	HFPO-TA_5	0.211138	0	HFPO-TA_5	5.09562	0	HFPO-TA_5	0.360482
6.25	HFPO-TA_5	1.45081	6.25	HFPO-TA_5	0.637044	6.25	HFPO-TA_5	1.63378	6.25	HFPO-TA_5	1.7818	6.25	HFPO-TA_5	1.77866	6.25	HFPO-TA_5	1.68016	6.25	HFPO-TA_5	1.13427	6.25	HFPO-TA_5	0.208185	6.25	HFPO-TA_5	2.91883	6.25	HFPO-TA_5	0.438114
12.5	HFPO-TA_5	1.52206	12.5	HFPO-TA_5	1.02537	12.5	HFPO-TA_5	1.30958	12.5	HFPO-TA_5	1.5904	12.5	HFPO-TA_5	1.36556	12.5	HFPO-TA_5	0.810999	12.5	HFPO-TA_5	1.23041	12.5	HFPO-TA_5	0.595558	12.5	HFPO-TA_5	2.08461	12.5	HFPO-TA_5	0.784714
25	HFPO-TA_5	1.2141	25	HFPO-TA_5	1.56422	25	HFPO-TA_5	0.435516	25	HFPO-TA_5	0.4835	25	HFPO-TA_5	0.285617	25	HFPO-TA_5	0.0848657	25	HFPO-TA_5	0.882426	25	HFPO-TA_5	2.14088	25	HFPO-TA_5	0.0806677	25	HFPO-TA_5	1.79025
50	HFPO-TA_5	1.45355	50	HFPO-TA_5	1.63611	50	HFPO-TA_5	0.089203	50	HFPO-TA_5	0.301108	50	HFPO-TA_5	0.109551	50	HFPO-TA_5	0.0421784	50	HFPO-TA_5	1.9586	50	HFPO-TA_5	1.48347	50	HFPO-TA_5	0.0157798	50	HFPO-TA_5	1.83234
0	HFPO-TA_6	0.284309	0	HFPO-TA_6	0.477876	0	HFPO-TA_6	1.66626	0	HFPO-TA_6	1.67882	0	HFPO-TA_6	2.00085	0	HFPO-TA_6	2.75076	0	HFPO-TA_6	0.227931	0	HFPO-TA_6	0.208682	0	HFPO-TA_6	1.31749	0	HFPO-TA_6	0.376646
6.25	HFPO-TA_6	1.0409	6.25	HFPO-TA_6	0.604219	6.25	HFPO-TA_6	1.12393	6.25	HFPO-TA_6	1.70806	6.25	HFPO-TA_6	1.94968	6.25	HFPO-TA_6	0.823898	6.25	HFPO-TA_6	1.0466	6.25	HFPO-TA_6	0.220959	6.25	HFPO-TA_6	0.778917	6.25	HFPO-TA_6	0.432859
12.5	HFPO-TA_6	0.761181	12.5	HFPO-TA_6	0.844955	12.5	HFPO-TA_6	1.18878	12.5	HFPO-TA_6	1.1245	12.5	HFPO-TA_6	1	12.5	HFPO-TA_6	0.398185	12.5	HFPO-TA_6	0.946126	12.5	HFPO-TA_6	0.384809	12.5	HFPO-TA_6	0.326655	12.5	HFPO-TA_6	0.549051
25	HFPO-TA_6	0.546957	25	HFPO-TA_6	1.4032	25	HFPO-TA_6	0.677488	25	HFPO-TA_6	0.374182	25	HFPO-TA_6	0.265104	25	HFPO-TA_6	0.0627986	25	HFPO-TA_6	0.591144	25	HFPO-TA_6	1.71938	25	HFPO-TA_6	0.0697268	25	HFPO-TA_6	1.19375
50	HFPO-TA_6	1.64502	50	HFPO-TA_6	1.25569	50	HFPO-TA_6	0.177066	50	HFPO-TA_6	0.270316	50	HFPO-TA_6	0.1144	50	HFPO-TA_6	0.0126986	50	HFPO-TA_6	1.35119	50	HFPO-TA_6	1.44358	50	HFPO-TA_6	0.0199621	50	HFPO-TA_6	1.24366
