# Supplementary material for: Determination of in vitro hepatotoxic potencies of a series of perfluoroalkyl substances (PFASs) based on gene expression changes in HepaRG liver cells
Source: Arch Toxicol. 2023 Mar 3;97(4):1113–31. doi: 10.1007/s00204-023-03450-2 (PMC10025204; doi:10.1007/s00204-023-03450-2)
Supplement: Supplementary file 4 — Supplementary file4 (CSV 8579 KB) [file 204_2023_3450_MOESM4_ESM.csv]

ID	G324_A05_HEPARG-PFAS_25.CEL	G324_A07_HEPARG-PFAS_26.CEL	G324_A09_HEPARG-PFAS_27.CEL	G324_B05_HEPARG-PFAS_28.CEL	G324_B07_HEPARG-PFAS_29.CEL	G324_B09_HEPARG-PFAS_30.CEL	G324_C05_HEPARG-PFAS_31.CEL	G324_C07_HEPARG-PFAS_32.CEL	G324_C09_HEPARG-PFAS_33.CEL	G324_D05_HEPARG-PFAS_34.CEL	G324_D07_HEPARG-PFAS_35.CEL	G324_D09_HEPARG-PFAS_36.CEL	G324_E05_HEPARG-PFAS_37.CEL	G324_E07_HEPARG-PFAS_38_2.CEL	G324_E09_HEPARG-PFAS_39.CEL	G324_F05_HEPARG-PFAS_40.CEL	G324_F07_HEPARG-PFAS_41.CEL	G324_F09_HEPARG-PFAS_42.CEL	G324_G05_HEPARG-PFAS_43.CEL	G324_G07_HEPARG-PFAS_44.CEL	G324_G09_HEPARG-PFAS_45.CEL	G324_H05_HEPARG-PFAS_46.CEL	G324_H07_HEPARG-PFAS_47.CEL	G324_H09_HEPARG-PFAS_48.CEL
Dose	50	0	12.5	50	12.5	400	25	6.25	25	200	400	100	100	12.5	200	6.25	50	400	0	0	25	200	6.25	100
100009613_at	1.874955098	1.951957842	2.10308195	1.840269167	2.004742288	2.241336216	2.347041244	2.360668327	2.285977442	1.826905636	3.14458662	1.906925967	1.846357685	2.083226697	2.310570213	1.972360082	2.116028539	2.203404668	2.2806909	1.931740935	2.296899514	2.787890627	2.615584389	2.169043181
100009676_at	3.735939873	3.916780096	3.91120284	3.474764146	3.579103661	3.485289861	3.148649212	3.289400379	3.687216665	3.994515372	4.327479764	3.744482583	3.999342582	3.331315651	3.902206169	3.185369578	3.29915989	3.974796539	3.724018251	4.211410677	3.718457029	4.030986358	3.43728766	3.525900012
10000_at	5.112074277	4.714218304	4.742332101	5.021410835	4.457689113	5.358729157	4.735691048	5.177059084	5.05929157	5.542868024	5.538939439	5.124711597	5.160055528	4.69318133	5.542389714	4.920898452	4.750738588	5.079977463	4.917685019	4.290110688	5.035086748	5.489523327	4.899753351	4.848260853
10001_at	6.469978491	6.390973057	6.271821559	6.395473726	6.184556341	6.465645096	6.529012952	6.489011402	6.435768488	6.357491626	6.418745752	6.185187523	6.362792181	6.056680668	6.432339751	6.590041635	6.395628783	6.327801986	6.531390803	6.372247338	6.584294919	6.620130863	6.788779213	6.203953351
10002_at	2.121441589	1.490203584	1.700100915	1.559509872	1.751019393	1.558375768	1.48773049	1.615616157	1.933549351	1.331166102	1.487281118	1.482870694	1.741707458	1.952449249	1.571498887	1.494458244	2.174888282	1.716510279	1.837036908	2.190467701	1.725127929	2.22401176	2.371536414	1.733904636
100033411_at	2.011693512	1.747309352	1.895413595	2.711422499	2.013313225	1.74712606	2.344489294	2.259815102	1.983645341	2.134971757	1.864662453	1.742896144	2.005358313	1.984282613	1.68673864	2.088018166	1.50450751	1.943346798	2.206298187	1.822103126	1.986137898	1.560035838	1.856428974	1.809049334
100033413_at	6.71998243	6.264187927	6.325662469	6.328426524	6.615080337	6.030408916	6.29693964	6.186020072	6.138684118	6.200743925	6.350964327	5.998495448	6.364550829	6.674279324	6.052993479	6.510897783	6.047704724	6.393116837	6.311799007	5.8486266	6.552952855	5.896034924	6.396191191	6.411287253
100033422_at	1.982568704	2.012190147	1.408736516	2.250138671	1.724024101	1.481961625	1.582724382	2.90477409	1.695985322	1.734365841	1.71685434	1.686629501	1.667612203	1.790309193	1.872834555	2.086101518	1.458731446	1.747241406	1.945613249	1.621278537	1.858561664	2.016341875	1.344240792	1.657651042
100033423_at	1.627857434	1.754331309	1.293765887	1.721071585	2.049971781	1.302337157	1.904858161	1.502046642	1.6679156	1.49016427	2.29290223	1.487611405	1.597664963	1.907945617	1.221271788	1.626577073	2.011283315	1.698121543	1.539503562	1.500172683	1.577831937	1.40648295	1.641144363	1.191665958
100033424_at	1.493732116	2.239777439	1.534186646	1.66086745	1.929492491	1.70873289	2.272743634	1.581084615	1.761484984	1.697295421	1.334521277	1.284134672	1.575231085	1.695260865	2.029178551	1.630517623	2.03179939	1.593721531	1.493401762	2.619035615	1.714083385	1.610693415	1.546156949	2.163224038
100033425_at	1.284950972	1.444030375	2.218871855	2.12409731	1.650020725	2.083092821	1.993693981	1.329640461	1.517951097	1.230904584	2.506157457	1.489813908	1.772721992	1.379453122	1.730373358	2.354783288	1.329678368	1.108621501	2.119017935	2.077879187	2.36003859	1.269181074	1.847366332	1.258062213
100033426_at	9.540879285	9.29702197	9.190518765	9.306752477	9.456573342	9.342443197	9.537198579	9.429845725	9.38081446	9.117438209	9.562821225	9.439643154	9.748937822	9.64002941	9.630877044	9.340087878	9.439111933	9.369168807	9.437365646	9.258881783	9.688981332	9.125531875	9.338193991	9.391841707
100033427_at	11.07624613	10.73444582	10.79510779	10.84454068	10.96571056	10.46229678	10.69527826	10.8523942	10.54709932	10.45039748	10.89682185	10.8956116	11.04646154	10.98886956	10.94270986	10.69408114	10.73091377	10.75454305	10.88003643	10.56600261	10.91820396	10.3627693	10.59712491	10.64106944
100033428_at	1.59984182	1.387153012	1.744926795	1.776875732	1.880268113	1.45673406	2.820584444	1.724386896	1.728537735	1.684069414	1.629495387	1.859408939	2.606110189	1.254050797	2.308484948	1.941458009	1.862003419	1.8769921	1.549393066	2.272988996	1.94491192	1.361638519	1.563734896	1.619908584
100033430_at	1.287416608	1.585102793	1.250641472	1.669589519	1.376608351	1.394608893	1.216238482	1.565708759	1.374164866	0.955963956	1.258397596	1.924068987	1.572442677	1.450626723	1.257102191	1.319473668	1.242828102	1.377632347	1.362597895	1.416252499	1.265010959	1.30572607	1.405101682	1.325641645
100033431_at	7.559662634	7.204579778	7.668368977	7.406958626	7.551007807	7.113574368	7.357207469	7.402846203	7.107572155	6.952516189	7.119190389	7.393183152	7.511785654	7.533842731	7.346396456	7.315132688	7.433273502	7.098660925	7.439143102	7.130288103	7.45062962	6.828842911	6.906160306	7.337489129
100033432_at	7.34584093	7.511941553	7.644290532	7.441295173	7.505411655	7.37853561	8.01012039	7.607473634	7.161084706	7.444077323	7.51043278	7.128429204	7.366708461	7.92988894	7.364817708	7.560794335	7.380808821	7.122088313	6.977828755	7.464956413	7.246505437	7.211856664	7.118987589	7.543272476
100033434_at	2.377833697	1.940223294	2.039050434	2.132620709	2.462743125	1.782227338	2.262687646	2.243445516	2.3613614	2.030485032	2.42494283	2.485464869	2.391583886	2.175898191	2.6209211	2.088790034	2.111026789	2.33721548	2.042183505	1.708036456	2.319566908	1.794494336	2.056959096	2.188182976
100033435_at	10.79480869	10.66096057	10.59529822	10.59542977	10.80083861	10.2563442	10.79447802	10.44886461	10.59529373	10.32290133	10.68136877	10.74548312	10.98135096	10.97481089	10.82027356	10.50042846	10.50919836	10.57943083	10.74190944	10.32883809	10.61937178	10.32233275	10.54091271	10.37933762
100033436_at	1.773652396	1.457926036	1.457269189	1.455048976	1.653154381	1.597414561	1.349999145	1.301835838	1.265874659	1.342013779	1.980219673	1.565829254	1.639427354	1.387273536	1.507461539	1.488369313	1.555309759	1.387786737	1.541905774	1.225143603	1.446503211	0.92659916	1.457065467	1.544033855
100033437_at	1.002746856	1.048184307	1.356469285	1.246525227	1.476486734	1.308111039	1.292501581	1.616874295	1.085548621	0.972653346	0.922720091	0.985393415	1.374987349	1.334127605	1.06851414	1.345617847	0.856813862	1.086407432	1.277568053	1.592005227	1.171773034	1.051496937	1.11176106	1.174704448
100033438_at	4.844648019	4.480252609	4.350568058	4.169459005	3.784561377	3.629320135	4.512185911	4.278661585	4.069926406	3.797519384	4.296250694	4.317803597	3.87869844	4.394113448	4.810531432	4.407626316	4.111655784	3.914795428	4.910040718	4.101120777	5.208102132	3.416122739	4.316663061	3.957847019
100033439_at	5.410420995	5.135363284	5.321535369	4.870638508	5.479203743	4.709642405	5.183146659	5.222142304	5.039562069	4.781365829	4.699750795	4.346429602	5.398840353	5.107056107	5.52301421	4.203685023	5.110968178	4.782063229	4.883559964	4.523931804	5.239355844	4.941174931	4.812936295	5.241978403
100033440_at	1.565556002	1.565392302	1.22601606	1.233761318	1.685053848	1.464426587	1.477293118	1.869175004	1.583523004	1.680894508	1.248962531	1.329881523	1.737958416	1.489565209	1.346836443	1.519924101	1.403228288	1.678635338	1.311530964	1.360675705	1.386822596	1.327355249	1.518647696	1.556094618
100033441_at	1.06965621	1.045660869	1.183397014	1.181334114	1.052843612	1.121350122	1.16280372	1.350740836	1.427151853	0.981702787	1.060271067	0.922373737	1.315150719	1.272897314	1.250840741	1.625414429	1.226876015	1.06224113	1.151618971	1.106646399	1.354469585	1.648458232	2.136253908	1.017649572
100033445_at	1.481837722	1.441654971	1.150177188	1.382631994	1.689919604	1.461406388	1.099483753	1.376834373	1.058063578	1.1895785	1.137956917	1.29271036	1.141580057	1.326183244	1.111395325	1.374528449	1.380624338	1.099483753	1.838312673	1.532983172	1.814150497	1.335529618	1.16735358	1.412245113
100033447_at	1.522819138	1.110849002	1.019408229	1.127898479	1.496630377	2.258618099	1.017306601	1.693466923	1.240444234	1.139050953	1.200933527	2.298794342	1.188654296	1.209792991	1.068708289	1.313209064	0.88938471	0.911278315	1.442617396	1.6109196	1.076187929	1.366719196	1.67706385	1.279131821
100033451_at	1.268440665	1.16953845	0.927297091	1.260582949	1.400719684	1.202721055	1.243353971	1.811074829	1.247665468	1.233892101	1.062291735	0.950215854	1.055605909	1.171117492	1.13976776	1.336746876	1.303863173	0.982837379	1.151471726	1.69220364	1.070426412	1.06933508	1.315051288	1.402534067
100033453_at	1.199331385	2.33074236	1.356574176	1.793813407	1.295475118	1.168939095	1.67042476	1.664243286	1.369576886	1.214215613	1.202735901	1.345021473	1.369087101	1.536392045	1.425991768	1.586759459	1.086723063	1.433767142	1.192003191	2.120790309	1.362372976	1.304481126	1.272995026	1.19687461
100033603_at	1.720958947	1.682860953	1.159267791	1.432461443	1.349444554	1.330131377	1.389909117	1.574681176	1.528925629	1.265637771	1.344785905	0.975245023	1.262248872	1.104833189	1.181052459	1.338785759	1.273313793	0.945710798	1.238408213	1.519188336	1.348963148	1.304926704	1.370399712	1.402732225
100033801_at	3.134286354	2.44070697	1.886073992	1.95122086	2.847629686	2.139741983	2.251122766	2.24275282	2.313772443	2.08791178	1.817337047	1.687561635	2.186532527	2.786059287	3.013594989	2.383753601	1.843140278	2.12465678	2.176918802	2.276744313	2.264174121	2.001563333	2.684239246	2.268701151
100033804_at	2.581765031	2.163104019	1.268098715	1.990613574	2.339456143	3.079928708	2.278427886	1.759775569	1.717097536	0.938102819	1.501518716	1.641806782	2.052901174	1.837654375	2.52444061	3.364048608	1.529229187	2.79691222	1.748515372	2.131185444	3.052045076	1.672782383	1.616113447	2.325516776
100033805_at	2.101915297	2.234295199	2.227759135	1.760388745	2.261524296	2.134244082	2.268713074	2.091288954	1.892628178	1.884716921	2.16431781	1.964805182	2.281573434	2.447834418	1.79209945	2.586485345	2.149717045	2.09561054	1.774727213	2.662385573	2.56653714	1.689469465	2.654061155	1.907640523
100033806_at	2.379296943	1.776659723	2.770329711	1.751560093	1.869120833	2.298658942	1.946205969	2.235621489	2.152038848	1.735060976	1.388283448	2.006996023	1.788160483	2.014375374	1.658403701	1.780415529	2.18621612	1.489198513	1.904619273	1.894082084	2.752143902	1.816636169	1.486212881	1.495842723
100033807_at	1.413079051	1.548248264	1.440320074	1.414368237	1.662864303	1.783260236	2.197040127	1.824847691	1.28306598	1.679652119	1.325958065	1.551721223	1.676868149	1.729314442	1.48281393	1.436487462	1.489650055	1.740321268	1.826521823	1.667792133	1.53252061	1.528584819	1.409290269	1.525804092
100033808_at	1.28502615	1.437942363	1.162781533	1.438229686	1.227844927	1.062261308	1.400593529	2.445708774	1.462630835	1.213457937	0.997543883	1.51132731	1.326919005	1.186694861	0.946911689	1.093328313	1.294736523	1.752304231	1.522837134	1.350517386	1.247584379	0.995335503	1.28123454	1.385389161
100033809_at	1.092311781	1.616960658	1.277218294	1.877787037	1.542290615	1.345825425	1.328055675	1.245101868	1.529266459	1.34019461	1.237690527	1.069282532	1.210592397	1.560147493	1.335573235	1.618789245	1.32694553	1.371965105	1.36926046	1.501307434	1.352803676	1.580574534	1.129680821	1.251507867
100033811_at	1.251868938	1.453908007	1.419694667	1.354704089	1.638078963	1.399164349	1.23449711	1.404619837	1.154582984	1.354972995	1.319951234	1.226064877	1.33425014	1.646292912	1.286163929	1.321677294	1.359204181	1.235389635	1.40766371	1.011151667	1.383035483	1.18475075	1.263722454	1.285827675
100033812_at	1.534981468	1.587295407	1.627743748	1.824387187	1.097878212	1.310506377	1.418182105	1.601705955	1.373551884	1.224048166	1.38180945	1.230600427	1.313591551	1.37317767	1.411813282	1.345631946	1.376159033	1.364745958	1.506720601	1.388923307	1.707165772	1.213738973	1.172240068	1.361417066
100033813_at	1.000390386	0.932934626	1.379099529	1.287113737	1.421308584	0.883673087	1.158318469	1.422110988	1.229940325	1.259924972	1.248389527	1.420995359	1.275693721	1.236033475	1.354058392	1.302202875	1.131291882	1.021864605	1.386997481	1.07898091	1.088995634	1.20691147	1.059315537	1.185193325
100033814_at	1.38970997	1.608636122	1.443022688	1.130243894	1.288286969	1.27667289	1.507642548	1.13595934	1.370781219	1.442500856	1.24360396	0.89690083	1.463768466	1.221027174	1.062287002	1.53663836	1.218880137	1.339209331	1.733466428	1.544933107	1.198643574	1.197657003	1.217372203	1.134233528
100033815_at	1.262494512	1.608510773	1.674416446	1.427148347	1.389830851	1.244541484	1.431769798	1.361820557	1.392701643	1.481019223	1.386012581	1.366936249	1.331787081	1.368669173	1.360876123	1.457746588	1.333620618	1.449736347	1.460236973	1.517434928	1.438629475	1.139377866	1.455859621	1.745725326
100033820_at	2.511413271	1.857233621	1.904598563	2.728239581	1.726770401	1.587556959	1.883894901	1.615256766	3.70875139	2.104799936	1.775644118	1.841850172	1.604900144	2.040618466	2.104812601	1.92023583	2.915072182	2.794325373	2.02053202	1.901744274	1.741471037	1.752907146	2.006102529	2.640764097
100033821_at	6.451858306	6.426005113	6.326470237	6.078810648	6.737654662	6.671350037	6.879532934	6.332607499	6.274623296	6.2838692	6.449000371	6.320628784	6.693366212	6.860234684	6.377819813	6.481733568	6.409596309	5.95911764	6.425014788	5.827079924	6.413622073	6.272273946	6.258316443	6.270261528
100033822_at	1.200460312	1.304459346	0.90033807	1.319031321	1.15374265	1.441119744	1.512011573	1.336754037	1.247963953	1.119973958	1.340377865	1.310645434	1.180468543	1.171123057	1.443024274	1.203716066	1.209750454	1.435128765	1.069374424	1.195000131	1.219909313	1.587574722	1.460758323	1.259377694
100034743_at	2.60093816	2.131803417	2.403949925	2.798785015	2.433145156	2.938519687	1.979394238	2.062438555	1.663867252	2.392211337	1.626554746	3.614552423	2.122904273	1.66857837	1.912495231	2.550612837	1.862691838	2.493660973	1.96309188	2.002947846	1.680089145	1.750436943	2.208871689	2.304961729
100036563_at	2.970038926	3.5545455	2.972594603	3.166122007	3.826712927	3.103241073	2.894872954	3.482581027	1.98887158	2.246997797	3.798733266	4.0039585	3.478899225	4.522320116	2.355749219	3.444833505	3.036513236	4.134736831	3.656332304	2.922510522	3.294322404	3.161525811	3.809923638	3.236162002
100036564_at	3.383181709	3.860458758	3.312986719	3.068659704	2.647327793	3.350585453	3.589681197	3.767237316	3.121971965	3.005758177	2.517532297	2.7458171	2.871112642	4.600697505	3.079166891	4.652239283	3.231403522	3.405624278	3.657674652	3.330482492	3.589197984	3.268078972	3.638038209	3.221409375
100036565_at	1.162287451	1.29620061	1.063279155	1.346435722	1.343294532	1.233788782	1.055128486	1.533467234	1.431719331	1.200425162	0.917652277	1.198521829	0.889527919	1.286693747	0.980170889	1.109158566	1.372890232	1.492811013	1.472305404	1.21161359	1.219542021	1.004025154	1.229594433	1.500741741
100036566_at	1.321884054	1.147955449	1.63226876	1.344690126	0.886998906	1.536857831	3.144197551	1.429221835	1.333700684	1.482653405	1.79716697	1.769880364	1.696239443	1.587495485	1.446452957	2.098373961	2.1415044	1.762462551	1.691702768	2.273407572	1.472374939	1.772528111	1.028119816	1.312013989
100037417_at	5.054250342	5.628637761	5.082445344	5.19601194	5.772502317	4.209885167	5.166038979	5.272882835	5.587988185	4.283970889	4.589960535	5.073415996	5.294815058	5.301964094	4.845011269	5.138031181	5.050403883	4.845192355	4.7996111	5.296383733	5.961070818	4.824764109	5.080145649	5.217759943
100038246_at	2.325767904	2.359497313	2.950700844	2.42827024	2.653786446	2.361077506	2.428448303	2.329863201	2.951704429	3.050012701	2.27361003	2.482477097	2.482477097	2.4549603	2.449442345	2.310788965	2.470994738	2.439444475	2.541220791	2.633297207	2.107771468	2.604027549	2.829359383	2.538464839
10003_at	2.310435688	2.095157385	2.405913814	2.447723386	2.224327702	2.373451193	2.226890748	2.212997782	2.238511218	2.04317975	2.012447731	2.421206923	2.229395055	2.547274445	2.369553447	2.096864712	2.267929916	2.197445692	2.853928047	2.64748933	2.529703756	2.617328567	2.572310984	2.724551498
100048912_at	3.128042686	3.102549967	3.379263505	3.46530502	3.277687708	3.297332175	3.201409311	2.962732524	3.283529535	3.020175804	3.429712306	3.350066074	3.243754319	2.900589959	3.482355604	3.14440333	3.234973993	2.971587568	2.886529897	2.961783638	2.942791969	3.151129427	3.086727717	2.831008649
100049587_at	1.726276699	2.318913903	2.809508269	2.508325606	1.847021131	1.899011936	2.372623027	1.727171981	1.930167559	2.460534265	1.79155709	2.02743612	2.123279797	1.685670316	2.044009277	1.752771107	1.839300284	1.947915789	2.043257869	2.220416284	1.931339155	1.850521905	1.763265758	2.284742182
100049716_at	2.136379538	2.138340943	2.10921784	2.302613023	2.305492063	2.343357254	1.758751856	2.273222682	1.984293542	1.795095005	1.907409277	2.131764185	1.963212983	2.253816739	2.319370659	2.500710104	2.369242247	2.434365092	2.224358165	2.152446359	2.654728206	2.314155894	2.52048497	2.27291326
10004_at	2.520287469	2.14409299	2.127826876	1.825204838	2.528903895	2.318498462	2.014829101	1.73960886	2.559601098	2.175204512	2.246188034	2.279088	1.773748629	2.669935656	2.141721277	2.524765199	2.042830541	2.208610299	1.830731696	2.086912282	2.291952935	2.065046072	2.145291476	2.089533537
10005_at	5.883520538	6.156334506	6.060062747	6.082133402	5.804586514	5.860681848	5.95246282	5.932025416	5.809801638	5.445773838	6.056626072	6.139373006	6.246005278	5.97537019	5.941588337	5.984050713	5.948956092	5.964772341	6.068053501	5.640423988	6.186544205	5.550877617	5.695927581	6.011123521
10006_at	8.325053126	8.153447892	8.283048863	8.326312422	8.176629178	8.49281148	8.324672812	8.285769555	8.267948371	8.270921899	8.480238341	8.446423491	8.518790768	8.169051807	8.481812987	8.21911966	8.231882142	8.435594308	8.304755172	8.048198069	8.175239052	8.578605114	8.292138715	8.218825512
100073347_at	1.376174426	1.470504764	1.549248009	1.285221177	1.441840786	1.232797865	1.411513881	1.277457807	1.265110042	1.40422412	1.136775192	1.262829234	1.246420905	1.377866213	1.382628853	1.535518534	1.364114659	1.472402199	1.403367395	1.505702148	1.371792695	1.208581951	1.249584132	1.491221457
10007_at	4.758846801	3.990086767	4.419684508	4.210874945	4.02035655	5.32754361	4.657009601	4.843759105	4.756884713	5.375328424	5.749643853	4.963982482	4.615147836	4.097269384	5.566311711	4.280658843	4.125560814	5.631406213	4.305280377	4.461363412	3.919030408	5.241466558	4.836914785	4.712071641
10008_at	1.862209281	2.412871788	1.775970401	2.042001526	1.497250844	1.756466169	1.677489304	1.490920885	1.909481553	1.711579852	1.787821723	1.850265765	1.610502593	1.561252634	1.760083142	1.914164372	1.854123861	1.696502034	1.610502593	1.806064792	1.837960053	1.457494379	1.69295916	1.634146706
100093630_at	8.020550094	7.509235628	8.119201551	8.249830723	8.115803772	8.010601885	7.722431809	8.416966947	8.02789367	7.955787082	8.42514756	8.377277559	8.160486862	7.75941918	8.49753095	7.701786148	7.733180955	9.06972488	7.912192449	7.861065718	8.013994904	7.960255175	7.981949336	7.924520084
100093698_at	1.924114092	1.922503697	1.667028821	1.894067987	2.113437581	1.979651086	1.910375367	1.866622354	2.149698362	1.964563073	1.614757424	1.78854745	2.080031199	1.927934479	1.918049974	2.328772747	1.911244804	1.823975121	2.220300958	1.768730608	2.434464661	2.027462837	2.484264907	2.039092865
10009_at	6.772775878	6.401822204	6.412031921	6.233875896	6.371505054	5.944586615	6.682117544	6.093920007	6.680327527	5.70176825	5.955207631	6.594317699	6.46335087	6.449784143	5.981819291	6.655453677	6.468163283	6.322074536	6.189719477	6.412426191	6.613796907	5.965916268	6.49243736	6.929212475
1000_at	7.64449955	7.641064842	7.894598113	7.747875201	7.606399481	7.807313209	7.663180869	7.654003331	7.612134118	7.821984927	7.813743379	7.71561629	7.835325193	7.59825233	7.815861695	7.69759112	7.69165938	7.418360029	7.711992609	7.670008883	7.611298295	7.790285009	7.60635712	7.707715226
100101266_at	2.219879847	2.577652522	2.291654754	2.90773602	2.909584281	1.909673803	2.10293637	2.260027193	2.580891423	1.538999532	2.211865382	2.29036636	2.006790703	3.373330001	2.778910977	2.743784523	2.842968231	2.002239716	2.510235414	1.795206901	1.967158777	2.274027245	2.765844003	2.24101099
100101467_at	3.745017793	3.922208404	3.526123614	3.810456768	3.924716481	3.59440674	4.422881564	4.043998157	3.643627911	3.400666608	3.442207657	3.716830752	3.90362872	4.006304809	3.199149386	4.224463801	4.124654357	3.876314847	3.278349013	3.911501631	3.748842626	3.783579058	3.606852288	4.04591853
100101490_at	5.488302524	5.767651881	6.08350235	5.717641657	5.585605092	5.877635693	5.276073861	5.147314477	5.520519322	5.513847138	5.775926686	4.905312535	5.343190676	4.975672148	5.949076934	5.493720931	5.676010698	5.864731071	5.567603645	4.81319807	5.994079805	5.635503757	5.821679633	5.770105065
100101938_at	1.480085584	1.412164935	1.507270432	1.476063431	1.416068093	1.427123138	1.343740333	1.435558926	1.249221187	1.369591896	1.50344685	1.616625971	1.471891658	1.319210552	1.424492716	1.386338046	1.464576672	1.382782275	1.411632475	1.430144296	1.432405142	1.524204322	1.34292512	1.376047429
10010_at	5.62762042	5.392053123	5.673246744	5.733475095	5.426714804	5.631081126	5.789508163	5.525873335	5.596050532	6.017225713	5.741718247	5.644795075	5.517925725	5.588377308	5.825734334	5.530071281	5.590720592	5.896139201	5.599919612	5.473505892	5.860772772	5.846312053	5.574160652	5.432254282
100113378_at	3.153200813	3.978977568	3.345924797	3.20972653	3.278862767	3.082962269	2.980871958	3.293899775	3.274315194	3.301291607	4.000738232	3.635136525	3.585057872	3.353966019	3.371743395	3.465556492	3.22463071	3.271694421	3.355227306	3.09627114	3.494166727	3.162908831	3.289567511	2.972687748
100113379_at	4.587911215	3.9297219	4.214615916	4.834540115	4.52601275	3.886007458	3.77171773	3.923642024	4.020152703	3.736365149	4.162730782	4.621238773	4.762959585	4.297110868	4.792716487	4.121147888	3.564493234	4.342802221	4.593093	4.150972502	5.11864129	3.516887522	4.1835309	3.853588361
100113381_at	2.257058766	2.104341883	2.512385062	2.28581347	2.43119598	2.290082696	2.801133938	2.754030455	2.622484066	2.686349098	2.963234003	2.247008558	2.376686624	2.017085018	2.871546076	1.857481341	2.5299612	2.961872462	2.068370366	2.265695578	2.003634307	2.065975544	2.01246477	2.029732581
100113382_at	11.2650827	11.22485566	11.17113788	11.15496866	11.33952714	11.05297372	11.28186198	11.35600341	11.15627191	10.99048163	11.2684381	11.20783857	11.33474019	11.38864684	11.363948	11.3303796	10.9757669	11.27480197	11.35197325	11.15619094	11.41452054	10.98421475	11.2020349	11.25606013
100113384_at	1.401547291	1.371500369	1.915707348	1.546821247	1.660574288	1.655983292	1.583159201	1.208920126	1.25728133	1.490180874	1.344055277	1.542624613	1.761870324	2.322990775	1.429776291	1.520055467	1.370306871	1.481681765	1.413401413	1.334912999	1.530346389	1.596069557	1.499441541	1.498864589
100113386_at	2.513058552	3.08853786	2.17624048	2.104665467	2.327915766	2.449321514	2.544367447	2.358568956	2.455024765	2.198930587	2.628793159	2.226535953	2.699731957	2.395599506	2.654115836	2.507741456	2.375910875	2.22139358	2.270331026	2.435846717	2.578875821	2.558821323	2.465954382	2.771092481
100113389_at	1.572198774	1.766921049	2.319875424	2.26927775	1.972106682	2.181495332	1.823367423	2.280525522	2.263067304	2.13314426	2.154880203	2.375536752	2.771369259	1.818299784	2.378967821	2.00913918	1.753479319	1.593794982	1.941701499	1.678983882	2.471621536	1.656198634	2.17250511	1.976573027
100113391_at	5.752623832	5.21310575	5.619955929	5.461607311	5.706670268	4.968793657	5.567247265	5.183779172	4.971928782	4.854865726	5.391777457	5.753273399	5.801114234	5.565675017	5.672693388	5.568709067	4.639648917	5.16396057	5.646770163	5.892690888	6.496188294	4.970431159	5.29702634	5.244756804
100113392_at	2.428161066	1.147628754	1.670620943	1.755799166	1.268677988	1.845408826	1.146039968	1.528271207	1.307197029	1.371698335	2.608522345	1.491218889	1.664896261	1.754596293	2.163100057	1.316154504	1.397716114	1.374058786	1.472407044	1.255517545	2.877795755	2.257816124	1.950851282	2.265380231
100113393_at	7.395838535	6.913087188	7.109872764	7.001698988	7.17343942	6.576848198	6.709452881	6.796010241	6.984730756	7.066429749	7.355542226	7.455457618	7.615402658	6.909563903	7.379067735	6.481304824	6.601922505	7.17135212	7.277221657	6.536050041	7.356935729	6.708212775	6.759613074	6.732671525
100113402_at	1.298823592	1.460125861	1.233568307	1.505854892	1.366851138	1.220754639	1.628222596	1.230842166	1.175253497	0.998302232	1.54730801	1.304450813	1.532251893	1.780431736	1.275655126	1.251096241	1.244592457	1.133553555	0.885366982	1.28144306	1.496464515	1.451605437	1.737718425	1.287111447
100113403_at	2.234615378	2.039804937	1.525961164	1.784497134	1.931728351	2.136591966	2.034269346	1.674101107	1.596821946	2.341116447	2.348235015	1.670035149	1.944105748	1.76154588	1.727614832	2.026552429	1.986069916	1.832887434	2.164931053	2.269027607	1.919011042	1.987495087	1.982098364	1.936173113
100113404_at	1.223490005	1.635855466	1.260069236	1.292576625	1.496723229	1.421067624	1.198461964	1.335967616	1.257642591	1.213498683	1.312810062	1.276023334	1.540749175	1.536983886	1.295154362	1.192784482	1.3355132	1.304022151	1.308326796	1.44868188	1.193329361	1.377468912	1.423304048	1.26106136
100113407_at	3.708015412	3.816313324	3.544558683	3.64178869	3.742659509	3.02388774	3.751063833	3.37367936	3.541328072	2.776960311	3.223014109	3.795179707	3.922753169	3.698960537	3.13000896	3.618137155	4.477841233	3.254357644	3.406555889	3.888639841	3.498310158	3.345425621	4.225385076	3.697581806
10011_at	5.534306397	5.124460988	5.750948424	5.481297761	5.668244981	5.541415217	5.322387895	5.25826174	5.725459061	5.66280628	6.010110279	5.551003585	5.387197678	5.598963842	5.483680201	5.548960318	5.275979935	6.34988364	5.591969223	5.5285949	5.336160521	5.481250066	5.387163962	5.362980066
100124412_at	2.013479825	2.116626969	1.651831986	1.417471113	1.892224867	2.085757622	1.853190195	1.835359544	1.689951295	1.545158515	2.409991354	2.240163986	2.346346375	2.069168676	1.574904927	1.74678122	2.604411005	1.800013224	1.826705436	2.382597716	1.765776272	1.934742908	2.128821993	2.324796567
100124516_at	5.748791803	4.562654111	5.633415301	5.611456582	5.785383508	5.129559485	5.044121528	5.587723596	5.61115339	5.163960285	5.583230963	5.539001665	5.745568924	5.239052497	5.733107095	5.216807892	5.5256042	6.046347051	5.406204477	4.822322974	5.693827414	5.156543729	5.467990622	4.987565487
100124533_at	2.794625783	2.707494217	2.933534721	1.983091252	2.440170262	2.854707402	1.803377118	2.772251638	2.962535127	3.996685184	3.223299486	2.931457094	2.888418117	2.871375474	3.39448869	3.196622984	3.233656214	3.110216837	2.644892734	2.787009055	2.645692509	3.048663225	2.941148915	2.444400102
100124534_at	6.646311184	5.964075552	6.600011517	6.230075319	6.277189503	6.57373492	6.269297581	6.015122246	6.373703534	6.897710349	6.809921157	6.222656632	6.360762839	6.544635367	6.928073026	6.421322632	5.599220514	6.664901165	6.880412669	6.509918372	6.536049584	6.584576326	6.094895738	6.417814011
100124535_at	1.36382932	1.320310739	1.361353653	1.489565209	1.747164168	1.419309069	1.638960867	2.000280662	1.754207329	1.808355014	1.781159838	1.408586985	1.553397224	2.108811287	1.714376068	2.008186323	1.859557763	1.756536067	1.506278498	1.557501242	1.433823162	1.475704061	2.094074036	1.666616756
100124536_at	9.149517033	8.874827965	8.856504905	8.65619984	9.37797712	8.555711764	9.121261993	8.534774907	8.560685013	8.919735537	8.75103623	8.828670386	9.162825831	8.960687203	8.782657579	8.920231308	9.231495729	8.933580873	9.267408914	8.876051206	9.188378146	9.300615551	9.530074995	9.107582199
100124537_at	1.613296181	1.257614463	2.174096733	1.927052756	2.503493663	1.482681717	1.497624936	1.507648789	1.708709415	1.341218518	1.666616756	1.617418317	1.532995453	1.344444563	1.163243524	1.80397445	1.727526691	1.475474403	1.852933171	1.80397445	1.808766381	1.737925298	1.67605157	1.534423155
100124538_at	1.293778563	1.555625927	1.404057883	1.090520953	1.282423088	1.540826535	1.196976379	2.002781648	1.088496427	1.36690869	1.255938312	1.323375629	1.101842739	1.213511872	2.00634681	1.924081787	1.143806336	1.35314181	1.650536572	0.991847784	1.681592244	1.394242893	1.315594239	1.559637796
100124539_at	4.04255695	3.572045607	3.476904195	3.673552976	2.753589767	3.163341629	3.401505381	3.273196928	4.350600935	3.786813608	4.039326565	3.620069734	3.631387121	3.962229936	3.789897643	3.102457521	3.847789803	3.41261769	3.597073471	3.618827807	4.057132772	3.813761351	3.328182115	3.68875177
100124540_at	1.41610856	1.495278923	1.710560002	1.716133772	1.300191807	1.212438035	1.518474778	1.695936282	1.486844025	1.840923913	1.424389545	1.449391649	1.926731812	1.833306347	1.204561205	1.85347277	1.359535603	1.500555176	1.538001066	1.454881971	1.237534312	1.30186306	1.422307509	1.443363297
100124700_at	1.698403199	1.664908536	1.600426832	2.255625393	1.463008678	1.780055123	1.63943969	1.824496049	1.628732819	1.665503876	1.276990892	1.721521785	1.660284219	1.787521633	1.548560518	1.686920651	1.893806169	1.940806544	2.057484388	2.114927472	1.396332562	1.434197919	1.994117485	1.782319389
100125288_at	2.821933753	3.222023287	2.940298037	3.059486529	2.551546176	2.768173743	2.716346056	2.159350546	3.149095216	3.1585983	2.483956417	2.931546449	2.560925063	2.832927014	2.635483178	2.888164829	2.671776348	3.014239997	2.775743601	2.724968712	2.585902871	2.451222469	3.106210044	3.356936672
100125556_at	2.693248285	2.434142365	3.483617948	3.469464402	3.653880185	4.934477284	2.533874723	3.092548536	2.947253037	4.999449554	4.617973698	3.417172555	4.037253406	2.692650481	3.672260178	2.529509945	3.240258337	5.480438448	2.977097454	2.769935375	3.437369892	4.813318182	3.744822019	3.295873234
100126007_at	1.417512419	1.61672708	1.680583688	1.547454729	1.631794355	1.243638141	2.033823692	1.886493629	1.637072717	1.708108085	1.75045389	1.527297237	1.835892735	1.815490954	1.971472328	1.799806964	1.993486814	1.545173847	1.848141807	2.274196981	1.701739476	1.216533362	1.757595129	1.534442836
100126270_at	3.071617849	2.264033276	2.27337874	1.850727278	2.368857906	2.412283719	1.806299224	2.036737297	2.042313055	3.191348078	2.421548856	1.860957288	3.061678971	2.59803349	2.053555558	2.009232997	2.155202839	2.446654203	2.109715307	1.704999079	2.358459612	2.469702846	2.451821977	2.416245267
100126296_at	1.997969577	2.738999702	2.612079264	2.125152243	2.043436657	2.222017971	2.040710944	1.928382042	2.286727198	2.105700041	3.256033466	2.34298248	1.865474472	1.877472047	2.214626775	1.738532192	2.823088243	2.369846788	2.319411673	2.087882733	2.261706165	2.303681522	2.60046635	1.841855264
100126297_at	1.30637181	1.425278768	1.196848586	1.212324307	1.451444378	1.106942275	1.236748563	1.197027558	1.304270194	1.38571548	1.063409129	1.315035261	1.539611392	1.255157345	1.08493527	1.588984634	1.273745736	1.353901946	1.270592854	1.055077453	1.289960984	1.146908953	1.501212095	1.243926478
100126299_at	1.736803473	1.141412787	1.495731155	1.225249642	0.965136237	1.130303621	1.195455324	1.688620365	1.247682365	1.728852943	1.203261343	1.284563607	1.608065838	1.17099124	1.371189005	1.924150969	1.310552663	1.264126631	1.44615812	1.178058245	1.885071482	1.308214983	1.065198038	1.172385282
100126302_at	1.375070779	1.627826427	1.19731077	1.345960827	1.38380848	1.249817177	1.243706807	1.369382536	1.291788326	1.323018555	1.2109131	1.236137828	1.299578465	1.309108034	1.502422593	1.853305712	1.333867789	1.282415822	1.315574731	1.507206522	1.38997212	1.239618224	1.317974746	1.352542609
100126303_at	1.517025032	1.411771098	1.449968679	1.915461416	1.998631928	1.332055024	1.663197725	1.48757073	1.245314511	1.762320356	1.298779096	1.128594607	1.669847749	1.946204991	1.271806573	1.647056266	1.154211029	1.448044567	1.453653719	1.480700431	1.5317524	1.303193726	1.096849312	1.95461664
100126304_at	1.592678806	1.2448683	1.279275084	1.347433229	1.226857411	1.372820697	1.325934985	1.411873724	1.297268937	1.648489462	1.086662086	1.485401429	1.161492891	1.243811677	1.2693288	1.153188094	1.315067453	1.347489737	1.454260172	1.211760247	1.341945123	0.988178254	1.298066726	1.1912361
100126306_at	1.54405635	1.790323989	1.974803475	1.677287513	2.042182735	1.706946711	1.508994441	1.689174872	1.774209956	2.134730284	2.369927456	1.756575314	1.557026662	1.790323989	1.842306927	1.65735099	1.718691193	1.907181799	2.057073113	2.039708698	1.7683159	1.88251453	1.950145524	2.386337764
100126307_at	1.213876404	1.01178848	1.22016912	1.497575756	1.16299523	1.189066099	1.729632367	0.995560684	1.446693152	1.179593734	1.220330843	1.119023814	1.071778146	1.112987323	1.233193602	1.295502496	1.308123206	1.2962986	1.477535208	1.160951233	1.057560944	1.051384914	1.121533289	1.261902407
100126308_at	3.064711012	2.76025546	2.802403115	2.598760076	3.171126686	2.84628405	3.235060584	3.560242138	3.363874323	2.763036123	3.11112119	2.67117353	3.453750932	2.957110493	2.868512795	2.970461361	2.933188364	3.356094851	2.859625981	2.770239876	2.994205169	3.337989609	3.093896694	2.651021429
100126309_at	1.704413123	1.63357179	1.56038009	1.662409172	1.557499436	1.495351797	1.977922075	1.622741101	1.658272927	1.478791105	1.572155824	1.620124641	1.579507604	1.802784397	1.508863885	1.605818232	1.739571628	1.648596566	1.634553979	1.599990067	1.672358804	1.863551766	1.710936322	1.64864712
100126310_at	1.704086945	1.948911004	2.003115856	1.788492205	2.206509964	1.708917946	1.878658075	1.811455118	1.755546406	1.615952281	1.726421	1.819763473	1.845393215	1.949658599	1.691166512	2.031868628	2.023643159	1.762462551	2.194887859	1.987635683	1.751513634	1.85017234	2.00023349	1.886214123
100126313_at	1.931680761	1.769915703	1.52642645	1.457262464	1.554593001	1.594112393	1.907265687	1.661360058	1.537069609	2.127926466	1.687086974	1.72094799	1.653786395	2.101364819	1.826260246	1.530286664	1.490156702	1.914427866	1.992253556	1.769517552	1.556325637	1.866520513	1.522450912	1.70820072
100126314_at	3.860471408	3.196784023	4.270692499	3.525950365	3.814418485	3.863679989	3.374671033	4.301594669	3.569009325	3.260735501	4.285751788	3.844206928	3.77776427	4.303318143	3.931741099	3.741801756	4.105917648	3.660055838	3.370294244	3.126294423	4.427126489	3.734013246	3.337768344	4.385308599
100126315_at	2.04519326	2.573343634	2.342355516	2.271243716	1.877162362	2.681067327	2.296083165	1.756719634	2.301415604	2.15024207	2.739808502	2.169239667	2.953140024	1.916195691	2.280086008	2.438864202	2.243332213	2.182818918	2.043145685	3.023878656	2.44809466	1.624353602	2.123369564	2.232763889
100126316_at	1.560212236	1.775771299	1.295492099	2.124652065	1.11037082	1.775279026	1.416435298	1.353161067	1.488427795	1.57299566	1.670228375	1.90916501	1.707660057	1.828388552	1.402705861	1.373997635	1.55233465	1.299737397	1.625731829	1.630899112	1.422765482	1.397607893	1.536567691	1.726700416
100126317_at	1.28616124	1.371281713	1.643588879	1.656002406	1.353692557	1.341182942	1.274918394	1.584983159	1.479657322	1.419647687	1.371339736	1.180652254	1.530096025	1.489565209	1.514263973	1.431549434	1.080530175	1.293808185	1.484344212	1.459990987	1.376674877	1.679621614	1.38196812	1.552144215
100126318_at	1.52297097	1.547473986	1.491923781	1.461139454	1.383019564	1.754354948	1.367805526	1.674876442	1.421704249	1.564743205	1.251262426	1.381919941	1.900921669	1.59652833	1.498165846	1.617194342	1.711845987	1.169166324	1.29604023	1.475273123	1.555828307	1.595695267	1.693126079	1.525021722
100126319_at	1.791228105	2.274590834	1.703709628	2.057035329	1.927734405	1.94171081	2.355304461	2.273637074	1.916756349	1.977590954	2.025628239	1.76106734	2.151231731	1.989917718	1.863889664	2.297607902	2.082289136	2.05294618	2.16646932	2.069520455	2.137534752	2.19616722	2.022801691	2.064141108
100126320_at	2.639441561	2.061441073	2.296185862	1.881663079	2.227390388	1.678708416	1.794717682	1.878737045	1.88088067	2.017923732	2.312829664	2.035107892	2.191222083	2.503868309	2.170823246	2.23046658	2.104665467	1.888810274	1.598275745	1.919077862	1.709112552	2.280301444	1.806118757	1.493401598
100126323_at	2.51705556	2.427850645	2.75245747	2.388099815	2.658365444	2.164787241	2.189293626	2.945617267	2.243105663	2.209700509	2.449321147	2.665292093	1.948467095	1.915302797	2.424868532	2.429568723	2.32434636	2.331800209	3.056517431	2.526177343	2.212312456	2.353618573	2.453699906	2.418238377
100126324_at	1.565984536	1.342015003	1.468322413	1.581475532	1.92454314	1.562329782	1.438646792	1.314557127	1.609347296	1.470832924	1.618248545	1.596389042	1.470346429	1.441254236	1.621857918	2.148028995	1.861502808	1.524815509	1.364589284	1.90225911	1.790953581	1.522537023	1.435524014	1.663933363
100126326_at	1.865263058	1.856454825	2.002494224	2.219175762	1.829882957	2.036150516	2.613478501	1.410411	2.698267967	1.720320934	1.571496102	1.874030782	1.615698383	2.730452009	2.406498619	2.410444738	2.301534948	2.184471733	2.527099797	1.697882312	1.680323869	2.722701937	2.238489168	2.044430456
100126327_at	1.238316818	2.021409119	1.5259896	2.118544828	1.560832332	1.490113641	1.264085207	1.326287962	1.426329733	1.443083214	1.360832527	1.468032249	1.707900941	1.581120879	1.366789576	1.661328741	1.760897559	1.700873245	1.44077243	1.531767028	1.337431217	1.506886979	1.439123787	1.410870406
100126331_at	1.50087651	1.65891812	1.651178111	1.448825295	1.66795647	1.796829857	1.738015147	1.616818562	1.65659165	1.764938766	1.540516726	1.909633459	1.576395539	2.068263952	1.808809197	1.731689613	1.973541745	1.839655341	1.754300326	1.605315821	1.826348873	1.921856217	1.529664898	1.756073837
100126332_at	4.651121054	5.591741801	4.628020905	4.212084483	4.107968403	4.76575369	4.330339711	4.685027433	4.00261373	4.394042622	4.783357585	5.176798183	4.277172498	4.082513971	4.614731214	4.351994581	5.02939211	4.732111288	4.646964123	4.936842446	5.138776003	4.959930042	4.804364714	4.857092014
100126333_at	1.432849542	1.420735169	1.426493879	1.098456098	1.319794079	1.446996567	1.692694752	1.326220368	1.326221674	1.398830824	1.674139808	1.523091662	1.505903046	1.317160089	1.339891805	1.56417947	1.692908392	1.541164008	1.505531747	1.342459532	1.316065668	1.432403021	1.413155865	1.277835996
100126334_at	1.564362433	1.728571113	1.376502724	1.53948	1.278971143	1.361769491	1.529050483	1.523599778	1.111372828	1.547577516	1.974696038	1.254646897	1.567388984	1.33519138	1.80249398	1.567766265	1.928849525	1.594750085	1.258793281	2.796711377	2.175873435	1.632270236	1.44483347	1.562210396
100126335_at	1.684771559	1.711487893	1.392977999	1.55789587	2.17536629	1.727085458	1.528301936	1.668496773	1.558806819	1.731754781	1.971321619	1.535753195	1.433417133	1.806797715	1.645811101	1.795331688	1.656181821	1.772459415	1.3276487	1.990399877	1.825846731	1.516898001	1.511025034	1.825052549
100126336_at	1.18061611	1.277807497	1.055813425	1.231705145	1.658449164	1.303936895	1.168110126	1.263136552	1.154983249	1.229487214	1.157399479	1.165603516	1.321927904	1.021227328	1.265784182	1.026302942	1.16361483	1.118260111	1.187429389	1.295396785	1.360729896	1.069402167	1.175168736	1.272758606
100126337_at	1.451058509	1.179342655	1.335110074	1.534304467	1.503928898	1.351406884	1.267805255	1.284597495	1.148465862	1.127872118	1.125256394	1.671945477	1.477995515	1.2815366	1.231980541	1.341640504	1.547885792	1.521191016	1.639112731	1.690941307	1.255392479	1.468168104	1.571164405	1.221159424
100126340_at	1.351667132	1.281723408	1.438158403	1.772758969	1.556336782	1.38933146	1.649093555	1.178055161	1.493320755	1.233026244	1.219851247	1.576818523	1.350621307	1.971664586	1.393653974	1.275888302	1.331185466	1.584402384	1.781182974	1.46376097	1.714946454	1.074979098	1.517277735	1.647006798
100126341_at	3.144509124	3.077793578	2.91244308	2.959118376	3.276898355	3.584627253	2.348457239	2.929166335	2.779028406	3.244059564	2.285179691	3.301049665	2.782041718	2.626023819	3.461806128	2.536875424	3.029646885	2.330080607	3.527515783	2.309373706	3.308848613	3.025797804	2.775293483	2.682437765
100126342_at	2.424596867	1.568222314	1.019632417	1.71413288	1.445131516	1.437411509	2.007804796	1.387696005	1.392176859	1.418324452	1.24547857	1.3131433	1.52368953	1.871192477	1.361282881	2.206993531	1.677092517	1.916783108	1.732688691	1.853158711	1.3097405	1.276380613	1.344533375	1.462186197
100126343_at	1.969515822	2.020491263	1.712079563	1.574195266	2.356799094	1.78190179	2.325814004	1.76622605	2.309154173	1.667277092	1.704632981	1.815333091	1.875471919	1.740531372	1.676548097	1.827449782	1.570247231	2.132262173	1.423385034	2.389980402	1.752006696	2.201402229	1.783446393	1.666108345
100126345_at	1.321884054	1.389339087	1.16968114	1.46719986	2.116112742	1.525185851	1.131313914	1.387182278	1.499424189	1.370900139	1.336656109	1.364753579	1.435204825	1.440002262	1.517869358	1.465145926	1.270588272	1.396900652	1.467755966	1.347350709	1.490248674	1.376214313	1.497304113	1.386505236
100126346_at	1.371024207	1.499315579	1.183109985	1.735544208	1.193598869	1.324662848	1.35079997	1.266500683	1.242440616	1.801825892	1.336079138	1.052887156	1.271984577	1.048185134	1.422127069	1.614914005	1.71104751	1.403561563	1.602218791	1.518207704	1.524814731	1.442321391	1.264066229	1.187754312
100126347_at	1.605684328	1.879962505	1.686123416	1.936199447	2.195082741	1.9242734	1.923550077	1.968334838	1.767644202	1.784922073	1.80307691	1.925627412	1.973741798	2.310268877	1.948011167	1.824515044	1.638732722	2.13718858	2.181509728	1.92637671	1.626460923	1.820914209	1.930198818	2.136036713
100126348_at	2.8767975	2.816378668	2.553542352	2.466594214	2.850502632	2.836066238	2.295425382	2.805432955	2.729403979	2.984689301	2.996266905	2.921544162	2.907011496	2.48653518	2.573995467	3.060786021	3.043299698	2.837623792	3.276282952	2.955930114	2.768291575	2.892758792	3.048375838	2.804834719
100126349_at	1.969991272	1.619439491	2.466704089	1.806636955	1.673760131	1.947884876	3.049772684	1.726425927	1.478741495	1.31889763	1.482812078	1.252939483	1.71133108	1.702014953	1.426719929	1.666036397	1.515726416	1.40693002	2.211209354	1.707041704	1.688039081	1.693337162	1.781557423	1.854124193
100126350_at	3.812470365	3.62838134	4.049587725	3.371444672	4.549015478	3.749372559	4.355148298	4.148554292	3.728474625	3.160491604	3.671338882	3.94948384	4.104351697	3.24726585	3.657685903	4.097553448	3.658232624	3.544633087	3.974956734	3.251105076	3.63929682	3.65361242	3.32637684	1.996092688
100126355_at	1.870308253	1.808487494	2.467424427	1.742855081	1.574154236	1.87687444	1.747422716	2.078190677	2.097455542	1.620437942	1.88463931	1.400509754	1.921748541	1.920647867	1.669848799	1.338579896	2.31677467	1.856973091	1.559411392	3.836007441	1.734718823	1.82427339	2.093158252	2.23665837
100126356_at	1.591343208	1.329672865	1.565848355	1.486358859	1.828289647	2.07981397	1.750365308	2.621925753	3.076555361	2.086706391	2.093876307	3.234737918	1.675764676	3.600201084	4.280981735	1.871356971	2.669584921	2.885117246	2.829180341	2.814167708	2.892612808	2.258864484	2.172379247	3.682028749
100126447_at	1.910665276	1.642118692	1.880593465	1.649361644	1.76321742	1.54978808	1.389540786	1.484998361	1.630648388	1.558782169	1.614989649	1.725943523	1.637434688	1.867647382	1.567827223	1.634988505	1.600183256	1.60058565	1.609685218	2.068057261	1.588786613	2.353027142	1.657072346	1.441083768
100126572_at	1.307821717	1.701720446	1.813521903	1.543699973	1.313719094	1.2933924	1.258330834	1.454105816	2.008473995	1.214841148	1.529622081	1.498835339	1.67605157	1.631264272	1.349908429	1.764401975	1.57344685	1.729120683	1.95478273	1.970458097	1.463122647	1.596370387	1.619463604	1.264237454
100126693_at	1.726409204	2.342302231	1.832232721	1.646802598	1.644780247	2.160755106	1.907625903	1.938734653	1.862673159	1.845396344	2.431789715	1.812914285	2.142458338	1.645871289	1.485666332	1.860241376	1.792540037	1.665035203	1.992295345	2.221843336	1.836319226	1.947792546	2.262746487	2.181218789
100126780_at	3.655773203	4.295581279	3.405452327	4.594729888	4.700048131	4.292820827	3.570417322	3.524302398	3.627700328	3.999866332	3.79932553	3.956854773	3.682343682	4.255310822	3.475991254	4.911794259	4.593903419	3.903198484	4.23733894	4.256193889	4.318764037	3.342221817	4.222718328	4.486322721
100126781_at	1.909654831	1.703735989	1.381111836	1.624620209	2.291212788	2.02479251	1.502300038	1.927339579	1.880194736	2.035627717	2.290395127	1.605923137	1.865765064	2.665138353	2.253519317	1.859699729	1.504846316	3.266785883	2.136342804	2.678233598	2.077888498	1.671464741	1.683397953	1.388571598
100126784_at	4.369868132	3.646788872	3.672098867	4.745434264	3.591664084	5.229881263	4.152743079	3.651945839	3.9411992	5.492112803	5.554516927	4.094174021	4.452197558	3.286794961	5.03226577	3.996190217	4.345743778	5.134994587	2.852684029	3.166996383	3.853459309	5.459029533	4.014323858	4.208325601
100126791_at	1.500133405	1.857273722	1.423778426	1.746895049	1.923053339	1.633255662	1.595556824	1.55539179	1.893851334	1.499962112	1.923426627	1.460180741	1.621407561	1.724932815	1.452826215	1.456872539	1.504738331	1.639055346	2.329509492	1.647061723	1.442896962	1.928591181	1.578390151	1.722920542
100126793_at	2.591785056	2.082505498	2.648467481	2.378000354	2.977877598	2.484837359	1.866193726	2.240532647	2.51606413	2.270968084	2.322639584	2.220737648	2.431627391	2.158081682	2.385869437	2.100008393	2.383011324	1.929381376	2.508335924	1.973276464	2.182230725	2.050155376	2.160496451	2.242672133
100127206_at	1.533542165	1.587370213	1.624882466	1.646649484	1.499273689	1.682202496	1.575816403	1.539610195	1.46052426	1.725232845	1.743270609	1.404720379	1.586751252	1.51188649	1.54539921	1.670837127	1.325418408	1.892477101	1.465090804	1.750497934	1.867935915	1.466472236	1.769565039	1.511530157
100127888_at	1.842262168	1.780069037	1.940682445	1.48630231	1.732960555	2.070759959	1.436688438	1.787090424	1.436074293	1.622845391	1.779087387	1.830682995	2.334316398	1.748516881	1.633893153	1.739608592	1.582786304	2.107524522	1.983236663	1.709863573	1.369656911	1.836632737	1.687722847	2.091317657
100127905_at	1.491199456	1.839539516	2.241547723	1.494607157	1.915142811	1.357450064	1.486592096	1.390764455	1.64336725	1.496464515	1.170913281	1.405208046	1.59144911	1.294622177	1.556255368	1.427456385	1.801814328	1.49848939	1.210845542	1.371575774	1.539811621	1.458931961	1.710459721	2.208422772
100127950_at	1.502631946	1.552660774	1.71607468	1.693807439	1.799251262	1.658432429	1.839809626	1.743490343	1.656554199	1.948304217	1.777022868	1.565703396	1.656132909	1.641346932	1.612418761	1.716096853	1.607935974	1.583613197	1.470992796	2.039076594	1.598328632	1.964860093	1.651930219	1.571281042
100127955_at	1.775707188	1.644047556	1.984035185	1.919006433	1.611799209	1.73963557	1.419520017	1.717131165	2.348978242	1.843587445	1.378928566	1.392275226	1.812905409	1.786219393	1.607558621	1.456098326	1.915053076	1.693225042	1.625519539	1.710171192	2.529914328	1.622867147	1.643575609	1.894609063
100127960_at	1.29225121	1.559172169	1.393340454	1.364244287	1.429809563	1.46358869	1.336355376	1.164172639	1.496938137	1.466441545	1.390515383	1.205651255	1.413718832	1.267978257	1.356760348	1.81634845	1.363434138	1.221370346	1.281159841	1.407281351	1.355966265	1.264468523	1.186992807	1.48417274
100127967_at	1.705613596	1.840809448	1.787397553	2.123715574	1.911192591	1.801996973	1.543786715	1.769407517	1.925484016	1.52707367	1.624105452	1.778485223	2.05087712	1.336159326	1.380072115	1.566706324	1.431738863	1.466933712	1.95200568	1.476923762	1.634317205	1.656399023	1.491206522	1.423101941
100127983_at	1.406898121	1.576460474	1.548829315	1.703874544	1.64109274	2.061214829	1.392691121	1.570222263	2.046157007	1.771449871	1.646927241	1.280641171	1.347386519	1.294031645	1.724869376	1.634936161	1.701528335	1.45344818	1.674705531	1.645755106	1.490362255	1.698098303	2.055026143	1.857049575
100128002_at	2.7495645	2.330593206	1.618021676	1.44148317	2.159434604	1.92458197	1.400593529	1.151668132	1.384625409	1.494374592	1.399777545	1.388318415	1.29543277	1.233502912	1.783404729	2.052213121	1.388318415	1.496873291	1.575260284	1.394372323	1.274802746	0.820594209	1.46755712	0.720740299
100128023_at	2.00946562	1.88868431	2.056663261	1.879800709	1.294697405	1.768670406	2.096238713	2.31859306	1.406012745	1.7870583	1.529029184	2.38465273	1.938858158	1.5837423	2.374742399	2.366705865	1.984445345	1.530447189	1.753211705	1.443656171	3.304147072	1.60006552	1.865255249	3.260677128
100128025_at	1.824137906	1.492939198	1.891735989	1.612402234	1.471010527	1.364878058	1.557878267	1.971092256	1.209914319	1.481846427	1.4470226	1.777657654	1.456926806	1.630565575	1.529546084	1.727766741	1.94055778	1.943360049	2.221480136	2.372268271	1.37581111	1.699211079	1.842487953	1.260987509
100128048_at	1.442074217	1.57110588	1.381972874	1.409386328	1.819594529	1.339754967	1.737796107	1.521092301	1.437888334	1.349309727	1.368661931	1.517539092	1.34213849	1.42639213	1.473429075	1.377592449	1.336496242	1.340051144	1.35285009	1.616844598	1.458586317	1.299686621	1.314150105	1.68204851
100128054_at	1.498121275	1.41032895	1.539345175	1.526163602	1.55051821	1.506205904	1.35406821	1.765879738	1.52136288	1.842917515	1.358104296	1.298010288	1.621776287	1.602857661	1.828419827	1.556609823	1.653963111	1.779089334	1.73083514	1.908112809	1.297753839	1.573487956	1.393315452	1.974018974
100128055_at	2.107486005	2.865141723	2.405091565	2.382482522	2.354293851	1.978471986	2.457232027	2.288913299	2.229938826	2.235700006	2.184608299	2.17248243	2.346116555	2.328340802	2.304742195	2.185528748	2.245026053	2.410461576	2.274129739	2.080217887	2.166582211	2.24275282	2.620880836	2.472006737
100128059_at	2.014152907	1.783612503	2.210034712	2.402673629	2.037244734	1.846324962	2.528412468	2.031082219	2.087556351	1.960868987	2.033444565	2.112062045	2.429765386	2.069168676	2.117936416	2.015111901	2.45429997	2.069890069	3.087238958	2.016186385	1.81102604	1.96476899	2.162763375	2.050310883
100128071_at	3.24708137	3.882811025	3.229379396	3.266134088	3.598760303	3.66861585	3.567213547	3.768299219	4.010242953	3.15969082	3.377584118	3.252662617	3.620550694	3.544575642	3.501065222	3.238807017	3.595553811	3.176152825	3.35700251	3.598315301	3.42486345	3.138113323	3.077745574	3.935231921
100128076_at	1.582151407	2.542255485	1.719760151	2.467405785	1.913393603	2.093787871	2.675034012	2.805413108	1.530071192	1.708457636	1.894168491	1.711275113	1.882623748	2.017672379	1.754123202	2.045597899	2.127331643	2.87714074	2.301348344	2.147611934	2.008199393	1.900043199	1.841016984	1.756973135
100128081_at	1.986320219	2.041289329	1.846229444	1.877277816	1.637192542	2.101063018	2.149139785	2.529130731	1.842608498	2.060875392	1.931405051	1.973048529	2.071045896	2.157170933	2.227358269	1.91498858	2.003991534	1.453649938	1.856880288	1.799318443	1.723762195	2.00796089	1.905052485	2.497419575
100128098_at	4.317575697	4.428146243	4.147717464	4.3175511	4.463406176	4.367505967	4.153840631	4.344332811	4.241217829	4.485254184	4.235499303	4.594648681	4.63514025	4.272915186	4.435913426	3.965673738	4.524006418	5.07669298	3.952960391	4.325031261	4.273495959	4.643379449	4.529032035	4.190338436
100128108_at	1.370478728	1.768066792	1.590034529	1.307184343	1.626166109	1.493149087	1.529305268	1.67563906	2.825193465	1.444243084	1.22218471	1.613050763	1.384353982	1.644618264	1.781488225	1.67530214	1.446980397	2.04248876	2.033237058	2.223986759	1.409378715	2.232697022	2.270406771	2.116347899
100128124_at	2.150491657	2.405484831	2.178695239	2.048417413	1.962704224	1.98764249	2.067450407	1.950773722	2.423441463	1.842147881	1.993566359	2.163661214	2.308679586	2.175596166	1.741844145	2.425618385	2.163981532	1.993397164	2.286949144	2.350889551	2.249905334	1.878026086	2.015774854	2.189168693
100128126_at	1.956345952	1.676117155	2.047181329	1.695395883	1.787091188	1.749628043	1.321234649	1.571863231	2.189945178	1.523341563	1.994899752	1.673767318	1.639607146	1.902025201	1.718353179	1.85145077	1.803756349	1.701058703	2.703216562	1.526227321	2.170391008	1.93442843	2.040545287	1.984140661
100128127_at	3.223774346	3.400286936	3.694602699	3.400253603	3.394740044	3.490188304	3.532754757	3.668861491	3.685827298	3.615221052	3.300761464	3.230892806	3.098782218	4.36899614	3.41639929	3.330703601	3.297054472	3.210890631	3.653369355	3.181408317	3.27211422	3.396997578	3.433903228	3.357623844
100128139_at	1.406238858	1.435237519	1.171985627	1.954708875	1.420877017	1.190904086	1.539630437	1.302021222	2.112585758	1.353345701	1.425211482	2.06299036	1.19657986	1.409652302	1.256068766	1.492719049	1.570263465	1.442025614	1.928043183	1.998388299	1.757768185	1.211324234	1.276356271	2.205796258
100128164_at	1.775173735	1.604417062	1.469627122	1.361711116	1.995865483	1.377582348	1.565561664	1.500845673	1.602577863	1.606070705	1.853190195	1.649556846	1.47272186	1.620000978	1.54885705	1.671061007	1.729874944	1.581027479	1.357754286	1.780431736	1.571155135	1.865790238	1.574647977	1.52231097
100128176_at	1.48759649	1.943833384	1.651928036	1.649747609	1.642541467	1.467904377	1.790772294	1.533632499	1.585897637	2.013678672	1.808708275	1.78704808	1.67605157	1.790161812	1.437906099	1.60087683	1.66647201	1.46414968	1.910941705	1.942711244	1.496464515	1.627997493	1.381263193	1.637888522
100128190_at	1.233674675	1.460916537	1.166236322	1.172267157	1.116402812	1.56065995	1.447657025	1.05105583	1.380124141	1.282655694	0.965529996	0.880536931	1.289652053	1.326908932	1.663804885	1.66812752	0.990144966	1.442686931	1.303189541	1.198296836	1.446834604	1.216773393	1.362112812	1.337843017
100128191_at	6.513806138	6.090718215	6.484842036	6.544365256	6.54145153	5.915075925	6.293758593	6.445138814	6.161764358	6.10035177	5.998475805	6.367931964	6.271007779	6.057346493	6.589036876	6.354412597	6.253552839	3.89355623	6.548491628	5.694310079	6.178918465	6.417412879	6.525079128	6.297368305
100128233_at	1.750121674	1.753394253	1.651550949	1.513020929	1.546480297	1.648992259	1.512170479	1.753074549	1.706034054	1.867919633	1.876718743	1.526421184	1.594689962	1.692088171	1.896465234	1.637670806	1.81987929	1.810450197	1.948635554	1.579231471	1.688191458	1.928472827	1.762220089	1.57467038
100128239_at	2.169428986	2.836887508	2.312879152	1.970189191	2.185950534	2.106609351	2.276705415	2.605285755	2.025717141	2.270104373	2.089609568	1.817955664	2.181282764	2.111587531	2.347432446	1.859580649	2.520188888	1.954489822	2.4805152	2.099399993	2.015178295	2.186730962	2.252918152	2.421478321
100128252_at	1.59338796	2.612346449	1.500028455	1.799891851	2.027133447	2.116761003	1.666621128	1.998276959	1.803048212	1.953005814	1.923779911	1.812856655	2.091398167	1.953208741	1.485428087	1.752273714	1.722400476	1.60549759	1.628130599	1.76348958	1.494562168	1.497552292	1.842240546	1.904524936
100128253_at	1.888729913	2.252888484	2.002291065	1.847605683	2.144519949	2.043027695	1.985989083	1.667888663	1.851612486	1.962889692	1.933193145	2.088468413	2.060492721	2.028836578	2.022296901	2.011773517	1.741882678	1.932487375	2.153020517	1.950625092	1.906233751	2.242925375	2.074917481	1.792742068
100128260_at	2.108754718	2.636863465	2.612004017	1.659510976	2.551806989	2.336968779	1.882372509	2.59803349	2.077069049	2.879435139	1.612358265	2.124108679	3.121575361	2.843300833	2.153786202	2.550389514	2.943846776	1.583006935	3.019910032	3.554500281	1.879230288	2.197184442	1.959493959	1.15333124
100128262_at	2.226865323	1.897850726	2.179848703	1.673585674	1.965850331	2.320335244	1.983034822	2.047060005	2.187398074	2.091644798	2.080015563	2.331132492	2.038033699	1.990675338	1.856189272	2.164381818	2.47266026	2.141487985	2.572901451	2.102185775	1.853140667	2.04490023	1.949898287	2.607970337
100128264_at	1.616632756	1.857687487	2.032423189	1.648750774	2.030047226	2.016628169	2.235590542	1.86635678	2.005097195	2.113960396	2.429951606	2.282882577	2.039274241	1.828273939	1.773844338	2.127913542	2.687161586	1.864166653	1.742627493	1.781064206	2.253929895	2.245227267	2.050645135	2.310888265
100128285_at	2.409814009	2.191908825	2.005097195	1.907325175	2.029066754	2.163770348	2.24421072	2.197657624	2.976536998	1.824616771	2.352512945	2.01842196	2.373983556	2.417157364	2.961339019	1.821086495	1.903182061	1.783441049	1.654152379	2.577858256	2.288658143	2.083935011	2.137286045	2.496318737
100128288_at	3.899888975	2.104532424	3.302112721	3.308593262	3.482142614	2.975833431	3.085307768	3.055860443	3.28523574	2.994268248	2.854842732	3.013767615	2.952791441	3.070676423	2.8644594	2.529248411	2.597735991	2.270342219	3.179738818	2.541518589	3.087660624	3.487071003	3.22722224	3.243997104
100128292_at	2.105352691	2.562320114	2.078736187	2.268126859	2.382980782	2.556867441	1.805216952	1.970017731	2.366431708	1.673784288	1.986875629	1.910037158	1.737805512	1.958031068	1.974645351	2.202538276	1.568768293	2.153572513	2.043651112	2.015801705	2.108725901	1.874353277	2.099430118	2.10791058
100128310_at	2.058080406	2.044494799	2.106610558	1.934031881	2.242996356	2.110164867	2.050843284	2.21220965	1.85160791	2.161768082	1.898828271	2.00792736	1.740259993	2.075982779	2.038455443	1.81663404	2.515357212	2.149857879	2.19775645	2.215670446	2.207623177	1.949863135	2.148472858	1.962589821
100128317_at	1.644352434	1.640719609	1.780456314	1.866416065	1.825550981	1.820236387	2.254180086	1.91341876	1.718263636	1.635723469	1.5290704	1.642894197	1.615759574	1.830934349	1.57200653	1.670253577	1.732339466	2.01826831	2.4523411	1.961318082	1.658720855	1.497528625	1.628204546	1.801171528
100128325_at	2.244097535	1.565462535	1.910749097	2.227556792	2.150505535	2.942856709	2.999576364	2.993249066	2.882750605	2.394609503	2.543514172	2.920141791	2.768014439	2.070955419	2.259910661	2.116339664	2.603015797	2.34857645	2.778012041	3.595811944	2.08763621	2.345139363	3.155909982	2.316937216
100128327_at	1.561333388	1.614826562	1.819642113	1.834456138	1.269285749	1.673865738	1.385556468	1.639309051	1.742653411	1.986634685	1.527424955	1.936104184	1.622725771	1.652917455	1.691531917	1.430756876	1.673828978	1.65657324	1.377653553	1.481992232	1.433352479	1.794376725	1.484966769	1.182695258
100128338_at	4.806269481	4.140241778	4.3059937	5.125962089	4.21223722	4.978561062	4.893788458	4.714337681	4.620349471	4.971219319	4.789984938	4.169577659	5.190589616	4.177024978	5.020900362	4.525014687	4.350174809	4.279220951	4.739237439	4.598710913	3.915105855	5.180595821	4.217034152	5.271608742
100128340_at	2.170882308	2.166092399	2.833838861	2.038242796	2.492522314	3.874377446	4.225539648	3.493303149	2.514908717	2.198219253	3.846043071	3.385519546	2.818285889	3.054548082	1.941799599	3.432594586	2.728322527	1.991456516	2.703324912	4.235522257	2.549158783	3.053202986	3.303303808	3.214789766
100128361_at	2.759948981	2.32425682	2.55153431	2.77404961	2.734887566	2.806537671	2.179768644	2.4179262	2.254836775	2.767149831	3.026491441	2.765898344	2.75373812	2.796028581	2.694474201	2.382732858	2.582583877	2.195377437	3.255107287	2.506673924	3.101389338	2.968523633	2.436173035	2.762129265
100128378_at	1.482421793	1.664141754	1.403649142	1.7272055	2.01125427	1.962744361	1.856500437	2.074792061	1.723508593	1.828538477	1.8036262	1.47116767	1.8276119	1.736950798	1.669848799	1.578057311	1.690996584	1.945427169	1.831644674	1.489035009	1.594503825	1.813838636	1.918259695	1.74903351
100128386_at	1.532949873	2.389986128	1.970624386	2.03285311	1.995564845	1.846542751	1.842961026	1.659260777	1.733963486	1.645861874	1.543539112	1.775136663	1.643879628	1.400757741	1.432715814	1.888404423	1.996760493	1.600573474	1.860381192	2.41235902	2.210923705	1.658394876	1.876118018	1.663096321
100128398_at	2.211282135	1.222277897	3.180463458	3.363813269	2.233489729	2.667417807	2.126971348	2.156580441	2.229960206	1.670202776	1.68976303	2.544093644	2.072520932	2.074205663	2.202373347	1.921935916	1.365653163	1.710233481	3.165486629	2.362311772	1.690668342	1.57336503	1.530464253	2.193670116
100128416_at	1.751331985	2.225372883	1.570932188	1.394163647	1.454028553	1.32554677	1.208757201	1.594010398	1.56793605	1.705172048	1.627541615	1.583955022	2.1700115	1.502562794	1.476409968	1.844799608	2.269937219	1.600920029	1.657130694	1.455185424	1.658453165	1.704421287	1.659655975	1.595322021
100128420_at	1.312683867	1.86794116	1.339984183	1.775404717	1.655274475	2.145679839	1.49352947	1.840719649	1.723108118	2.169312165	1.710459413	1.850487868	1.691174139	1.554377824	2.121429237	1.38288757	1.66666879	2.015975957	1.570569363	1.597887535	1.406216704	1.790329984	1.689659938	1.15515226
100128494_at	3.637132463	3.551680181	3.393448571	3.72148354	3.447551638	3.709650795	3.191744852	3.402656439	3.568847898	3.526869016	3.461699299	3.430347415	3.805909633	3.053044505	3.737001946	3.127727113	3.793898496	3.167267509	3.566931582	3.545643738	3.508215639	3.839652895	3.521586357	3.651891101
100128496_at	1.314744117	1.488627179	1.278118543	1.223770865	1.505405164	1.365629484	1.206732497	1.472822592	1.324594067	1.438466893	1.307569115	1.578656154	1.287693353	1.633917671	1.383713519	1.401451367	1.425507828	1.362601854	1.522299809	1.523658797	1.462884815	1.420326665	1.356145232	1.689054957
100128505_at	1.554473352	1.978948053	1.830813432	1.576562661	1.883766726	1.64187587	1.608703192	1.693197955	1.805078034	1.862634626	2.086654313	1.749989545	1.591501043	1.580280716	1.562989778	1.666389013	1.66163556	1.551379318	1.938442416	1.731151874	1.710521001	1.654045899	2.021690768	1.623239314
100128511_at	2.344672903	2.216398483	2.260813588	2.086793967	2.363307538	2.330363893	2.270140967	2.230719942	2.190352778	2.08952005	2.131124733	2.057781679	2.317033452	2.444590277	2.098012839	2.331776438	1.856900235	2.358921645	2.137596949	2.560346454	2.264633928	2.296940202	2.215572573	2.406293694
100128531_at	2.477591394	3.345485348	2.489575983	2.843414006	2.828402217	2.68965995	3.097124299	3.109577345	3.002319877	2.470661285	2.546032261	2.555295541	3.220461712	3.219063319	2.637875226	2.93377127	2.655421747	2.970601998	2.579024804	2.301688798	2.361126274	2.191845585	3.130918765	2.574520433
100128537_at	3.185594515	2.859484474	3.033445307	2.953882287	3.556284979	2.666955342	2.788712552	2.933366217	3.258126829	2.339067009	2.980659871	2.968883305	2.915171979	3.090445661	2.663305757	2.699005719	2.880815088	2.182086951	2.578382928	3.027749966	2.913388941	2.3872301	3.106119772	3.028168858
100128554_at	1.901170219	2.141663252	1.911774287	1.995164362	1.834292322	1.648617447	1.546033529	2.090648685	2.136345466	1.415742702	1.723070028	1.64406602	1.883564661	2.338907923	1.804810987	1.767856555	1.966573867	1.717163119	1.9297463	1.854901279	1.834350867	1.779317288	1.961782694	1.932570141
100128560_at	1.553893888	1.666434208	2.059080199	1.827392548	1.783419611	1.813396658	2.073201851	1.728894777	1.923899869	2.066941667	1.751731187	1.802186451	1.504097418	1.848760639	1.710952036	1.714328106	1.785577331	1.774246365	1.822523497	1.932678042	1.881034665	2.048230193	1.767869308	1.883173505
100128569_at	3.380785408	3.262287379	3.268924751	3.338623555	4.068737767	3.252632811	3.265014832	2.978059144	3.464581935	2.7058263	3.173715631	3.012508777	2.99080623	3.905416829	2.909029028	3.214291913	3.281193608	3.540714212	3.871768585	3.652632135	3.457576401	3.251039836	4.016914145	3.001448591
100128573_at	3.205684689	2.750798888	2.021038699	2.231975673	1.861720157	2.398798226	2.276259333	2.039426619	2.379647181	2.413660215	2.424442903	2.03026531	2.387839328	2.801090308	2.328850038	1.932090474	2.575555857	2.837161507	2.044012881	1.855100921	3.168102097	2.905551704	2.397931122	2.241946209
100128590_at	1.307106658	1.831337493	1.583515708	1.546964956	1.55227332	1.277263349	1.457858436	1.533739278	1.751832686	1.266776358	1.497598252	1.953029024	1.357343541	1.473913852	1.339286925	1.298930684	1.751281363	1.68648601	1.599001863	2.141550129	1.438796865	1.761119174	1.637450476	1.197518452
100128593_at	1.919461582	1.823077026	1.984822241	1.56078989	2.329690738	2.2836577	1.986605217	1.698225486	1.748885682	1.911942686	1.999458761	1.936876225	2.317984211	2.425489276	1.811420124	2.036576538	2.128691078	1.970843134	1.974348704	1.91581595	2.113400593	2.040084339	1.798407503	2.039315508
100128594_at	1.996348349	2.123134904	2.121842174	1.927152106	2.027811428	1.997139076	1.879163583	1.911592926	2.360190557	2.209883521	2.309406194	2.239955771	1.679750572	1.645397895	2.12648304	2.110639598	2.116956013	2.195165667	2.375498104	2.345409598	1.823897393	2.10345527	1.958482205	2.313881456
100128640_at	2.68128204	2.320050081	2.247054203	3.165823871	2.660074077	2.290129918	3.020149596	2.745493303	2.32021569	2.721535776	2.481323608	2.799189441	2.826014289	3.119012008	2.985757733	2.757863729	2.604440671	2.594070101	2.995981626	3.229399775	3.324076218	2.767329192	2.740342781	2.623965386
100128653_at	1.864768834	1.899628121	1.949025167	1.790955374	1.926626479	1.720592569	2.663474326	1.8835224	2.014469222	2.181838845	1.934560867	2.257551368	2.197304365	2.140737299	2.388661839	2.161944263	1.584353641	1.550681241	2.323154071	2.675333579	2.205726728	1.53294682	1.786802636	1.511530157
100128675_at	1.895387047	2.364833893	2.068765429	1.933113727	1.943841747	1.818713223	2.591484825	2.231894271	2.2027202	1.881512061	1.780121006	2.182522077	1.873813946	2.142194305	2.022982301	2.063627986	2.204391069	2.359491703	2.292073917	2.417232909	2.07275252	1.924312859	2.128521949	1.962126412
100128682_at	2.004640323	1.635583986	1.842772071	1.682562263	1.924624425	1.758111684	1.758289754	1.488236326	1.661794951	1.448284589	1.522658124	1.608680747	1.441563319	1.595771521	1.659760372	1.867259766	1.73298644	1.820388175	1.850301827	1.938063396	1.779836395	1.48318758	1.637627178	2.027315436
100128688_at	1.810624301	1.831045542	1.642038016	1.709128161	1.911659097	1.724935608	1.704937116	1.640944316	1.564862195	1.777276925	1.981795072	1.939876071	2.003434184	1.837168262	1.954704421	2.101242665	1.851492828	1.797051791	1.79936402	1.976767676	1.646463279	2.051556056	1.743823573	2.068643677
100128714_at	1.808322488	1.700912855	1.577757835	1.695925237	1.778702081	1.962919866	1.756191732	2.378730302	1.701782764	1.492782815	1.382199787	1.329377697	1.968628651	2.053174986	1.686987989	1.530697436	1.662710045	1.602640819	1.183683655	1.817269731	1.705979054	1.655358962	1.834793042	1.758577271
100128731_at	9.142528893	9.0775654	9.230409048	9.319387533	9.136112381	9.366202664	9.115101298	9.274246134	9.259084342	9.41537679	9.585911704	9.431310048	9.427181876	9.063390605	9.683408418	9.22216575	9.244813264	8.828102936	9.325121732	9.022937519	9.296840891	9.421585343	9.251162232	9.204249925
100128750_at	2.363280177	2.298174152	2.373662338	1.832740847	2.086695145	2.06939041	2.138116558	1.743193702	2.022691186	2.165609463	2.250188195	2.145462513	1.948831527	2.245131099	1.949553215	2.470569276	2.104704318	1.661034324	1.709923107	2.248207878	2.129494954	2.025078032	2.680550493	2.531375102
100128770_at	1.979123034	1.544666007	1.476334791	1.495002975	1.774087986	1.569083224	1.501561622	1.567318217	2.062503528	1.750725086	1.813558377	1.789868124	1.655873479	1.683577916	1.695258628	1.783327109	1.607941326	1.34455537	1.550097533	1.710818787	1.490852671	1.437820909	1.541025141	1.772107811
100128782_at	2.800293293	2.848563676	3.072772398	2.765831501	2.512282423	2.536563577	2.658142922	3.470014526	2.647414159	2.749264487	2.513733638	3.085090637	2.875361708	2.593898175	2.628802763	2.487586121	2.974533835	2.385929639	3.693797651	2.846991942	3.516807574	2.015592514	3.114339665	2.72261383
100128787_at	1.809742451	2.585430236	2.429215844	1.898053666	1.747321425	1.700389266	1.772768216	1.565497403	1.826128487	1.745536294	1.873256509	1.839589493	1.81205875	1.87457271	1.839287565	1.935686804	1.554308693	2.055903967	1.781821021	1.777129301	1.737736493	1.827319965	1.949848133	1.798077296
100128788_at	1.997203405	3.117020299	2.190283774	2.584704296	3.264672241	2.107192069	2.336009882	3.280456265	2.181743255	2.457704872	2.450895649	3.107673659	2.462404915	2.860249634	2.864741251	3.147381727	2.028479412	2.156875411	3.417272242	2.654226491	2.565185457	3.161050935	2.253142226	2.337173772
100128811_at	2.289045991	3.038583246	2.186115946	2.144685608	1.740186279	2.338817744	2.320605112	2.275362904	2.077431287	2.127130873	1.964539203	2.298684284	2.539093417	2.407207501	2.318057547	1.940931895	2.149758553	2.245365668	2.297887582	2.078057317	1.91182149	2.251027944	2.170392438	2.51922281
100128818_at	2.810044511	3.48705867	2.781160253	3.206079503	2.84968465	2.82135439	2.337961767	2.798508587	2.6130593	3.136713832	2.911736414	2.907729505	2.879451537	3.267622395	2.169165954	2.83218067	2.778533854	2.938302612	2.493828807	3.254041902	3.060967464	2.791509525	2.898100769	3.012932153
100128822_at	3.30536413	3.063188325	3.219422711	3.167370567	3.938678632	2.980557847	3.255960792	2.957545544	3.063968842	3.190094054	3.232194056	3.816182998	3.610947797	3.531120268	3.506583979	2.944887055	3.373598121	3.068761935	2.931447806	2.736405941	3.255016826	3.415328103	3.156359842	3.427571443
100128827_at	1.401885456	1.969889743	1.592417203	1.786038397	1.486142335	1.58454349	1.577559695	1.620361321	1.758232334	1.343239324	1.746476346	1.622439569	1.392136421	2.059081904	1.63537999	1.670181617	1.612386401	1.533762639	1.729754156	1.892457553	1.59155191	1.623754325	1.653021782	1.651588721
100128857_at	1.19933366	2.29427518	1.63226876	1.265126207	1.494286468	1.688887126	1.582592037	1.548233186	1.799378277	1.652917455	2.093533135	1.422627214	1.673792576	1.919861357	1.349397095	1.555982922	2.053482659	1.611393639	1.59629909	1.364314452	2.080090946	1.781894399	1.571305281	2.291390839
100128880_at	1.461211428	1.139871451	1.585429176	1.482702069	1.657792787	1.301367144	1.329199605	1.238435235	1.269496254	1.247721583	1.419357224	1.252346751	1.375337726	1.484492123	1.13097943	1.351051182	1.323218721	1.32214571	1.224511028	1.093708212	1.479775258	1.312685389	1.498670189	1.335749751
100128881_at	1.813153243	1.920030092	1.996351792	1.883018206	2.249883994	1.978210094	1.919672471	1.808241249	2.197291358	1.534778653	1.772618814	1.758400339	2.419151658	2.079157008	2.00168415	2.064802649	2.229446554	1.487525609	1.64969622	2.417555027	1.806259132	1.487725279	2.210563628	1.769298548
100128885_at	1.676603444	1.826490633	1.697761927	1.600906669	1.467917725	1.475377234	1.560945484	1.678858436	1.923182392	1.446812613	1.480415253	1.690411928	1.766443546	1.531168568	1.646978651	1.765911697	1.57442206	1.654086241	1.762293015	1.741144072	1.501950473	2.002516795	1.544307212	1.611770866
100128890_at	2.493610539	2.608919836	3.130802825	3.428055285	2.41857454	2.189480529	2.680865721	2.871681943	2.422460427	2.621783255	2.864874112	2.963287605	2.863051415	1.43948067	2.783542654	2.390425547	3.912028559	2.362574568	2.23492036	2.310744365	2.232303266	1.786092378	3.062617614	2.380990733
100128893_at	2.842888155	2.706220186	2.246433539	2.041652111	2.801062681	2.234941263	2.128303545	2.279416726	1.911273516	1.94195037	2.287918645	2.308384729	2.296318713	1.913105099	2.154769135	2.236113889	2.063514976	2.331591777	2.234868455	2.409393617	2.310456892	2.080107737	2.776298985	1.94284646
100128905_at	2.543476923	2.684682853	3.007645399	2.257908537	2.438504349	3.005998114	2.47445899	2.438912257	2.651993615	2.487971436	3.128982145	2.539460818	2.243946178	2.536404315	2.511982761	2.769895128	2.56744789	3.034706412	2.569731749	2.526351683	2.746352379	2.749543239	3.101508908	2.731515203
100128908_at	1.742597775	1.771553798	2.271855448	1.89650555	1.973574599	1.720244839	2.125929409	1.922918401	2.197175296	2.067482786	2.326115821	2.346314868	2.261675405	2.567624908	2.139005034	1.797860994	2.231291691	2.141030007	2.63558017	2.079523535	2.205765135	1.887785425	2.2456204	1.861394947
100128927_at	3.077737033	2.77136404	2.243025536	2.953951189	2.530205367	2.93279189	2.356430954	2.468514654	3.169322291	2.513491946	2.363569941	1.832229898	2.923814018	2.718255808	3.190338575	2.379648501	3.561654559	2.51836088	2.772806809	3.054735049	3.12204323	2.710536651	2.630775092	3.197423099
100128930_at	1.312755843	1.489677243	1.220641832	1.182437688	1.468937653	1.567609323	1.418905513	1.127854776	1.634062498	1.689883497	1.75836536	1.404368152	1.344048931	1.405103176	1.642636039	1.697831634	1.548392978	1.625277535	1.40181563	1.430400203	1.562177631	1.686565837	1.308906396	1.306667057
100128946_at	2.646833695	2.455926442	2.60518065	2.020141482	2.973851062	2.585470262	2.833900926	2.544129106	2.409514623	2.320041101	2.838502564	2.48724605	2.408000933	2.371532407	2.361819346	2.17476037	2.594223207	2.34834332	2.617193009	2.916294326	2.589959499	2.215429446	2.582943776	2.484892963
100128966_at	1.821331086	2.639777558	1.43624188	2.467106425	2.009622725	2.251411312	1.40132385	1.269502773	1.820317725	2.23710959	1.717120166	1.488358314	1.874060124	2.012957826	1.273456552	1.730575745	1.358277393	1.558736291	1.690804348	2.401522202	2.881082607	1.299744739	1.728694149	1.95580502
100128977_at	1.462857145	1.461995495	1.577652022	1.381838133	1.468955126	1.610868065	1.314149974	1.388499969	1.604045583	1.743079494	1.695761564	1.369828506	1.64005792	1.334986263	1.548937495	1.512763658	1.318869765	1.277349572	1.433982823	1.400528197	1.505749446	1.636558064	1.652297592	1.381211101
100128988_at	1.662845641	1.900311915	1.510686508	2.248831754	1.993152496	1.669896365	1.79062525	1.976194639	1.967960549	1.817450734	1.510738966	1.645542715	1.606076977	2.069168676	1.778976187	1.837819173	1.676677235	1.688809821	1.698113168	1.690475051	1.421167195	1.954201765	1.834648499	2.089533189
100128993_at	1.303737547	1.319134494	1.383120487	1.781151451	1.400903924	1.52540173	1.24583156	1.345157527	1.054349075	1.63574465	1.442909697	1.359829133	1.905068745	1.556232258	1.466297305	1.29018832	1.709036555	1.353794881	1.35052886	1.768160152	1.467117442	1.479389644	1.677866823	1.403839727
100128998_at	4.119371302	3.844091558	3.646350972	3.662932974	4.717084961	4.167616824	4.299849381	4.611119628	4.212130972	3.266154305	3.66471665	3.924540956	4.551837291	4.000448286	3.711898436	5.315468941	3.544340421	4.400986693	4.61891852	3.833128104	3.57981234	3.917951616	2.619160316	3.536078321
100129027_at	2.627797164	2.865377529	2.670065815	3.275040791	2.826390054	2.910022842	2.950239229	3.01614781	2.987496791	2.52000078	3.081048212	2.49126126	2.920216633	3.100880002	3.011940228	2.747471424	2.966699876	3.200688117	3.012512218	3.114444079	2.970971384	2.844470299	3.179127412	2.775864945
100129029_at	1.511329114	1.732670548	1.588975425	1.208925034	1.984901486	2.050570892	1.311303161	1.665917939	2.483989842	1.626503379	1.508109806	1.322242577	1.588905812	1.273471495	1.450093251	1.77974176	1.564300923	1.351310079	2.249871759	1.917933679	1.628795173	1.619492777	1.559927704	1.631619013
100129034_at	7.751020158	8.242551938	7.766321735	7.739942779	7.78412793	7.92770617	8.142058381	7.74151872	7.755853407	7.300358868	7.210556477	7.693837846	7.913367988	8.300963548	7.50202414	8.149422606	7.961695741	7.965814719	8.088208909	8.310190698	8.039232022	7.845486316	8.121727855	8.012064767
100129046_at	5.148611996	5.04934906	5.48032822	5.381841209	5.39016864	4.088069757	5.590308972	5.442140862	5.119582575	3.327790161	3.846010283	4.773469185	4.54276271	5.620536489	4.155696867	5.777761887	4.848906861	3.759246324	5.50049131	4.976143023	5.059960548	4.112775778	5.293912159	5.034826283
100129055_at	1.666398781	1.586345966	1.671245151	1.836444988	1.735754965	1.624296518	1.543840709	1.834312664	1.604284138	1.523550803	1.525140893	1.392275319	1.539533567	1.516011258	1.324684876	1.746242573	1.350745305	1.767608959	1.280276515	1.231819462	1.495515449	1.860056198	1.671392096	1.659963897
100129060_at	2.243685956	2.379924438	2.242970818	2.36663087	2.137483458	2.42533816	2.384462157	2.9102299	2.00799409	2.654718352	1.925197402	2.545373608	2.099005452	2.184888342	2.078972471	2.356498229	2.537220318	2.688297659	3.059532026	2.672353314	2.223965963	2.195056667	2.158234058	2.468429161
100129066_at	1.968483473	2.00336963	2.155559099	1.881702942	2.177333662	2.242003145	1.723550867	2.003589245	2.057495222	1.88626425	2.151152242	1.605614415	2.12203002	2.229316447	2.02499399	2.046675002	2.108808503	1.896060611	2.038815557	2.057299437	2.050986502	2.357360609	1.995491967	1.979388064
100129075_at	2.26921007	2.394704554	3.078869631	3.334692365	2.553870521	2.622781106	2.018802877	3.001435718	2.269558054	2.943061706	2.920055397	3.424587916	2.578494374	2.980952249	3.247533481	2.42939784	2.531920797	3.604889953	2.41583116	2.249799915	2.735407906	2.923099609	2.610173574	2.381766421
100129083_at	2.5814202	2.351629913	1.90071329	2.739164265	3.411615556	2.906454705	2.800370651	2.917245609	2.102298633	2.57838956	2.087202557	2.581672204	2.613504377	2.341238371	1.99055306	1.930559905	1.871849914	2.448991433	4.1222164	2.624009093	2.88652774	2.358457028	2.702765235	2.344146899
100129094_at	2.35710906	2.249933132	2.276540794	1.87326627	2.150264031	1.83535365	1.986729217	1.96428326	2.004461887	2.156244024	2.016097113	1.719951753	2.140808418	1.806280783	2.21873366	1.980071965	2.186721159	2.290435115	1.866208859	2.080983302	2.076581128	2.082328343	2.066778964	2.328082379
100129098_at	2.151666431	2.570903754	2.149138403	2.354747384	2.011127862	1.951691008	1.705661266	2.004346865	2.210718304	2.075494123	2.424472341	2.583804294	1.737407065	2.368734936	2.241037676	2.220102992	2.332956352	2.549723199	2.01163422	2.274273959	1.956584283	2.125129892	2.124601767	1.918698213
100129128_at	2.433911024	2.244798899	3.517231384	2.123846105	1.765092732	2.089099446	2.782452696	1.925601939	1.913323343	2.296740735	2.335600211	1.870730233	2.276835127	2.47270022	2.332474439	3.023781666	3.239769253	2.953098216	2.120638428	2.092382764	2.759679538	2.404684759	2.936735898	2.331860016
100129129_at	2.758295166	2.513542677	2.645976144	2.77416056	2.872532294	3.057219243	2.802635364	2.2806909	2.872900379	2.560108476	2.653802688	2.623379728	2.580158865	2.779570384	2.572392279	2.475437892	2.406687468	2.443323872	3.455921624	2.684189475	2.794938307	2.546411296	2.567734933	2.711963859
100129138_at	4.802095114	4.733645132	5.417440264	4.874948973	4.90329326	4.250886543	4.883136125	4.647464343	5.187160047	4.442406461	4.835493944	4.577334687	4.672762828	4.584051321	4.685942653	5.001474376	3.886795802	4.27645164	4.767184679	5.237237871	5.084768389	4.578807637	4.316245305	4.489607707
100129148_at	4.863661941	4.87849603	4.943529245	5.021606497	4.630448502	4.929878396	4.414886786	4.662687493	4.442804001	5.033955073	4.615428018	4.764199297	4.527278443	4.814138387	4.686430312	4.609113393	5.473852055	5.24846957	5.071508091	4.265348121	4.696075368	4.674485637	4.672080631	4.778959769
100129175_at	2.398115126	1.465923697	2.113572751	1.571902725	1.944646327	1.694995383	1.601001519	1.828651583	1.701717855	1.767709047	1.404811522	2.07270182	1.862241167	1.680431481	1.931910675	1.906538918	2.597024317	1.969878767	1.582814636	2.059280799	1.913709631	1.421646177	1.903708954	1.957218951
100129195_at	2.910539591	3.004892137	3.40567564	2.997038518	2.673459687	3.078273192	2.571022496	3.029219896	3.209895171	2.757390676	2.617229514	2.988539201	3.176627603	3.157527261	2.710493311	2.982680936	2.99986286	2.941710614	2.714381659	2.774937346	3.0916295	2.885015876	3.609664604	2.733125705
100129196_at	3.643775044	2.91553029	3.163813057	3.121846525	2.597972591	3.349797748	2.290052656	2.516623119	3.062618249	2.464452056	3.365712953	2.872017592	3.054386332	3.023342172	3.133779815	3.334334769	2.71784935	3.676689503	3.00631848	3.375075369	2.353401369	3.515613642	2.839988006	2.589218344
100129203_at	2.065009489	2.785215331	2.195249848	2.102004428	1.671563049	1.456132091	3.130237579	1.986400995	2.060973944	1.729966512	2.049984139	2.12510369	3.011704792	2.335744809	2.310269564	2.562739621	2.202634885	1.65340027	2.18662248	1.843668798	1.97899797	2.720892957	2.676881377	2.029872868
100129213_at	1.380366492	1.961207846	1.539890828	1.344832348	1.582647339	1.717627681	1.580566673	1.341611736	1.578872213	1.925932156	1.501745627	1.74211384	1.445934235	1.626150825	1.607749076	1.709614699	1.63552453	1.504185352	1.582790194	1.586014962	1.403742735	1.60697805	1.544343517	1.45332828
100129223_at	1.93676748	1.993604713	1.983189136	2.192052775	1.789752305	1.63848775	1.933213685	1.771291289	1.665354474	1.896968	1.530235459	1.864903537	1.702795686	1.635501856	1.641441116	1.942449396	1.83928328	1.795609223	1.553802548	1.78078454	1.638460373	1.752132243	1.767237038	1.62929874
100129237_at	5.635166142	5.695998982	5.82173552	5.769531957	5.853328333	6.619951569	5.754575404	6.079489308	5.722908062	6.369792424	6.861343931	6.114045778	5.996654337	5.826062596	6.768512781	5.63323408	6.010547146	6.871866174	5.43565708	6.002838264	5.913922766	6.350273919	6.043379435	6.013269636
100129250_at	2.06572831	2.408076427	2.276473198	2.375853443	1.790419404	2.165064133	1.956597735	2.700212214	2.315251408	2.296669205	2.071386275	1.744385632	1.913571221	2.296398845	1.547472252	3.037634164	2.138178486	2.267278881	1.542390234	2.877973214	1.698524116	1.856263636	2.050737993	2.250306768
100129269_at	1.84971713	1.750914452	1.934309738	1.703421512	1.379061921	1.544962019	1.777010083	1.495248577	1.586624781	1.527894455	2.433431697	1.961494526	1.592072316	1.94172661	1.694217694	2.591132362	1.401780959	1.838304115	1.319773754	1.936579942	1.947901768	2.064981407	2.199878761	2.158172844
100129271_at	1.689033261	1.643376262	1.299898274	2.70791895	1.752725698	2.180827073	1.803540974	1.586533482	1.550492403	1.550122157	1.4793221	2.087322257	1.49210651	2.056230497	1.533173246	1.743519175	1.659632146	2.466662697	1.349577275	2.150494382	1.703633177	1.675565423	1.67605157	1.039961564
100129278_at	1.500983522	1.647511847	1.420199203	1.819752912	1.612272999	1.806977838	1.43817678	1.493720985	1.56414793	1.461849664	1.508475499	1.469886509	1.652233106	1.465746049	1.313474076	1.577960237	1.445886358	1.760856747	1.815742052	2.017074699	1.388303014	1.852418935	1.500475666	1.316174088
100129291_at	1.474485584	2.920676609	2.246433581	2.11941478	1.457916571	1.837332391	1.320903709	2.11469613	2.318724666	1.892760489	2.472585897	2.001818617	2.87073578	1.780431736	2.679038804	2.013008231	2.000051831	2.008807598	1.614951424	1.881810372	2.120673967	2.805839487	2.342824323	1.520250684
100129297_at	3.21313461	2.86833666	3.142507343	3.449307395	2.624881089	3.108497184	3.216065477	2.60774287	3.973824292	3.038020198	3.022203325	2.691029338	2.74546614	3.025067344	3.178522941	3.077802741	2.562854059	3.067953724	2.985545625	2.513908563	3.041522453	3.137659609	3.438838475	3.111800874
100129316_at	2.680855984	2.137569779	2.019845856	2.398607418	2.082570165	2.324661958	2.317394759	2.607106374	2.052552142	2.242560657	1.967363048	2.281046585	2.354473455	2.118691784	1.941815751	2.03730058	2.028507083	2.443358997	2.095762449	2.881297278	2.028401431	1.807217329	2.163413036	2.201089009
100129345_at	1.683937598	1.998227159	1.945967993	1.278824291	2.234612948	1.426286863	2.678247777	1.549159866	1.831464595	1.780431736	1.205321	1.718620111	1.257742698	1.819702429	1.432939831	1.49331915	1.966571266	1.393750212	1.250557338	1.432518557	1.779236561	2.068879769	1.747769269	1.711242906
100129347_at	1.526179591	3.499610941	1.832023973	1.732983715	1.818892492	1.247039115	1.719432542	1.98275357	1.734806616	1.445140484	1.953902064	2.179903221	1.367851193	2.509177302	1.587616771	2.409595604	1.328979487	1.986346543	2.279793679	2.327585747	1.830065547	1.346126212	1.635564538	1.80345726
100129354_at	2.614542226	1.54019904	1.919275986	1.579507245	2.197154581	2.120376953	1.967267612	1.865787562	1.981255596	1.96010135	2.189185441	2.120134515	2.025450819	2.14811907	2.6211102	2.361199255	2.129372528	2.198565336	2.020971665	1.822448133	1.959436684	2.201009549	2.33134745	2.716033107
100129361_at	3.929302521	4.780087089	4.49708014	4.234075958	4.198920215	4.838623558	4.692071743	4.60650522	4.788121721	4.866438774	5.172127192	4.75021218	4.780908464	5.081945073	4.848404562	4.891926163	4.91227698	5.006437672	4.158501619	4.769925543	4.845483119	4.654868417	5.025456889	4.789984332
100129385_at	1.566125029	1.696711975	1.427017435	1.464931483	1.516486422	2.121031901	1.503222905	1.50331294	1.502669582	1.402616736	1.446721905	1.28928331	1.205735051	1.534538743	1.467602837	1.438101572	1.172132442	1.416236114	1.328984201	1.450326293	1.424311329	1.528579408	1.579280783	1.592148414
100129387_at	4.464224448	4.727272057	4.92327019	4.98459289	4.973471823	4.567019392	4.564635934	4.72972635	4.583351461	4.589143877	4.833924487	4.582193048	4.683884856	4.91926389	4.738594708	4.495759183	4.646203082	4.810907842	4.134543405	4.529967786	4.658749838	4.496531103	4.780918568	4.320090908
100129424_at	2.443000995	1.8809492	1.485844211	2.212922205	2.20651595	1.873010763	2.115465573	2.101673155	1.597966112	1.85122613	1.792361382	2.085397756	1.883101826	2.030865776	1.748553547	1.907083773	1.760446906	1.642587057	2.480004253	1.676515851	1.658397266	1.906768437	2.379357074	2.049206275
100129427_at	2.522388884	2.829599346	2.62493439	2.849630633	2.615440227	2.720012185	2.557464857	2.521636605	2.59076774	3.079122962	2.882181969	2.931908202	2.544006695	2.722323057	2.271727243	2.194075163	2.43581812	2.811895218	2.887623145	2.790169848	2.459186367	2.857585851	2.58766415	3.006814777
100129434_at	2.780263625	3.149578157	2.006104108	2.775849327	1.895365414	2.853460282	2.025228728	1.937782617	2.632023637	2.682723926	2.571908962	2.397934055	2.52788953	2.419826316	2.517489518	2.469784409	2.957071606	2.338658749	1.850842844	2.305800042	1.912250443	2.328146227	2.636863465	2.502097293
100129455_at	1.47288404	1.880451298	1.61442576	1.661025105	1.362720371	1.837050231	1.913473926	1.565106814	1.653547986	1.666695158	1.544054377	1.61607557	1.66011393	1.532636531	1.530307353	1.454319651	1.547021512	1.843962153	1.715707086	1.876718743	1.413898994	1.564220592	1.805031995	1.687161486
100129459_at	1.285610117	1.703117856	1.61514882	1.42214283	1.869011277	1.412090557	1.235946217	1.541177106	1.626696068	1.929003773	1.436328663	1.689075647	2.098660745	1.588516837	1.350715191	2.475003882	2.499292105	1.34469818	1.282253345	1.465905354	1.885709924	1.52133816	1.909328558	1.539511361
100129460_at	1.66065703	1.977299522	2.04783622	2.485102255	1.94325628	1.957514928	2.412890476	1.944288718	1.41433106	1.969404249	1.802832147	2.01333562	2.181234748	2.185119484	2.315942525	1.821158919	2.772874249	1.990811235	1.736332646	1.902853712	1.943721523	2.322482436	1.976579329	2.022084332
100129461_at	7.722942499	7.394380509	7.227221651	7.347227258	7.290386689	7.344414125	7.189853852	7.356476065	7.649957622	7.632236606	7.736565348	7.503984704	7.340977713	7.383103365	7.860675409	7.459209028	7.350542645	7.292529508	7.641691501	7.327298654	7.308355931	7.66497359	7.311889519	7.326280773
100129464_at	1.478383427	1.55357706	1.389339087	1.383280334	1.401007517	1.603381535	1.283626856	1.528293987	1.302763992	1.563164031	1.221993565	1.513001012	1.267325931	1.543544573	1.39605869	1.304016617	1.868438536	1.467533087	1.628138743	1.379832059	1.398022922	1.435746296	1.085156015	1.216328037
100129480_at	1.689388981	1.942141301	2.062663853	1.789211477	1.75322323	1.616250041	1.807570865	1.694561592	1.916124472	1.84043783	1.853759659	1.898592623	1.824660293	1.777207005	1.712411883	1.840523477	1.982494869	1.906072202	1.718881984	1.881438721	2.009908766	1.724404427	2.013429446	1.875913343
100129482_at	4.701954654	4.418366289	4.75983888	4.661715707	4.655590229	4.916714178	4.195888474	4.702692033	4.79753911	5.339553053	5.346448054	4.957517871	4.537743704	4.474091374	4.989740295	4.897161118	4.89834909	5.081901084	4.499135272	4.332215848	4.842722787	4.606370244	4.412311877	4.518255281
100129484_at	4.785704605	4.451397814	4.928184502	4.787100328	4.767785622	4.99153684	4.251719862	4.696924633	4.413995989	4.958256848	4.782150788	4.656112797	4.133150682	4.424878233	4.813515574	4.076626259	4.201129387	5.819597984	4.579441317	4.471556563	4.794855332	4.24339466	4.810615258	4.373472755
100129503_at	3.037739252	2.767960712	2.869264822	2.929317886	3.102499554	3.054182926	2.720027226	2.791012221	3.313298179	2.592997243	2.872337061	2.824822649	2.528249121	2.569326821	2.686058335	3.170590504	3.117195532	2.896107465	2.699839195	2.575621352	3.180932192	2.251235938	3.207765539	2.244201056
100129516_at	2.63710752	2.734802938	2.55434376	2.825124764	2.395300526	2.557121593	2.772817285	3.198732128	2.767155592	2.436853624	2.678408384	2.604086775	2.510877188	3.171539798	2.473209917	2.516856536	2.436396733	2.085260579	2.842188008	3.423077658	2.678601967	2.407886687	2.736454885	2.664185388
100129518_at	4.922724072	4.278337221	4.75907818	4.053132221	5.08351314	2.376318288	4.770473372	3.726592937	4.758418992	3.517807466	2.071300333	4.233368565	4.232799362	4.923510282	2.873843573	5.470722839	5.494022319	1.896163175	5.636598222	5.492135947	5.279089091	2.816600292	5.239652645	3.599824974
100129520_at	1.648506437	1.612278559	1.689644935	1.302024853	1.554733788	1.536010299	1.934986252	1.967455865	1.490252622	1.596996253	1.804051835	1.521500462	1.781925432	1.700518254	1.667516978	1.65580179	1.51268499	1.640728883	1.538589463	1.642513155	1.552863236	1.744964651	1.623204927	1.459291937
100129534_at	2.436948412	2.75583443	2.735113322	2.4185444	2.904330696	2.876128995	2.132383201	1.9858954	2.181177505	2.450890844	3.022472128	2.708516393	2.605294127	2.647948513	2.375402695	2.709913028	1.944084377	2.459417731	2.476051532	2.893857134	2.449627731	2.880266601	2.19782631	3.142379454
100129540_at	1.792407124	1.925277943	2.047122038	1.87519875	1.753563744	1.734422408	1.598209528	1.792456077	1.781729244	2.389392673	2.123979889	1.694108851	2.262635307	1.425651397	1.816488652	1.715728897	1.512417596	1.42168505	1.781476553	1.730765996	1.558108491	1.865221359	1.809417801	2.062871248
100129543_at	3.757898086	3.682968603	3.509849476	3.684399036	3.589969723	3.906720641	3.744966211	3.520456882	3.606562293	4.058604716	3.822588315	3.592990794	3.9165944	3.605087909	3.855519674	3.763696171	3.723784427	3.197551543	3.667334952	3.487209023	3.766895105	3.898720789	3.655339059	3.698598165
100129583_at	2.338444981	1.902947628	2.185564336	2.657623607	1.933360091	2.321367052	2.72001115	1.541617566	2.711821249	1.780013689	1.940677986	2.027628048	2.639179202	2.227344896	2.778547277	2.797028311	2.549336286	3.032994876	2.558506987	2.45797022	2.322243274	1.915241451	2.20105571	1.626164421
100129597_at	1.747091391	1.539615551	1.603268321	1.4423863	1.688429768	1.282113375	1.616340732	1.606423019	1.725325363	1.413333897	1.608430645	1.52036552	1.701906823	2.159434604	1.441255928	1.803782601	1.672393976	1.651338095	1.583046524	1.91829857	1.59387258	1.351587911	1.46755712	1.659848849
100129603_at	1.860717957	1.989256789	1.915615403	2.0268619	2.169719205	2.228184602	1.893512259	2.099327615	2.013645531	1.669363837	1.579214364	1.906612894	1.726797609	2.011984904	1.635422107	2.021325474	2.072018818	1.938788132	1.891699402	1.775674108	1.922653529	1.926944497	2.077767291	1.937110632
100129617_at	2.008186323	1.743044644	1.723211959	1.925516634	1.712903218	1.863553057	1.646614934	1.97590488	2.12777029	1.924927195	1.609114488	1.969443095	1.661860799	1.78769141	1.761847133	1.85047879	2.007024162	1.495112724	1.781651374	1.837870789	1.740010399	1.843939897	1.863553057	2.034003321
100129620_at	1.626312904	1.657242836	1.703827074	1.809089223	1.639607146	1.807860848	1.674706807	1.6630223	1.66391883	1.63301787	1.742916425	1.536378579	1.603017175	1.572843616	1.837446966	1.275138986	1.670401813	1.700719816	1.506632195	1.979542823	1.613944824	1.634088011	1.739632734	1.654128926
100129636_at	1.451727095	1.311747253	1.325986047	1.695482716	1.238068313	1.713379739	1.583990974	1.398096303	1.525199795	1.403117279	1.89945608	1.681637157	1.86242344	1.613811562	1.524184312	1.71756776	2.072938268	1.590107782	1.565984894	1.7386992	1.553625687	1.275210812	1.42470979	1.378975182
100129654_at	1.817704248	2.230439892	2.258054464	1.901322205	2.32774987	2.060100509	2.397629976	2.401790523	2.312239215	2.030317592	2.190706206	2.122775392	2.070555806	2.137510761	2.47545061	2.21825416	2.062850175	2.236276658	2.134248505	2.126076832	2.38514451	2.042109395	1.721995383	1.893736422
100129662_at	1.341774316	1.972118868	1.404617957	1.404206214	1.878980391	1.652867649	2.028841105	2.207396299	1.305362681	2.095959904	1.577109646	1.585683977	1.276125594	2.052369653	1.151599754	1.556469573	1.330133441	1.239450082	1.425211482	1.69909823	1.598325852	1.151599754	1.570491556	1.511530157
100129669_at	1.485030417	1.320938043	1.485030417	1.584237685	1.515655433	1.394497486	1.522001816	1.598700346	1.359560848	1.552758796	1.517547745	1.541229658	1.289971751	1.453572659	1.451314418	1.44165425	1.571422782	1.576622919	1.317055956	1.496703709	1.558395556	1.445474531	1.455038225	1.470380961
100129697_at	2.759405455	2.85323144	2.511366354	2.596543484	2.640019119	2.64070024	2.687141499	2.829117871	2.603277918	2.517328908	2.727474432	2.625607193	2.921919606	2.636616334	2.717075608	2.397262451	2.571223097	2.875358733	2.391363681	3.112315565	2.262446082	2.46703814	2.277467035	2.46695519
100129716_at	2.418109226	2.221540532	2.350174131	2.215550284	2.581176288	2.291615215	2.235387518	2.139906022	2.237679119	2.208181497	2.282708452	2.559881633	1.985879549	2.45142115	2.498583898	2.442764016	2.226777894	2.324033547	2.412154957	2.406566531	2.332108964	2.204802648	1.999188172	2.430731903
100129722_at	3.049049553	3.202561156	3.342806833	2.910357954	3.427035311	2.634149107	2.991334157	2.938781933	2.852114777	3.009032779	2.751764062	2.973258466	3.470497879	3.126077202	2.965541841	3.087717026	2.765932097	2.498171181	2.975010895	3.227629451	3.320154451	2.914366562	3.3839105	3.057611046
100129724_at	1.696169471	1.915255061	1.689486465	1.417673693	1.639965909	1.328659369	1.49322887	1.417493653	1.658877402	1.73258068	1.514957934	1.389151214	1.612536649	1.483153116	1.617532155	1.42975546	1.440640322	1.359605619	1.443872598	1.800387191	1.369398306	1.372208921	1.490339981	1.47104802
100129726_at	2.234382239	3.082093322	2.544390652	2.698304797	2.631674361	2.317007443	2.722588983	2.477016171	2.985650316	2.345684724	2.682094672	2.288517263	2.353967722	2.936721243	2.153511226	3.107697962	2.546842724	2.05349088	2.564818639	2.608221132	2.414947235	2.491543395	2.239291361	2.612499718
100129769_at	2.230081449	1.778118296	1.956304323	2.024515022	2.134928881	2.293532174	2.281278525	2.080706164	1.993988583	1.685237425	2.007104636	2.433389643	2.023216824	2.480936005	1.945018511	2.00247064	1.986435754	1.98709637	1.877887197	2.162742354	1.772163657	1.786697965	1.812810431	2.32085712
100129781_at	3.113505622	2.367880861	3.089229979	2.867289893	2.730599907	2.529758706	3.079927943	2.62024885	3.518556642	3.083700963	2.546783288	3.081502363	2.967404469	3.013805794	3.043348896	2.508153748	3.445292463	2.430058397	2.80868699	2.848118504	2.7368083	2.963543132	2.565082993	2.794186952
100129792_at	1.744494656	1.718936191	1.655028502	1.776068064	1.745946944	1.376642223	1.958357806	1.522290924	1.538111222	1.351001916	1.626671904	1.815515743	1.718475568	1.771941058	1.610124754	1.971110662	1.643584897	1.550377364	2.234940609	2.015230659	1.700692884	1.643584897	1.504377964	1.693092522
100129794_at	4.018848644	3.777516345	4.574614077	3.96482249	4.204267535	4.036861493	4.355155091	4.463026919	3.945487567	4.05292822	4.303937965	4.141858433	4.312886753	4.071138164	4.197498724	3.865711263	4.391172878	4.015741825	3.768571247	4.340905811	3.756325516	3.849924395	3.99487989	3.930554822
100129800_at	1.535011015	1.564247886	1.243462908	1.749250549	1.477335889	1.533707128	2.558768489	1.805556347	1.615217725	0.980887639	1.192161698	2.722151021	1.268286951	1.480853139	1.12440953	1.154566095	1.217880967	2.026639821	2.075615497	1.457137884	1.196325108	1.310463169	1.782547125	1.519855016
100129808_at	2.176192101	1.826055052	2.05267749	1.729819176	1.651192624	1.741772734	1.80928943	2.181599899	2.28993174	1.870814049	2.525796007	2.072730527	2.078815431	2.045258619	2.299650246	1.965058919	2.040572308	2.393735262	1.556451086	1.8749394	1.88021552	1.768929398	2.041040812	1.600866651
100129827_at	2.927667113	2.142324336	2.869770158	2.433004547	3.235575032	2.307415181	2.381747244	2.477127218	2.536819607	2.161358207	2.491751418	2.695589101	2.145206304	2.509971483	2.326148514	2.295802989	1.957636589	1.875825665	3.397666277	2.337534053	2.370139183	2.491751418	2.352651278	2.001649602
100129836_at	2.12010498	3.435124935	2.041223551	1.790947776	2.119705735	1.73133642	1.58114424	1.955193597	1.879710809	2.233726465	1.828442804	1.927239958	2.629517628	3.16797666	2.361314091	2.43998014	2.110518987	2.584542223	2.034943122	1.695183469	2.042274875	1.446660814	2.291467759	2.728159209
100129842_at	3.715487268	3.317766199	3.942622383	2.875608658	3.385523476	4.043838494	3.207965411	3.225312714	3.640049297	3.469681897	3.290733505	3.005262811	3.36707197	2.887486161	4.00985785	2.365764497	3.404484126	3.113693881	2.917226646	4.59376325	4.198530759	3.73991965	3.458885863	3.816712568
100129845_at	2.295855301	1.851400788	2.514027912	2.22883081	3.042383959	2.358234425	2.225538264	2.453974956	2.121869305	1.711317782	2.794448183	2.513289662	2.526214058	1.884161936	1.853153946	3.157240372	2.445520876	2.649921951	2.377645835	2.500942964	1.948316955	2.547854556	2.580225217	2.311194845
100129856_at	1.364475103	1.378093944	1.319168682	1.575317472	1.882864276	1.615203554	1.592730006	1.948239624	1.519183844	1.869892008	2.135093072	1.70363	1.531658649	1.387694787	1.791197057	1.407169134	1.694313267	1.536848761	1.79689906	1.484581971	1.789590361	1.489565209	1.522568859	1.291068486
100129858_at	2.308475193	2.350975761	2.613194567	2.504845602	2.747658984	2.335576037	2.303075999	2.25931962	2.545331868	2.44315664	2.711445181	2.38344438	2.001923039	2.31387999	2.35938998	2.811959068	2.481582294	2.53023939	2.43016298	2.443965906	2.54719124	2.456793211	2.593052206	2.41773818
100129917_at	3.862142524	3.490323471	4.738633588	3.752991834	4.553453141	2.688623616	3.846068565	3.887827502	3.083182673	3.400304717	4.208417837	3.776721218	3.741706978	3.624732398	3.545161827	3.736447301	3.742683274	2.435219451	3.498570257	3.155586874	3.657064697	3.91305833	3.686747038	3.302474838
100129924_at	2.278470583	2.583936758	2.507139464	3.303786918	3.174727749	3.007998889	2.219654001	2.828275135	2.778787984	2.54188437	2.985060061	2.746437636	2.691813749	2.256261345	3.149387934	2.367001423	3.20672301	2.685881982	2.903740645	2.746908864	2.732507806	2.27245351	2.094247448	2.405477852
100129931_at	1.853722032	1.671973946	1.823117943	1.886531512	2.353115078	1.825603001	1.849311269	2.414717415	1.974757601	2.394853986	2.391430005	1.83879951	1.894498776	1.990378312	1.841271625	1.898584715	1.684870726	2.181198515	2.377881562	2.241720313	2.283323027	1.987682241	2.386648476	1.904170354
100129933_at	2.755064592	4.448603618	3.970309183	2.966508968	2.86272388	3.611047977	2.75968791	1.691368723	1.462630835	2.760679299	2.047970968	2.536758978	2.940537645	3.273478057	2.856809827	1.692983695	3.167697012	2.237254863	1.528741222	2.020551057	1.870776732	3.618127321	2.753723195	2.751426119
100129935_at	1.796478601	1.802411609	1.748217801	1.779313657	1.907783797	1.846195181	1.702750964	1.834004099	1.544918575	1.836862341	1.923327406	1.706068567	1.763505932	1.792301438	1.58915321	1.675040367	1.524202306	1.534774778	1.64616697	1.725182571	1.938997138	1.887029661	1.792087254	1.677479991
100129940_at	1.86537458	2.172995105	1.899953348	1.681014065	1.398733994	1.752515396	2.086475813	1.713232198	1.783404447	1.921465272	1.920457325	2.152065793	1.813375701	1.777281293	1.740862722	1.832290578	1.542662815	1.955555634	1.741330534	1.663634525	1.931624281	1.72336402	2.082711422	1.790322822
100129960_at	1.73378426	2.219107933	1.669718716	1.814919703	1.716997925	1.300162467	2.020808855	2.507523391	2.640107437	1.756283736	2.362346863	2.075952406	1.571412713	1.992666602	2.101526164	1.323872941	1.802375137	2.477006546	1.576062572	1.62629905	1.429244847	1.710762133	1.897541024	1.735731566
100129961_at	3.718404575	4.000397342	3.658148975	3.784970449	3.342546741	3.788911023	3.543884338	3.753849962	3.291560007	4.068862698	3.348557763	3.63822455	3.434130681	3.725559715	4.069928322	3.813431913	3.955612026	3.163838103	3.88116516	4.687239068	3.52958216	3.70254436	3.635866013	3.62283559
100129969_at	1.621655502	1.61985625	1.581012789	1.543340926	1.659758924	1.574960892	1.508310612	1.66974387	1.494513162	1.48783966	1.369032208	1.548531121	1.405557425	1.708829425	1.504841707	1.318568396	1.578233874	1.47491565	1.324200395	1.336631259	1.592227608	1.765206203	1.547354629	1.485005685
100129973_at	2.373313437	1.883138314	2.386138497	2.401289444	2.07422337	2.600727424	2.277514395	2.650150312	1.968690481	2.352456883	1.876176607	2.326373371	2.309769373	1.947405316	2.427745014	1.943032817	1.938958036	1.700915243	2.484944265	2.259080677	2.227408972	1.982239744	2.155431294	2.173775395
100129991_at	4.890509917	4.929174069	4.84000255	4.903236436	5.026895724	4.918985826	5.173796911	4.927119482	4.941029582	5.060160652	5.289401227	4.90440246	4.883688276	5.126363638	5.140040456	5.073432656	4.832066708	5.037468174	4.773509862	4.716349573	4.849037175	4.626205878	4.932430577	4.921206004
100129995_at	1.592975039	2.030750327	1.757673466	1.488696653	1.503331876	1.528211719	1.615333189	1.448717331	1.420765236	1.54542899	1.41066034	1.680940908	1.616649262	1.56420897	1.444350282	1.508247606	1.70828387	1.565775113	1.701816074	1.894302658	1.40984301	1.420243055	1.52728647	1.516735385
100130009_at	1.892377713	1.914522828	2.240982359	3.679057945	3.152926283	2.851475273	2.683915555	2.450225954	1.759354543	3.218331175	4.090500121	2.230188342	3.223385609	2.39807418	3.307314804	1.813105844	2.538189839	2.45502793	1.82524209	2.965752972	2.723779533	3.512992619	2.388110009	2.226581312
100130015_at	2.898599749	3.14335532	2.847570754	3.081173308	2.57138628	2.844052352	2.930120769	3.023206127	3.158914847	3.234753053	2.772241822	3.13073953	3.137142448	2.873555422	3.021861236	3.31766523	3.360180763	3.096554725	2.782740592	3.672557189	2.993204634	2.621680537	3.070774084	2.853883756
100130017_at	1.605042652	1.457262464	1.545065851	1.233417875	1.229251763	1.505575363	1.227931418	1.341611736	1.368327301	1.380818663	1.501051237	1.268772207	1.999517979	1.314905373	1.606470745	1.488411768	1.495471875	1.483328266	1.490834222	1.577914833	1.805408084	1.393673072	1.447506608	1.33264143
100130027_at	4.910107716	4.160979623	4.871825812	4.401439628	4.577634147	5.012718188	4.690478507	4.675659519	4.750874975	4.663185338	5.205875852	4.428594576	4.700516392	4.644672805	4.312280254	5.074190195	5.036111081	4.162253667	4.240525425	5.296008981	5.066588629	4.668558068	4.603421708	4.61891852
100130111_at	3.206249338	3.062381739	3.024706267	3.235965571	2.974499727	3.264538572	3.182418926	3.006583274	3.375363605	3.221846918	3.050494339	3.281231663	3.092513633	3.240546744	3.159269473	3.053531768	2.814212682	3.117990975	3.319535736	3.103011152	3.134486754	3.138760965	3.326728001	3.454563506
100130134_at	1.882005941	1.95143624	1.613159416	1.950708748	2.081142676	1.816540002	1.807771271	1.683654726	1.912388656	1.617724802	1.916137383	2.351220534	2.02444719	1.88236816	1.611605558	1.738973492	1.690870949	1.801865412	2.184311185	1.857798583	1.759980709	1.615665435	1.564176056	2.004756576
100130148_at	2.116066189	1.709720013	2.39410725	1.681032281	1.978510443	1.898301622	1.868342404	1.838873742	1.931985872	1.797575476	2.057004043	1.676716521	1.923849207	2.217528924	2.140379601	1.953418722	1.749970667	1.749677215	1.902886691	1.783573943	1.756080456	2.163499681	2.002752931	1.850098429
100130155_at	1.894391748	2.105888315	2.009891697	1.790207216	1.886771668	1.683447414	1.885628233	1.65513155	2.011200278	1.673134832	1.797971882	1.880809843	1.9800729	1.846720051	1.905395872	1.901151661	2.313601492	1.819609343	2.525858587	2.23132939	1.794297923	1.913040903	1.746962816	1.879429622
100130171_at	2.988245747	3.148149384	2.583911478	2.094360272	3.993649807	3.136823639	1.324599393	3.769988668	3.864987682	3.437453811	3.166123363	3.554572907	2.92709384	2.303392446	3.962289547	2.126359172	2.808691804	3.638319402	2.390861209	3.702713149	2.34679201	3.327710054	2.646658338	2.903024312
100130172_at	2.124458354	2.975827143	1.893219412	2.029390317	2.24275282	2.874767576	2.400371865	1.918284634	1.977180346	2.041658947	2.753682985	2.165996995	2.095301837	2.053136886	1.813883981	2.201038271	1.969805584	2.142761202	1.744523844	1.930458472	2.1670391	2.161869079	2.15281808	2.304998864
100130197_at	2.085573373	1.302572733	1.755995636	1.747261103	1.474837816	2.122401575	1.617705267	1.658420318	1.71681551	1.380818663	1.416092613	1.52359529	1.927386621	1.486641095	1.669846955	1.699119168	1.562892962	1.610837316	1.593239906	1.917432716	1.690400054	1.738314715	1.57790871	1.470380961
100130207_at	2.321007706	1.397754046	1.541203483	1.605179899	2.325498725	1.495351797	2.308821705	1.10526474	1.700446726	1.829916862	2.940398325	1.697326856	2.207964591	1.074455756	1.117256148	1.518611142	1.943776844	1.188197186	2.750513495	1.263910028	1.503746318	1.734895276	2.83218067	2.770494361
100130231_at	1.563605599	1.528846827	1.768117015	1.86858486	1.595867731	1.62132811	1.748588173	1.513441913	1.582474226	1.572472908	1.635714293	1.525553059	1.791692983	1.658129614	1.341861105	2.116474987	1.588929651	1.780160062	1.630263021	1.680135978	1.743829418	1.63882673	1.308265196	1.621364067
100130238_at	2.056958859	2.03491842	1.700780216	1.933698272	1.989029733	1.567321131	2.474153633	2.000413145	1.935676055	1.858244785	1.783694827	1.651107487	2.124718699	1.653667487	1.842394734	1.782500137	1.905650445	1.594178703	1.785205636	1.72498084	1.995980608	1.941921868	1.891598803	1.953172804
100130249_at	1.783961853	2.359035852	1.680289394	1.74067751	2.13743526	2.80754136	1.863136174	1.824357875	2.134208902	1.958602762	1.64321276	1.287929183	1.837355718	1.729602668	1.524983085	1.35524502	1.238307414	1.387258153	1.822775514	1.640484739	1.557216438	1.62511875	1.889725915	2.369270204
100130256_at	1.404567445	1.282700387	1.4708028	1.655830228	1.062025915	1.082680477	1.781097187	1.573534487	1.461942044	1.189180433	1.630592064	1.567585829	1.625141083	1.455755494	1.384625409	1.585299924	1.49682853	1.687233965	1.262804918	1.45396017	1.452440287	1.81783967	1.474812825	1.188197186
100130264_at	1.675184507	1.464432608	1.485579663	1.540438657	1.481699867	1.524878825	1.667979657	1.439176661	1.676994878	1.499303358	1.706035744	1.700061195	1.461282182	1.514425676	1.292188897	1.398720256	1.629772692	1.429716582	1.419965966	1.493080167	1.642791101	1.491715318	1.611010862	1.970715011
100130268_at	1.424361859	3.036563303	1.534901814	1.139607237	1.650724582	1.461768116	1.497624936	1.458459336	0.931176266	1.684056345	1.907675074	2.077436157	2.918567378	1.206286042	1.194550317	1.663631319	1.801011118	1.576052921	1.369365433	1.836237422	2.010607858	1.258619872	1.557031642	1.650471594
100130274_at	2.973683745	3.040193907	3.231219679	2.285672631	2.775886769	3.060013771	2.720583676	2.364053772	3.222797849	2.592950263	2.482964214	2.957109144	2.875103785	2.965325084	2.504112617	2.692491998	2.59667795	3.100616445	3.115560332	2.389726212	3.097203054	2.422445473	2.498765896	2.346764531
100130275_at	3.478591671	2.68562702	2.870073998	3.942163145	3.213925177	2.777535192	2.587267397	3.162634706	2.987740568	2.952165938	3.377087374	3.535427985	3.289902717	3.176271721	2.863891582	3.726855485	3.485425202	2.405034665	2.418400705	3.443384213	3.176507102	3.239003672	3.402582051	3.51094102
100130298_at	1.655868903	1.777027455	1.890126199	1.714608574	1.916639768	1.515793762	1.335846829	1.521771288	1.796892414	1.589474103	1.532760273	1.4944288	1.617987119	1.689705551	2.109916544	1.765174374	1.751065694	1.534823201	1.962204328	1.367819528	1.643104659	1.491418355	1.623127058	2.049716779
100130301_at	1.292700191	1.39086235	1.287829527	1.452215198	1.309096228	1.243796339	1.374000472	1.336782545	1.484940732	1.179658914	1.247052015	1.35453174	1.602579781	1.428160268	1.39086235	1.597640701	1.411058352	1.49765773	1.227950072	1.326746911	1.630356801	1.32400938	1.549096898	1.292911866
100130302_at	1.814680406	1.639725912	2.204315705	1.713822284	1.805190091	2.668716163	2.362460898	3.182713137	2.012163287	1.978326032	2.338246859	1.68215476	2.393384282	2.558566931	1.427716535	1.935005664	2.374100492	1.959335135	1.444770276	2.184036933	2.073631869	1.971578075	2.097473357	1.776464472
100130311_at	3.734547043	3.813608695	3.382850866	2.947768507	3.443302849	4.060840757	3.335240659	2.789503732	3.344900454	3.755427831	4.085745481	2.707028916	3.216514087	3.199262853	3.144022678	3.665538139	3.296495451	4.048464794	2.471556117	3.487248737	2.609964277	4.216624249	2.674247552	3.314281297
100130331_at	1.699008238	2.3044607	1.954318224	1.841209904	1.846677957	1.943973116	1.864542035	1.902143117	1.928840796	1.912843465	1.947778154	1.861287111	1.812961617	1.969877232	1.877981369	1.908092349	1.850617904	1.747530592	1.932410433	1.709808313	1.663409418	1.760801046	1.740154995	2.078616662
100130342_at	1.449288836	1.493661229	1.33515634	1.511343812	2.068719647	1.58870485	1.954667846	2.327885571	1.567742736	1.764901653	1.663116027	1.774955191	2.281307178	1.632100419	1.383720284	1.905645177	1.556948989	1.520873064	2.10686875	2.678642934	1.631718229	1.546065738	1.557230849	1.884475845
100130345_at	1.635586838	1.774051903	1.503017548	1.322826525	1.541162071	1.452644315	1.399661376	1.65367605	1.651111283	1.593260213	1.66923523	1.67958846	1.518659327	1.647791886	1.633282143	1.709229475	1.361329641	1.856078538	1.648433548	1.436807162	1.428712379	1.616633283	1.427860942	1.910640504
100130348_at	2.709577739	2.343112419	2.141755451	2.061605009	2.661287282	2.311016582	2.479910455	2.850059174	2.733654599	2.218857444	2.481428697	2.948200754	2.177024051	2.707333424	2.650726771	2.479514735	2.640906691	2.301964526	2.622558342	2.752214844	2.33285173	2.556496904	2.198978392	2.640147601
100130357_at	1.97742657	2.094764658	1.493055605	1.850997162	1.724998466	1.993453171	2.443129899	1.838709281	1.81070476	2.58286876	1.874024678	1.929249854	2.078851908	1.701683769	1.782909264	2.344681396	2.380638612	1.874391019	1.754169368	1.847005269	2.165965152	1.643733695	1.871808072	2.82831643
100130370_at	3.042736557	3.017511236	3.141456575	3.013910872	3.250496802	2.914563823	3.018380717	3.223057183	3.002380959	2.707538704	2.715360197	3.150841714	2.919987405	2.819393292	2.790990699	3.000005245	2.927133125	2.939015866	3.175436763	2.927496882	3.058080194	2.878590572	2.700372993	3.069119063
100130373_at	1.882176147	1.804944641	1.390974668	1.280274907	1.495026524	2.361761893	1.139413655	1.54224674	1.343076172	1.665306585	1.525790827	1.352657299	2.253016282	2.01439244	1.828849392	1.388398659	1.706163974	2.026249754	2.023129586	1.455482904	1.652802858	1.425706473	2.166631853	1.425183079
100130386_at	1.950341526	1.727957561	2.065618027	1.817206293	1.87431996	2.040495619	1.752159166	2.303029277	2.018077665	1.531513259	1.867354075	1.640758507	1.900103046	2.438403834	1.826790423	1.735402837	1.354935446	1.699310597	2.125134443	1.875673211	1.819832693	1.917010459	1.71136664	1.874949873
100130388_at	3.057733053	4.12648334	3.462690458	3.391509976	3.390979778	3.126150747	4.323267127	4.074161809	3.338053635	4.235354514	3.652566338	3.600309243	3.203864172	3.294098878	3.438151718	3.517602036	2.953760764	3.379875325	3.636934801	3.810042271	3.112997563	3.618912338	3.258074495	3.188780363
100130417_at	2.121940817	2.551543275	2.459555335	2.077716033	2.252649496	2.093806641	2.284522981	1.943506459	2.276103833	2.436221774	2.201785439	2.33789385	2.355482992	2.698632296	2.78435021	1.922075173	2.89255567	2.235898816	2.270288539	2.459664654	2.124582355	2.32073429	2.226876588	2.652469072
100130418_at	3.847689465	3.566156987	3.638103509	4.282563948	3.9188111	3.961774706	3.598665285	4.257768902	4.202736707	4.58504008	4.715434826	3.979769098	4.182045543	3.845917008	4.2338352	4.09132928	3.341307585	4.648430245	3.528412199	4.052566545	3.904573797	4.377024691	3.716587387	3.605807798
100130449_at	1.677193569	2.240207115	2.579379923	2.000075485	2.26755728	2.079860896	2.15861566	1.955948274	1.789340855	2.482032527	2.296377993	2.668286155	2.129859075	2.185611829	2.213297592	2.472006136	2.30169682	2.233328487	1.884261262	1.720850063	2.415459812	1.701996041	1.834573832	1.705774098
100130451_at	1.851803248	1.605990792	1.871844588	2.104665467	2.575017181	1.764604257	2.047563695	1.699273339	1.83206706	1.412042412	1.658121219	1.826828914	1.680593387	2.209883521	1.748411724	1.67605157	1.52344732	1.752774535	1.488803979	2.181943979	2.158944489	1.280339099	1.728660763	1.718444649
100130452_at	1.570877689	1.456097594	1.484670838	1.699397104	1.98325445	1.778078534	1.663342248	1.90083962	1.408404934	1.505240953	1.893915589	1.636897428	2.266165377	1.579644088	2.370734791	1.730116428	1.585237862	1.708161671	1.907547161	1.578648663	1.654371036	1.673313867	1.829979298	1.679299259
100130476_at	2.08612243	2.005465376	1.867589529	1.838095536	2.329699815	2.015830525	1.612020282	1.767515984	1.62036689	1.697777007	1.556456797	1.795993584	1.905239253	1.759382104	1.664228685	1.543428843	2.657711115	1.677151867	2.303249165	1.909282558	1.539811621	2.374215585	2.092689963	1.923463778
100130480_at	2.738117938	2.481467528	2.397404319	2.199333426	2.175837045	2.252798232	2.192081195	2.021351261	2.462117336	2.039407072	2.136406306	2.479370558	2.076437689	2.320827638	2.020664531	2.253043	2.130231545	2.020664531	2.307239717	2.470709919	2.074060866	2.373116329	2.141219615	2.047372392
100130519_at	3.036817157	3.245255876	2.606625315	2.614385346	2.351307229	2.396976946	2.187535707	2.552056376	2.487187114	2.335296435	2.90407049	2.506787066	2.374488614	2.41512016	2.599827719	2.968906612	2.712198942	2.617312924	2.608081636	2.599846539	2.44528166	2.60793862	2.534302417	2.625062696
100130520_at	1.89442294	1.940919379	1.783821976	1.76435618	1.669949814	1.852507411	1.77745006	1.528404289	1.728555011	2.09757159	1.710759685	2.135698586	2.094809707	1.976068459	1.538599656	1.837962394	2.024819447	1.732278422	1.713007019	1.985825278	1.952047203	1.758171203	1.914598558	1.877397818
100130522_at	3.209379751	3.147723453	3.462154003	2.841070398	2.413537292	2.758675672	3.145246342	2.728207974	2.973362089	2.911736414	2.983073623	2.571819391	3.192713716	3.035103219	2.717966251	2.737167178	3.334419816	2.249061391	2.378794608	2.831017459	2.621488326	2.461803391	2.744840193	2.641126372
100130539_at	1.807244731	1.706098776	1.908908543	1.839436698	1.607961376	1.771968963	1.913077579	1.498824449	1.952458078	1.811550415	1.605962298	1.724979633	2.023803951	1.670287605	1.6371239	1.711304205	1.762531916	1.99503664	1.870173566	2.319106176	1.872961937	1.791504301	1.592586309	1.705733497
100130548_at	2.144860175	2.385871757	2.137353605	2.125553183	2.420855904	1.980818989	2.709234595	2.257586294	2.314267712	2.604986799	2.690252673	2.507577759	1.874624336	2.025883312	2.111169094	2.173448733	1.942891152	2.049445245	2.119018535	1.708128558	2.3916735	2.263804658	2.176480982	1.859878338
100130557_at	2.109094817	2.615521114	2.175631927	2.241345988	2.962448652	2.289835927	2.332726481	2.184497235	2.166015855	2.29795044	2.826205243	2.250636186	2.008988903	2.205969696	2.139487505	2.583652282	2.613491458	2.358333499	2.611956001	2.115558949	2.129342436	2.080966567	2.705468621	2.36599682
100130579_at	1.67621103	1.884856595	1.675564086	1.708112815	1.677768397	1.713538023	1.241979788	1.614259537	1.284504225	2.224656726	1.583179152	1.646293639	1.532995453	1.741427187	2.15423406	2.193838938	1.49993488	1.982420713	2.01026089	1.301950931	1.587429647	1.718385904	1.619830533	1.532720625
100130581_at	3.73584988	3.743388679	3.849696861	3.587309508	3.347200241	3.920665397	3.850871841	3.68984746	4.019063352	3.716476167	3.699159218	3.902358143	3.926798902	4.022819158	3.858417356	3.67846917	4.048723939	3.363304052	3.816418677	3.277628597	3.765559932	3.87423434	3.911364564	3.829829502
100130587_at	1.782156949	2.612132349	2.164239605	2.063139793	2.12075437	1.839825629	1.985039207	1.783343375	1.597333702	2.073025777	1.794582907	2.178777733	1.919495575	2.450063629	1.906806536	2.174486413	1.943776844	1.711413235	2.105416772	1.974192962	1.997713608	2.162427509	2.13254178	2.000537449
100130613_at	1.950256244	1.828834485	1.585001343	2.091194551	1.956547816	1.708541723	1.748838909	1.727624642	1.649655109	1.76539982	1.464427366	2.023399208	1.707504147	1.888970623	1.673811044	1.803156195	1.566334623	1.921941342	1.952771229	1.713781754	1.736196876	1.513759704	1.707831926	1.911370381
100130621_at	1.898491775	1.630198328	1.726482868	2.029005005	1.810276608	1.608106548	1.747921891	1.797633267	1.86066785	1.612734915	1.838432869	2.415653966	1.928933054	1.675805186	2.174552177	1.803366966	2.184866676	1.708874432	1.774645674	1.509765023	2.039954258	1.873667806	1.798058164	1.824521596
100130673_at	1.640748902	1.536773495	1.567773202	2.06752672	1.81961334	1.600043664	1.751068532	1.596633384	1.449283475	1.282886962	1.369116882	1.511942491	1.609689712	1.847989302	1.544148072	1.615915511	1.679737659	1.569668189	1.586184217	1.548905229	1.601318091	1.6667635	1.77178796	1.80221715
100130691_at	3.522820788	3.513919518	3.662193982	3.591922566	3.34132534	3.190881969	3.350558529	3.301867942	3.565008004	3.673869176	4.17471431	3.361695966	3.110984033	3.443207892	3.864503012	3.916294612	4.122060907	4.372081085	3.084010912	3.306003657	3.398387232	3.101430137	3.69450224	3.13467737
100130698_at	1.702014953	2.497483153	1.668096283	2.844066905	1.397133299	1.544269667	1.766203556	1.588513808	1.740683734	1.328597149	1.50103326	2.093009231	1.628732766	2.469932365	1.654398846	1.765598084	1.873556703	1.465088653	1.732278446	1.402568689	1.838924709	2.052831442	1.769893436	1.695242802
100130700_at	2.769891017	2.348306922	2.383200797	1.661625373	2.073039637	2.985270516	2.996641801	2.503182375	2.279225069	2.027162907	2.415334908	2.329192169	2.572588445	2.72598682	2.263296826	2.803988333	2.517763802	2.050608351	2.346673973	2.254399271	2.697198811	2.542916325	2.312185402	2.326746525
100130701_at	1.551330961	1.77945412	1.448042963	1.601895192	1.824821804	1.345221354	1.674410178	2.013628104	1.625158924	2.202102963	1.587782556	1.759595741	1.681549536	1.996667373	1.483496462	1.709811076	1.608741839	1.674019921	1.70531196	1.529873706	1.504735834	1.555776955	1.645876792	1.576453191
100130705_at	2.29686313	2.547789987	2.222389991	2.748269511	2.635067085	2.578264904	2.833813869	2.463587985	2.804660901	2.778683337	2.513393368	2.394389893	2.41244717	2.150464143	2.279006629	2.345564743	2.031062699	3.140104602	2.042484091	2.190007934	2.186396605	1.68365523	2.149175861	2.593536561
100130717_at	2.650952699	2.562195953	2.533034737	2.122315956	2.435960629	2.306343134	2.343618594	2.145337218	2.259694794	2.779616338	2.446344268	2.46635412	2.452497465	2.33121492	2.071552421	2.45194586	2.1824853	2.960671473	2.523020344	2.082810423	2.645049945	2.564574984	2.335595307	2.817707343
100130724_at	2.105725249	2.424465983	2.106362754	1.511971216	2.494693194	2.00629093	2.007754563	1.677250633	1.930167559	2.479697642	2.667080946	2.624224136	1.813758279	1.97675474	2.355596066	2.28322909	2.220416284	2.330375666	2.538976913	1.890682081	2.185165687	2.142979693	1.957700548	1.905710788
100130733_at	1.869379118	1.56907827	1.872896714	2.104665467	2.044942126	2.0461037	2.10944822	1.789074304	1.652610889	2.096878898	1.517999018	1.952547943	2.612397555	2.21474953	1.834774451	1.49677026	2.102726088	1.736120698	2.239654601	2.13177967	1.940558134	1.802479095	1.823496107	2.333401322
100130742_at	2.097705407	2.03610165	1.872335356	2.172534578	1.817821227	1.685982166	1.655808743	1.954660949	1.90762369	2.995191283	2.427839586	1.746054241	1.892570332	1.634424364	1.854966771	2.449523953	1.636263888	1.902780854	1.563052687	1.93672106	2.053494403	1.806414744	1.779384462	1.709013942
100130746_at	5.890052196	5.376226922	6.091284968	6.087601987	5.303075587	6.439254194	5.446403871	5.965735461	5.509211658	5.77185955	6.27302383	6.124384266	5.778549629	6.061395053	6.131703229	5.959028604	6.101695388	6.506747812	5.401506974	6.153895551	6.119212661	6.180440674	6.167154962	5.965931574
100130771_at	1.990814571	2.011514352	2.177173617	2.151719582	2.15921916	2.030563612	2.020621499	2.251552247	2.453758369	1.934493977	1.80444057	2.010136433	1.936126766	2.061441617	2.048224645	2.030349316	1.916748632	2.070736495	1.718249564	2.083784569	1.910541839	1.807336742	1.755566	1.871473944
100130776_at	2.328265951	2.51742537	2.164912393	2.140707605	1.914634365	2.075329207	2.030370935	1.856530476	2.164008883	2.11784308	2.120411661	2.118359957	1.926477953	2.133455634	1.849802208	1.900911381	2.075235879	1.890743753	2.249347809	2.219728673	2.32043014	2.279510622	2.221522036	2.348247803
100130827_at	2.962755829	3.417863361	1.770082568	2.945679501	2.184885327	2.910022842	2.839005061	2.650802026	2.668133202	2.602894337	2.059993462	2.618367567	2.370322388	2.260552147	2.211778056	2.979819619	3.435610619	2.501494724	2.674445338	3.161080358	2.360395377	2.584130184	2.363755769	2.574071005
100130855_at	2.603311127	2.320557842	2.227569398	1.607423038	3.280012704	2.122929762	2.818051964	2.893142354	2.457908937	2.451932967	2.054433704	3.018190845	2.585082801	2.521852084	3.111669622	2.409574167	2.577103203	2.234019473	2.176354595	2.873098213	2.674549366	3.340165534	2.438526101	2.824656143
100130872_at	4.060193253	3.524417922	4.432351056	4.388395961	4.571061957	4.17006623	4.40179133	4.346442255	4.104315359	4.789547937	4.591660107	4.178286609	4.31441006	4.568273827	4.547309371	4.675624433	4.392926937	4.677149935	4.379325603	5.106946569	3.91904567	4.009709103	3.475042973	4.421012811
100130880_at	1.741390745	2.480375607	1.680938486	1.447530627	2.181573557	1.747164168	1.672554499	1.789000846	2.303444166	1.652917455	1.655097396	1.539605913	1.894512293	2.071411979	1.661496664	1.841166166	1.950540412	1.849014057	1.678572796	1.792941529	1.837433338	1.709623899	1.688586707	1.742864502
100130887_at	3.237177552	3.883990802	3.138055633	2.964734264	3.347443698	3.214913133	2.985321911	3.522976986	3.208783775	3.637148207	3.668609195	2.786357211	3.128702182	3.611433988	3.793395207	3.332190233	4.011079183	4.092740793	3.011432133	3.621209753	3.306347275	3.043583594	2.818336999	3.386287968
100130889_at	2.067212861	2.116100835	2.383336204	2.795170224	2.783269428	1.725594356	1.761604986	2.006359406	1.995316849	1.9939865	1.904999017	1.825531055	1.977670408	1.772145249	2.124107796	1.714533537	1.798602575	2.157886649	1.783912974	2.064147466	2.135519063	1.825560675	2.117136911	1.883043973
100130890_at	5.335409823	5.110259989	5.208787605	4.840899613	5.049274121	4.805023507	5.078647291	5.31138514	5.049543688	5.043750342	4.836441317	4.846465264	4.880822136	5.111252863	5.017292327	4.94065254	4.911473514	4.544929163	5.307686544	4.918454367	5.100862647	5.103113205	4.931062567	5.056715398
100130894_at	3.133277796	3.485352422	3.211597094	3.268057134	2.979820193	3.1333957	3.247841463	3.007111254	3.338734033	3.22269041	3.134967584	3.22269041	3.043835675	3.501220528	3.389551815	3.481850136	3.266025246	3.247841463	3.086029083	3.922646379	3.461165047	2.779510867	3.525277399	3.318341091
100130899_at	1.729376626	2.110070446	1.611175732	1.673023258	2.250580424	1.624038199	1.773589006	1.805622011	1.858599082	1.495237932	1.624752004	1.945473652	1.697923736	1.723587105	1.426295507	1.821838338	2.163065452	1.635774454	1.766479692	1.813765289	1.622370816	1.823156899	2.239323904	1.59490906
100130932_at	4.200932844	2.894057714	3.61569682	3.636717923	3.696138404	3.777283306	2.634849027	2.786030958	3.845508982	3.946667655	4.177983961	3.245726944	3.109599437	3.819419606	3.846047517	3.065206618	3.627666634	3.213283175	2.866264796	3.291623652	3.679306036	2.851903686	2.985318039	3.194044736
100130933_at	3.822527906	4.023510682	3.372543063	3.529753603	3.935789057	3.96398727	3.862930544	3.456159529	3.554233015	3.716014517	3.107621596	3.601785657	3.384606997	3.816228353	3.4780117	4.324186641	3.328123966	3.379832668	4.012573861	3.666978602	3.460128413	4.17881538	3.619358075	3.727363718
100130934_at	1.841840538	1.953683519	1.856265726	2.048041161	2.132704107	1.964211422	2.006106211	2.103581328	1.744100308	2.316254715	1.8412404	1.890866422	2.290957062	1.771997957	1.761950572	1.904751447	1.861603549	1.642315323	1.757903989	2.049475597	1.766365201	1.719124472	1.859282811	1.660658161
100130935_at	1.407387078	1.389339087	1.425211482	1.612389012	2.213203067	1.630733967	1.299404762	1.969886545	1.742627493	1.466968373	2.20150729	1.664861956	2.520047973	1.622441645	1.299404762	1.55789587	1.325942698	0.981509698	1.277333004	2.279088	1.218184947	1.945967993	2.835284812	1.641538165
100130950_at	2.397917628	2.560868653	2.498486023	2.439659557	2.793649374	2.388916794	1.82188203	2.896164638	2.301928268	2.569973018	2.364948414	1.954821205	2.020359876	1.936855871	2.537846302	2.4569839	3.284460575	2.946711519	1.899167733	1.76118354	2.886189441	2.242532286	2.93520928	2.510229702
100130954_at	1.515444052	2.281926056	2.181751915	1.91254644	2.152023441	2.21437043	2.394516786	2.152713443	2.078072422	1.926202598	1.845869432	1.73499776	2.036985626	2.146743143	2.119907334	2.796372267	2.15937873	2.047913275	2.070877285	2.586758496	2.500402925	2.309877462	2.289593973	1.748003137
100130958_at	2.16040026	2.203172828	1.874030384	2.501008348	1.860005354	2.031606451	2.087270234	1.588553755	2.869782567	1.602641061	1.638409379	2.094703941	1.982609202	1.884366819	2.042805923	2.470917424	2.555755651	2.134973829	2.145088884	1.885236693	1.741198136	2.712246927	1.483165186	1.872211771
100130964_at	1.432857263	1.509268402	1.684489338	1.565718058	1.676990466	1.381397092	1.326778769	1.419162429	1.670692301	1.415938382	1.516629268	1.422209181	1.126575421	1.424144193	1.32409678	1.625227217	1.412633791	1.627822005	1.120267234	2.025381039	1.391884619	2.034389183	1.520632183	1.435490063
100130967_at	1.628760249	1.880002806	1.665581532	1.538494112	1.456816259	1.511443768	1.542625002	1.346388091	1.59706756	1.742135868	2.14202016	1.616539006	1.700074106	1.673695169	2.097558067	1.441669511	1.5146525	1.835766797	1.698770401	1.670712818	1.667220299	1.670469211	1.509685354	1.397394477
100130987_at	2.923612404	3.330998005	3.494922177	3.251947976	3.552048718	2.756805182	3.028666063	3.286789364	3.818965738	2.942882221	3.115091169	3.374914898	3.338166264	3.351774825	2.952721509	3.453283209	3.270957154	2.636829613	3.160440702	2.892801187	3.087581175	3.406001412	3.635727141	3.399642219
100130988_at	1.418711564	1.443158451	1.594004359	1.568218635	1.492674399	1.505908075	1.291667052	1.482138372	1.61126624	1.551773926	1.541844845	1.556379653	1.581355226	1.640500913	1.484816513	1.533694394	1.560928777	1.778081775	1.551316134	1.622376957	1.541944899	2.044137326	1.596158722	1.936662504
100130992_at	2.484831162	2.51606546	1.931410261	2.691922265	2.353134235	2.233590552	2.199441713	2.077526268	2.269803198	2.731564361	2.649822101	2.935689145	2.631274699	2.339995479	2.25084611	2.340883141	2.431412349	2.839575305	2.408585443	2.660709939	2.378077949	2.334821034	2.441293067	2.719629795
100131017_at	3.411599366	3.351840757	3.308429986	3.4288382	3.472544216	3.535194821	3.348417161	3.34070105	3.385947721	3.364996698	3.498410086	3.45374804	3.19034755	3.301620351	3.378441724	3.399725442	3.440651177	3.682236085	3.218556701	3.548074457	3.441034354	3.477360222	3.183327717	3.448938227
100131047_at	1.765543407	2.147229659	2.154912725	1.509968499	1.68402459	1.922571422	1.590858026	1.798875628	1.784975081	1.819924494	1.589491009	1.899522173	1.561841558	1.695461188	1.705630442	1.662598055	2.361267247	1.79144558	1.697066052	1.754765681	1.457083208	1.447230612	1.542908157	1.608026062
100131060_at	2.227820203	2.356775661	2.027477795	2.371809599	1.988802897	2.258244802	1.953872451	2.034042985	1.97682481	2.259557434	1.845893965	1.893134724	2.016710631	2.185617059	1.612567628	2.04169069	1.929477004	2.032279876	1.889154075	1.72956701	2.049743437	1.700114641	1.927813708	1.993912546
100131067_at	4.852234779	5.183414946	5.329166483	5.420723985	4.730941838	4.292325439	5.439346097	5.370552101	5.072331565	4.317212509	4.342160703	5.405490996	4.969463516	5.346140221	4.735346293	5.203027453	5.644758281	4.335068389	5.269436924	5.375489109	4.911694505	4.69081609	5.253224231	5.660893173
100131089_at	3.634775548	3.608333551	3.537045082	3.42269351	3.989288986	3.315202192	3.956233251	3.987039479	3.51345556	3.647495465	3.095236292	3.874854848	4.018702615	3.411351873	3.893922642	3.277093826	3.639325369	3.772834912	3.473297851	3.368423495	3.730337951	3.870929999	3.143298773	4.043701356
100131094_at	2.920492652	3.284964329	2.994065374	2.912547404	2.876852888	2.67154475	2.911672931	2.664701572	2.460150463	2.858720693	2.798020727	2.941740748	2.645692509	2.67483092	2.892062869	2.863341765	2.710221614	3.051301085	3.169354212	3.032644494	2.794308281	2.885910273	2.685044368	2.776327211
100131096_at	1.74478407	1.870719294	2.306760767	1.463035678	3.71158914	1.762166638	2.531573678	1.642079581	2.075545116	2.47937905	3.180444503	1.600955448	1.94007969	2.484829739	1.618335881	1.924801482	1.390971545	3.272239422	1.740371388	2.024335346	1.652622662	1.917744773	1.520322072	1.913002827
100131107_at	2.651825283	4.530198856	3.469008989	2.792947959	1.494286468	1.495351797	2.690444102	2.441759906	2.206647778	2.32075966	2.779448702	2.538768156	3.848785387	3.570795471	3.2339259	2.655840187	2.831629766	2.231227591	3.720118987	2.426660811	2.663892934	4.482158565	3.921017106	2.419316627
100131117_at	1.563176754	1.787025833	1.640368682	2.248201083	1.757640122	1.331558246	1.50438234	2.002127018	1.482522372	1.508929019	1.434137726	1.48627399	1.618293032	1.565440881	1.512453687	1.36931882	1.535520765	1.506526278	1.963807186	2.245574278	1.696395083	1.310621267	1.499723665	1.829861373
100131137_at	1.599640552	1.72224146	1.566304376	1.472264719	1.712866058	1.500335648	1.61115536	1.290235053	1.780845438	1.74550236	1.816743474	1.842457535	1.745150502	1.6099627	1.853910019	2.125999745	1.770896809	1.674325423	1.886442649	1.692319977	1.746502909	1.587491471	1.86788843	1.668046043
100131138_at	2.602755274	2.811488504	1.871844588	1.989536726	2.19956954	2.51800222	3.437897113	2.618335185	2.43792731	1.994769036	2.251011583	2.043581252	2.309335484	3.111465855	2.354729657	3.047084105	2.029574892	2.631161176	3.054360388	1.793623899	2.893682719	2.493360398	1.91595093	2.328550869
100131176_at	1.890952187	2.382397806	1.788820129	1.696067953	2.2569887	2.022155894	1.697403416	1.892731899	2.398547388	2.313622116	2.06633509	2.773329001	1.955301259	2.429138297	2.17692992	2.270183885	2.311701897	1.964278021	2.023780246	2.498084028	1.810963767	2.179522881	2.336464126	2.866358455
100131187_at	5.622444468	5.680734267	5.982945393	6.046546573	5.760289189	5.729968465	5.342416127	5.813937728	5.81495841	5.698717533	5.762907982	5.980518904	5.701777921	5.428903443	6.114775949	5.405835544	5.430120837	5.841598271	5.457675212	5.361727865	5.780527325	5.454437011	5.575743504	5.530721954
100131193_at	2.995995149	2.463003343	2.818672379	3.010901623	3.296047383	2.962903638	2.800038409	3.067684299	3.325662376	3.464218339	3.516654644	2.913097754	2.970595454	2.888113095	3.380958353	2.906289336	2.916451566	3.026431605	2.901058314	2.788399389	3.071019803	2.530289218	3.322501746	3.308173978
100131205_at	6.283139904	6.056914805	6.287225416	6.310723985	6.013633513	7.018615949	6.319686601	6.387047823	6.314852285	6.324865656	6.91767385	6.319903045	6.457727566	6.567153128	6.830847041	6.158698636	6.439224392	6.414502345	5.686858667	6.084855494	6.291329482	6.078664319	6.476166037	6.389208001
100131208_at	2.003580409	2.101386806	1.680006753	2.184424654	1.784256967	2.535159574	1.439919611	1.693557417	1.758648925	1.701514294	1.769803311	1.584262223	1.720082284	1.328860467	1.693148776	1.603177201	1.432829828	2.244097535	2.063216465	1.975863829	1.745799055	1.990114401	1.387551708	1.712125407
100131211_at	4.795300789	4.24799374	4.606145383	4.824305592	4.246642701	4.976022144	4.322953081	4.558735482	4.579062698	5.133433637	5.388631464	4.74150486	4.328492075	4.159038694	5.122859915	4.477412051	4.808463256	4.540045983	4.311163805	4.137778507	4.637994118	4.897659036	4.581553585	4.555810043
100131213_at	2.620641313	2.360424438	3.056705879	2.69861936	2.673597695	2.767042975	2.643150937	2.586175274	2.667598265	2.727249075	2.952088618	2.812188588	2.64024849	2.482143096	2.763046466	2.463986991	2.710133182	2.768964352	2.802847347	3.136258889	2.416109214	2.664347262	2.842369491	3.29849761
100131223_at	2.45830403	2.562719584	2.5647877	2.433133092	2.352215992	2.767596618	2.712033178	2.752492099	2.207062912	2.572226342	2.608584259	2.372092512	2.490681918	2.700013742	2.58720558	2.211448829	2.75207574	2.740734382	2.511946628	2.456483824	2.283428951	2.433430131	2.580017913	2.598986496
100131234_at	2.669975781	2.596487421	3.517270425	3.003968925	2.701304067	2.617903228	2.414873652	3.343477041	2.97771266	2.49622265	1.880193818	2.356083369	2.62356153	3.211288093	2.886827636	3.251213426	3.222263408	2.664388318	3.211657856	2.366310401	3.170989566	2.24469212	3.31858055	2.434780863
100131244_at	3.974295488	3.940743487	3.466617971	4.166072424	4.048553084	3.956373281	3.918743145	3.709862346	3.921279197	3.563977547	3.703910301	3.415081102	3.889821054	3.768835909	3.713153507	3.305775768	3.65757607	3.868842709	4.089153665	3.4045363	4.118516175	3.233130177	3.683912701	3.586774444
100131252_at	2.214329337	2.709633048	2.325764513	2.151115172	2.151179926	2.375074726	2.20121225	1.87246642	2.329425727	1.989714752	2.154004951	1.937202651	1.939486512	2.217989272	1.884308662	2.163751222	2.482894307	2.116699525	1.956698763	2.53796837	2.20531671	2.263953764	2.235422658	1.849635603
100131257_at	1.408454136	1.992514211	1.730640313	1.448222298	1.965424732	1.548834928	1.774296763	1.218938492	1.745123087	2.010494992	1.784792561	1.886530337	1.582783473	1.930640915	1.526198589	1.627438791	1.761215421	1.750003237	2.045481408	1.496105614	1.818537855	1.628273201	1.56103568	1.521735867
100131289_at	2.108754718	3.014597592	2.067186082	2.279219722	3.366064931	2.324257487	2.629670443	3.10216644	2.225897864	3.349852895	2.674385762	2.637658911	1.776262698	2.41137981	2.521339999	3.15574842	2.452279317	2.499331343	2.983154324	1.948576432	1.981548977	2.184193843	2.207396299	2.090378132
100131315_at	2.921069161	3.130322668	3.279699233	2.264217829	3.402808623	2.554765042	1.858993803	3.671138795	3.093604395	3.054065555	3.127590576	2.895117944	1.717398439	2.847251563	3.515205761	2.929723206	3.210839955	2.796358796	3.201959867	3.260413567	2.911345627	2.834905892	2.387182884	2.976610052
100131320_at	5.281256891	5.157778186	5.682999222	5.450982421	5.422851624	5.240534614	4.787047049	5.977367145	5.450078848	5.120924295	5.497337184	4.62142875	5.130857436	4.738139656	5.518614884	5.270267518	5.362278075	5.339039899	5.790029483	6.120963575	5.662969392	6.039290755	5.183103193	4.960747383
100131347_at	1.855135552	1.537445319	1.925157405	2.278379569	1.607772016	2.04135138	1.558710569	1.709737506	1.799433255	1.938579137	1.721988814	1.619614583	1.854091382	2.350510392	1.746442918	2.136798369	2.060773263	1.800286286	1.53495843	1.84876845	2.031111128	1.694947378	1.545072295	2.183205273
100131366_at	1.313792127	1.437813891	1.530145171	1.263109205	1.397073248	1.375855435	1.327251016	1.357842971	1.785570084	1.156287484	1.446851438	1.280792102	1.265387834	1.465485381	1.351546449	1.391023905	1.123220389	1.490245719	1.92198378	1.347070049	1.520339276	1.370445589	1.421077639	1.439511518
100131378_at	3.669364203	4.091270904	3.757623822	3.9788854	3.593051362	3.913992667	4.121027702	3.67631326	4.069649846	4.70012474	4.835836966	4.107307084	3.912761828	3.398682496	4.318358782	3.752039417	3.678208261	3.646537312	3.825291303	3.782103543	3.611394099	3.82613618	3.041147834	3.850868213
100131390_at	2.61608866	2.681356967	2.544430443	2.479422027	2.482876179	2.427668916	2.617294661	3.121971965	2.368599543	2.171481127	2.310819085	2.34175042	3.259601745	2.73650482	3.166840951	2.652042177	2.924053746	2.544430443	3.755904322	2.825510718	2.087700056	2.342929577	2.885723386	3.268856914
100131395_at	1.811064411	2.437860172	2.079436985	2.218635731	2.111723434	2.075394743	2.097049578	2.561326543	2.214691193	2.142553321	2.149377983	2.17353631	1.985460866	2.396415886	2.415628925	2.320674334	2.257927622	1.857044413	1.756095152	1.845253758	1.9106832	2.087601931	1.883255293	1.940311651
100131434_at	3.406687721	3.247709012	3.61217527	3.951651866	3.600348587	3.717952077	3.034455445	3.449976008	3.860873218	3.147090895	3.446969576	2.898247234	3.093577037	3.416544677	2.95528535	2.995110557	3.173231818	3.17270879	3.764035126	3.124569676	3.264618626	3.506640918	3.011971734	3.452551068
100131439_at	2.459740892	2.664064879	2.563838756	2.254633921	2.632143306	2.354353483	2.491164103	2.961352945	2.433635787	2.845531682	2.125115877	2.571527706	2.742229245	2.775496812	2.266462519	2.457663483	2.201961084	2.20165601	2.634321352	2.427668916	2.375525525	2.671535961	2.231738436	2.48019966
100131454_at	1.493619566	1.762301499	1.752509827	1.787785354	1.964735635	1.777661735	1.652983028	1.477666401	1.792049768	2.224337442	1.907033517	1.859378559	1.867035038	1.79198691	2.14771481	1.561391059	1.762884081	1.920016156	2.189029813	1.281414548	1.696307801	1.91231521	1.702548169	1.897434456
100131472_at	1.834363159	1.927473539	2.198515708	1.645386347	2.046549472	1.666726489	1.907401078	2.196983105	2.820599232	1.744857106	1.789837369	1.752308952	1.799354101	2.089035484	1.854229967	1.985570022	2.275570805	1.684475211	1.834615498	1.429035756	1.79901211	1.640019151	1.63599004	1.601117936
100131496_at	2.596356904	1.900330941	2.071118493	2.505287488	1.866555186	2.006121357	1.504315709	2.19902661	1.827332461	2.508967633	3.220015538	2.129837149	2.238010819	1.818132426	2.514782553	2.661254331	1.679443739	2.375780599	2.723226947	2.569888009	2.461005915	2.042157352	2.347611108	1.840565192
100131532_at	1.528039991	1.581114063	1.808253206	1.636576219	1.910721776	1.953289768	1.582592037	1.620637011	1.851959316	1.610291218	1.640958363	1.312000701	1.37209899	1.385459183	1.589834264	1.611590908	1.565191988	1.739240731	1.645567952	1.759283384	1.496886055	1.656510945	1.638800036	1.828173044
100131535_at	4.336675772	4.295291479	4.732409613	4.618275332	4.372036322	5.282618393	4.909117179	4.678464325	5.116410996	4.620613834	4.918024496	4.793632656	4.721343518	4.367428931	5.016108108	4.379869325	4.59098658	4.649329008	4.004043492	4.842358058	4.586472236	4.860972305	4.652991718	4.854618669
100131539_at	2.595735286	3.00709617	2.849833021	3.418185778	3.024612951	2.9662376	3.123826541	2.876194885	3.132710716	2.752092165	3.012997572	2.516857602	2.778466031	3.171693677	2.820150137	3.447988694	2.387752241	3.387336943	2.793519085	3.044788163	2.742031868	2.762141348	2.734394904	3.263581787
100131551_at	3.131437731	2.657678684	3.025125325	2.881683018	2.929448484	3.152139262	2.326738493	3.42271639	2.535733023	2.915880553	3.157834628	3.450351085	2.902850391	3.024847694	3.309596608	2.413667476	3.04340657	2.385816497	2.22436985	3.249146388	2.845962776	2.969690378	3.060340694	3.499745171
100131556_at	5.131688917	4.990280845	5.127005144	5.229088225	5.180550342	5.512340488	5.240482311	4.996347082	5.465107282	5.372702781	5.586912621	5.296394626	5.292452743	5.178675764	5.342318165	5.074586485	4.863032669	5.376401609	5.047092916	4.984247705	5.131927784	5.182877593	5.093070918	5.223263258
100131561_at	2.43790752	2.181582592	2.350703182	2.266844436	2.244566209	2.149111865	2.183573877	2.627614678	2.55575504	2.009661853	1.940693829	2.373080812	2.43790752	2.117202223	2.034361533	2.399420622	2.651435982	1.975398198	3.059962916	1.968613239	2.699289128	2.505852685	2.146574888	2.704044535
100131564_at	4.667086991	4.983839382	4.741810337	4.655775186	5.27199937	4.793751491	5.067408382	5.280709112	5.272094901	4.496163309	4.634240459	5.252052083	5.463277193	5.401103622	5.150570483	5.409578727	5.650374734	4.134694646	4.96030946	5.056856889	5.178058028	4.970109185	5.084002132	5.071815569
100131635_at	1.952886447	1.979088351	2.529902486	2.119510079	2.050301588	1.729845911	2.015330353	1.756787171	2.019394162	2.370817765	1.79593796	1.972828409	2.793277324	1.59370352	1.785832291	1.898553292	1.671802296	1.692088213	1.828784244	1.775626853	1.798208831	1.922376534	1.55761118	1.931048107
100131655_at	4.139873807	4.156573423	3.791524978	3.790900663	3.975514195	3.964157744	3.880213273	3.865465911	3.973255134	3.447606484	4.006178081	3.300908679	3.700009646	4.221362537	3.740754034	3.659277736	3.536346304	3.882950639	3.851650495	3.590750945	3.7669065	3.814269117	3.649307538	3.665291273
100131691_at	4.578202676	4.690928625	4.214615916	4.729613305	4.722608832	4.567720278	4.60514458	4.861974085	4.893089407	4.738529315	4.709258161	4.439926769	4.54968737	4.53270217	4.693859013	4.458609174	4.651947585	4.171893983	4.904677056	4.517359628	4.762282292	4.797539746	4.658125135	4.559528436
100131726_at	1.854979849	1.903281102	2.130761664	2.039596154	2.627006156	1.969562385	2.163697397	2.157051853	1.810032732	1.862372119	2.164700874	2.452243576	1.942569724	1.649963753	2.242123586	2.185459347	2.355701834	1.926187198	1.578920843	2.465182652	1.692437703	2.056853848	1.83244966	1.976037197
100131733_at	4.790756832	5.379088641	4.920491787	4.421563354	5.272969218	4.665822377	5.769786802	5.111940541	5.201229892	4.11638506	4.304683919	4.416403267	4.623544308	5.306609551	3.685997189	5.316061983	5.035359123	5.14783328	5.213302656	5.932712557	5.428031309	4.369296618	5.595707487	5.023385117
100131755_at	1.85501005	1.810790352	1.886931416	1.910371556	1.878068446	1.776792105	1.900938249	1.84081946	1.958884312	1.78026677	1.81619578	1.76309751	1.941462201	1.844384114	1.716831083	2.025439577	1.966525681	1.869325294	1.905958814	1.907954778	1.851506123	1.788826952	1.859335932	1.9812537
100131801_at	4.138234389	4.890105816	4.786977172	5.109049601	4.214726741	4.712439646	4.950812183	4.329323507	4.655819929	4.569869354	4.630307904	4.421290064	4.724538576	4.931017464	4.973363192	4.96918003	4.577302618	4.203847068	4.876370908	5.534076487	4.551288562	5.13066818	4.636406115	4.31923558
100131814_at	3.11489167	1.990759814	2.606048348	3.270682017	2.962945082	2.621011354	3.05390583	3.005330028	3.211290327	2.526849847	3.190009689	2.681032362	2.74281786	2.477732506	3.189511947	3.043741314	3.378063314	2.865810108	2.649797323	2.859168527	2.596587923	2.704362023	2.730908518	2.939894441
100131816_at	1.948671324	2.489429895	1.891041044	2.189825309	1.92534435	2.123850956	2.102184862	1.998482081	2.144896295	1.591868241	1.949702845	1.850478493	2.021506554	2.493984896	1.739474739	1.924677073	1.924391542	2.272001515	1.762610406	1.83769538	2.153982618	1.916655204	2.255648548	1.984715618
100131825_at	2.885400465	3.927211038	3.583008932	3.93151209	3.065342273	3.499023402	3.634288519	3.838814174	4.008047462	3.236477433	3.292335209	4.006871351	3.598382498	3.314019987	3.492030817	3.53466757	3.494598158	3.276879284	3.359924383	3.48820067	3.092654804	3.185506437	3.502708561	3.299128875
100131827_at	3.151685584	2.306849627	3.049077695	3.534074374	3.707282562	2.842268965	3.435810861	3.44000325	3.275633909	3.173365511	3.543614016	3.23573121	2.923265797	3.309584412	3.423351896	3.099680052	3.017899369	3.909636808	3.058512044	3.218221378	4.011190842	2.946727864	3.650008512	2.486186745
100131863_at	4.890092567	5.044077269	5.062578551	4.906255269	5.095520635	5.703498233	5.00845016	5.127208032	5.333791509	4.86863572	5.275297849	5.348881543	5.17494602	5.129346304	5.427685534	4.806040367	5.387403667	5.249498746	5.042739652	4.39036519	5.344162691	5.976560403	5.07351211	5.105419487
100131897_at	1.97272214	1.886894351	1.832813015	1.992804753	1.784682702	2.298144857	2.183996957	2.076382455	1.600843449	2.243516174	2.64486188	1.810950214	1.9339048	2.184588211	2.016669696	2.010346221	1.881213571	2.218117316	2.156089281	1.844895714	2.063934344	1.866185987	1.889958336	1.82876329
100131902_at	1.617546024	1.432836075	2.003100119	2.238277439	2.124116073	1.613007136	1.827658476	1.824349778	1.34127393	1.774582094	1.598387663	1.435971718	1.731340221	1.331503968	1.363617416	1.854269085	1.47105403	1.581081756	1.473073779	1.826703962	1.786699537	1.425297465	1.543641687	1.893182099
100131961_at	1.921866366	1.681577297	1.470998481	1.589044065	1.685228137	1.780431736	1.78412686	2.003214499	2.240119435	1.369249293	1.654249656	1.725762455	1.744303681	1.652814658	1.751459797	1.820410046	1.823496107	1.727019013	1.894858592	1.850254711	1.876143507	1.570815171	1.863390281	1.781631271
100131980_at	1.353345701	2.425857564	1.819410028	1.520762003	1.907409277	1.023034968	1.494250901	2.418775697	2.43486207	2.130189242	2.166218791	2.900759614	1.745584138	2.58919948	1.467877079	1.41511739	2.83218067	2.081000124	1.46755712	1.17656795	1.897321996	3.022773936	1.823496107	1.075095289
100131998_at	2.736582347	1.964887755	3.9323888	3.872483913	4.426529147	3.749127259	2.886336014	4.07166624	4.59923629	4.025784342	4.611979077	4.542679025	4.200465602	3.809582502	4.315532031	3.753540887	4.749556952	3.840859268	2.902407968	3.574170579	4.182680708	3.532614742	3.376251978	3.6379877
100132015_at	2.31500566	2.271685955	2.214654363	2.091341321	2.035549291	2.321367052	2.721412747	2.117342861	2.304828685	2.330296143	2.320711461	2.246258881	2.354324414	2.403905488	2.000462803	2.591418009	2.522622252	2.448412581	2.679151505	2.675734691	2.491049875	2.377401977	2.603010307	2.186814235
100132057_at	4.323252518	4.760700855	5.15481615	4.118816629	5.985558568	5.560002217	4.122168489	4.348200538	3.884245601	4.68358719	4.304652715	4.831366774	4.949537341	4.902083762	5.095116303	4.272010527	4.311715383	4.793454446	4.567148529	4.043450729	4.450228553	5.61724483	4.821547201	4.766077065
100132074_at	2.268761376	2.160211583	2.402653314	1.72775508	2.411937845	2.008181497	2.684330676	2.179261441	2.07515942	1.699461186	2.148419892	2.092458253	1.97819619	1.907685086	2.174007459	2.245988957	2.971119065	1.866340916	2.134717036	2.986086629	1.988995983	2.571118576	2.172201702	2.464124882
100132077_at	1.675435799	1.818068788	1.66697149	2.147359738	1.99522743	1.531773595	1.644913174	1.972017951	1.659311046	1.783914974	1.864214834	1.889241573	1.625250663	1.640541571	2.496164272	1.673540646	1.940253992	1.614261385	1.664413189	2.446383597	1.794181395	1.702949485	1.929245098	1.501222233
100132078_at	1.44482324	1.615686083	1.565272568	1.865459725	1.663441932	1.643913905	1.544128016	1.73726346	1.840534676	1.688530501	1.521716882	1.733811183	1.519329402	1.680070905	1.494965133	1.794348513	1.568315741	1.85811229	1.639856823	1.734839512	1.421655952	1.738981926	1.699554618	1.556377799
100132111_at	2.986972247	2.74939062	2.995890779	2.928633885	3.169571134	2.467685897	3.016182756	2.848772008	2.994416919	2.367351733	2.41917412	3.500670762	3.182447022	3.849086792	2.700388653	3.036563303	2.912501929	2.548614002	2.75207574	3.284381381	3.121192329	3.032532622	2.814542957	3.047057615
100132116_at	2.054707318	1.838119282	1.885431541	2.137544604	1.946929788	2.001256754	1.89912925	2.100060037	1.773746794	1.901182782	2.084380027	2.01222686	2.004059717	2.110906742	2.357105195	1.71003125	1.850105936	1.9758254	2.021377558	2.421698591	2.308180491	1.919250167	2.134045869	2.109635345
100132121_at	2.052285413	1.660072719	1.777205136	1.738978072	2.053991575	1.729032855	1.729775567	1.73295376	1.839477903	2.132048801	1.724299047	1.811118803	1.920826286	1.917649173	1.796536606	1.769703407	1.721406821	2.171854165	2.121011252	1.912481887	1.85151428	1.971316962	1.855328234	2.098614385
100132146_at	1.63722946	2.04985424	1.371443017	1.894053972	1.578998125	1.390313576	2.312142575	2.726763244	2.136263859	1.526915569	1.50531604	1.308305969	1.808839229	1.738704279	1.769024895	1.513252583	1.744877577	1.375990184	1.721799717	1.666839017	2.244418737	1.615218403	1.873395058	1.574591434
100132159_at	1.556066691	2.177741173	1.512979859	1.303818259	1.966139724	1.484351894	1.663854888	1.683890386	1.837945852	1.634933859	1.664251702	1.654813076	1.514524627	1.596013788	1.651400244	1.527165624	1.706833388	1.790627176	1.33200649	1.528349837	1.588025536	1.670186093	1.741380601	1.35611398
100132163_at	3.888944369	4.174515321	3.802722103	3.645314209	3.806299007	3.158333945	3.797957683	3.820532252	3.807812114	3.761247177	4.11855907	4.313907193	3.968827561	3.79549651	4.341596448	4.335471825	3.982420489	3.297762083	3.651678828	3.96390947	3.761770117	4.117894366	4.199757206	4.82195608
100132169_at	3.270157099	3.681338908	3.53692082	3.594482391	4.472376947	3.365802703	3.35840602	3.416525922	3.947859764	4.164769364	3.53253101	3.446605229	3.016306202	3.563000589	3.022559428	3.54525099	3.415880448	3.266509355	3.778576562	3.467497385	3.962305766	4.027045681	3.837964968	3.213739972
100132174_at	1.538507935	1.865049012	1.357102394	1.378603432	1.894621539	1.250979336	1.688045913	1.49875418	1.473651356	1.403878914	1.529622081	1.420217799	1.638333776	1.438636085	1.343880595	2.128272915	1.440045696	1.509902403	1.485677787	1.392403644	1.490442538	1.42722148	1.618435071	1.593874948
100132215_at	1.961891483	1.579175919	2.114866275	1.908149474	1.84101766	1.595163194	2.412763329	1.744533782	2.109232976	1.964477084	1.942419507	1.771506626	2.334912245	2.044941268	1.761818451	1.826046929	1.906913101	1.752121724	2.015379795	1.936320871	1.971328815	2.020572341	1.913166747	2.187300953
100132234_at	4.157654025	3.692309274	3.978202487	3.568159045	4.049945888	3.866087938	3.598765991	3.492026941	3.372045615	2.997389708	2.963115465	3.51363666	3.577281977	3.61932379	2.291836996	4.076165727	3.768215476	3.483478447	3.708111265	4.532914047	3.060515221	3.802345103	3.604493705	3.719198957
100132249_at	1.855521544	2.434935923	1.768353272	1.621225186	1.649283689	2.144386361	2.063267368	3.010172445	2.69719511	2.43973749	2.307911939	1.318472979	1.411567911	1.750882633	2.181352716	1.241365856	2.321301656	2.070166629	1.767579753	1.994463917	2.2526298	2.2501317	2.053181948	2.103428155
100132273_at	3.51363666	4.090208186	3.514970068	3.818567074	3.563695338	3.738856106	4.100016795	4.255483085	4.598473261	2.178479166	3.170802168	3.723528272	3.899149464	4.875244525	4.354088404	3.109814088	2.911736414	3.63424858	3.388530203	3.600914921	4.73336517	4.498170763	3.981384939	4.13851975
100132288_at	2.924312304	3.090899005	3.842018914	2.273039115	3.322439118	2.665719625	2.849215637	3.204062863	2.685181897	3.390233437	3.807291468	3.299712098	3.197424204	3.592020932	3.488292424	3.103866212	3.57342866	3.783378694	3.871768585	3.402681883	3.457576401	3.751510489	2.753588687	2.906053747
100132341_at	4.170451433	4.250696035	4.288313247	4.037192731	4.164320541	3.501428171	4.077038087	4.390141463	3.907697996	4.438096317	4.088141422	4.071957891	3.934686193	3.924017496	3.994507322	3.912391648	3.826670639	4.158365586	4.111010135	4.457249143	4.378208996	3.835938376	4.016985923	4.118805964
100132352_at	6.430086043	6.292096783	7.203426272	6.84715165	6.743296604	6.858212918	6.673780097	6.750040805	6.872311602	6.848522203	7.358083711	6.679158349	6.742031928	6.488387727	6.91544909	6.524647081	7.176716243	6.803902577	6.771548263	6.804136944	6.89819643	6.603576479	7.077638233	6.461747281
100132354_at	1.905169163	2.109078695	2.156800545	2.014428337	2.708252546	1.763697401	2.563488358	1.941897209	1.682921415	2.34946123	1.795790429	2.106301423	1.817893125	1.991351383	1.918748114	1.814446666	1.723041059	1.719940247	2.762308865	2.106055099	2.603643495	2.517494721	1.967231067	1.656717825
100132356_at	3.524917695	3.435119684	3.7305909	3.364137506	3.306906284	3.084316933	3.27327487	3.625613027	3.23611568	3.663050067	4.028095136	3.349591558	3.401573054	2.915007243	3.244655025	3.230861481	3.244826143	2.931735061	3.598882702	3.198394369	3.505606611	3.650505288	3.968164808	2.954294284
100132386_at	1.743339074	2.397407026	2.212725847	1.816929331	1.678448562	1.62779194	2.240120723	1.879423844	1.734842329	1.579115595	1.859763373	1.759086165	1.434120691	1.865597572	2.169794555	2.735630891	1.794550403	1.368662784	1.725341103	1.665846354	1.713718575	1.721220391	1.659439317	1.893173266
100132396_at	2.393353132	2.601064693	1.319837716	3.170396429	2.459093028	2.781882183	2.167488285	2.480114636	3.231238054	2.106333202	3.859929778	2.523901635	2.402951578	1.474276437	2.242232399	2.533021533	1.146519741	3.051650758	3.328895827	3.023878656	1.927525888	3.244578219	3.219607159	2.040989886
100132463_at	1.482801427	1.544227556	1.392311938	1.566387852	1.907606646	1.590273809	1.465565904	1.451616839	1.93110406	1.496464515	1.794813564	1.725015995	1.615290384	1.687672311	1.20649935	1.252209609	1.99182039	1.468427649	1.860639556	1.5418874	1.340057479	1.633342478	1.682459595	1.601046732
100132464_at	3.468855299	3.516825732	4.171664311	3.079683403	3.568914772	3.791148605	2.207614208	2.861360964	3.474444233	2.727771498	3.533812164	2.63551335	2.956959528	2.950792688	2.673830713	4.00100969	3.388275	3.189677891	2.683681802	3.146939654	3.977050702	2.675368496	3.826970983	3.814561987
100132476_at	1.699194342	2.393793636	1.729237847	2.187319172	1.556540129	1.999929668	2.0241372	2.061118144	2.394677352	1.881635893	1.276419138	2.808022327	1.792450075	1.560218848	1.857009347	1.713804806	1.709515795	1.218550372	1.853441133	1.875483643	1.690348777	1.602682407	1.599243991	2.121184651
100132501_at	1.775606119	1.767372955	1.782997836	1.773139872	1.799569614	1.84491424	1.704134549	1.563706367	2.323476884	1.58907809	1.65231821	1.552922572	1.782814815	1.742179583	1.833468787	2.089760475	1.542891828	1.913504139	2.369824371	1.735769147	1.746720745	1.797539225	1.766597462	2.023817773
100132526_at	1.82409745	2.520453134	2.124941949	1.83631604	1.795267162	2.149111865	2.293843959	1.960223095	1.946065873	2.228347545	1.764056899	1.98060814	2.079188306	1.707770909	2.333735794	1.682988767	1.722811888	2.089240938	2.129025658	2.638450694	2.234431628	1.606778252	2.168905372	1.994348076
100132529_at	4.756457181	5.208235422	4.598855558	5.046016187	4.798835505	4.120457047	4.753112282	4.666317374	5.039063847	3.408129148	3.888691325	4.698616599	4.629941346	5.092575274	3.058752193	5.36840732	4.90628519	4.037118636	4.738602153	5.694888173	4.574203331	3.597523574	4.625891832	4.797809511
100132570_at	1.44120872	2.290303085	1.654331109	1.424004167	1.659251499	1.339984183	1.371256385	2.234669729	1.572543516	1.318296271	1.403474435	1.378422968	1.421186464	1.40398191	1.102807173	1.086910622	1.793372446	1.473934246	1.337559425	1.395547481	1.618280836	1.075133837	1.507631205	1.266533938
100132580_at	2.033010141	1.489565209	1.717394148	1.91224582	1.766693829	1.907409277	1.951800107	2.008186323	1.795623991	1.87751279	2.133802405	2.07269763	1.906093438	2.01718562	2.194784758	1.652048495	1.550042245	1.63949206	2.270247904	1.730120772	1.668512808	1.969153862	1.668167604	2.393060921
100132594_at	1.521304227	1.369956759	1.458064398	1.489979691	1.703059257	1.408721616	1.605694981	1.954938649	1.927382693	2.227219441	1.297914097	2.346515135	1.607025815	1.609148228	1.61753607	1.259297311	1.583742345	1.921103806	1.378878082	1.439209426	1.525837347	1.938611821	1.679533609	1.541293606
100132596_at	2.072319061	1.153494937	1.406664695	1.254157581	1.374345855	1.674915521	1.32102081	1.510410876	1.016769159	1.224453368	1.732586464	1.254210606	1.509701253	1.438636085	1.410098487	1.52540173	1.891516092	1.263026184	1.249916886	1.52344732	1.315719173	1.538861979	1.402782307	1.412790053
100132612_at	1.949114202	1.922621879	1.891889855	1.707576978	1.595708823	1.72784767	1.776486868	2.082525301	1.736113492	1.481942626	1.544834471	1.886144036	1.747213196	1.560263281	1.927335387	1.80237951	1.750706863	1.73396261	1.720720677	2.293564069	1.847059491	1.609217019	1.651867726	1.900446935
100132618_at	1.808749182	1.838218858	1.679016763	1.562369483	1.591233314	1.845065264	1.774442478	1.63883214	1.677720701	1.950075152	2.177820407	1.774304734	1.771705095	1.908173327	2.342971518	1.925038003	1.904091131	2.596386064	1.808790938	1.63552418	1.871665205	1.872021822	1.708346648	1.754512062
100132677_at	1.977323764	2.410443822	2.051665777	1.696186433	2.11922244	1.413562677	1.362902506	2.047302869	2.19117891	1.882888943	1.774946269	1.767385311	2.280985117	2.205208286	1.563960526	1.470884887	2.017521733	1.749057096	2.068925852	1.721362568	2.398658527	2.459430497	1.737849188	1.709793705
100132707_at	6.383854514	6.881952205	6.621090992	6.509911458	6.968558243	6.718274765	6.646941719	6.393550923	6.768305537	5.881057916	6.291326814	6.762768942	6.648918266	6.772275306	6.739692947	6.562624149	6.499389088	6.866625069	6.992235337	6.295173845	7.098601519	6.694480998	6.606594517	6.506269826
100132708_at	1.636231836	1.602005178	1.89547889	1.412525087	1.592808677	1.586790872	2.337961767	2.750958308	2.17446797	2.001647493	1.772329933	1.841607144	1.533840502	1.529382897	2.779769705	1.443870473	1.866736721	1.967362329	1.480936875	1.645755106	1.47576123	1.627810893	1.67605157	1.725437534
100132724_at	1.65663495	1.483377846	2.41556164	1.489565209	1.911668021	1.579994258	2.32144064	1.499832948	1.73469171	1.750077782	1.940693829	1.692548368	1.476968333	1.760130414	1.741907117	1.753653143	2.153842814	1.768301079	2.163318407	1.949044355	1.830659736	1.862421775	2.053645579	1.885868052
100132735_at	1.485652585	1.349286773	1.490582414	1.515605484	1.548612886	1.548997441	1.369523267	1.566915239	1.384625409	1.629954264	1.577001656	1.472603871	1.494286468	1.718161929	1.496923284	1.541548706	1.60404034	1.472123746	1.509586601	1.529402313	1.614959727	1.633103476	1.490987531	1.623530593
100132774_at	3.477166377	2.629209637	3.108068798	4.480401934	3.367246772	2.725448974	3.036399485	3.633446152	3.317789726	3.441254776	3.045448808	3.274478069	3.493974374	2.677307086	3.38728225	2.845824572	3.473801789	3.288059777	3.474696989	2.988742116	3.04709033	3.012570945	2.877943175	3.557074083
100132781_at	1.450904537	1.409520224	1.597058704	1.29267535	1.581867551	1.345337228	1.553236762	1.60807982	1.76875368	1.64820191	1.402184085	1.97755469	1.284979208	1.763289277	1.823939887	1.470377958	1.37551813	1.658078244	1.35052886	1.619861773	2.819315908	1.641643217	1.324901764	1.87719061
100132813_at	2.215659867	3.098913765	3.513575157	3.027907883	2.673870581	2.472695447	2.448195068	2.727343177	3.364499096	2.792762457	2.882278216	2.374101601	2.755301924	3.016564428	2.700129602	2.654572807	2.860435227	2.531336874	2.966131642	3.061545622	2.781663727	2.67907932	2.441233303	2.962481836
100132815_at	3.634240321	4.787491221	3.785543489	3.528118156	3.475291389	4.644494795	4.57553955	4.092022214	4.923454908	2.393909034	4.17460272	4.202368509	4.14139032	4.329864883	3.202916192	4.56871105	4.795756931	3.980674851	3.887973952	3.998255915	4.465134033	4.628905222	4.371172737	4.315022547
100132831_at	1.9872238	2.33712349	2.252161535	2.008843078	2.133372485	2.625152392	2.209646091	1.945720935	2.318885387	2.267423577	2.262014269	2.611129404	1.891584582	2.338230287	2.447588673	1.970424747	2.396890327	2.183256572	2.233860858	2.195348395	1.951674246	2.170407814	2.20984211	2.312886305
100132891_at	6.890414997	6.761067511	7.009939891	6.45763902	6.890664621	7.383239951	6.8962501	6.74218275	6.858096189	6.98621204	7.494206103	6.554999221	6.585034951	6.774568601	7.392503953	6.807356829	6.927154299	8.12615592	6.835076205	6.805451472	6.874128188	7.364795038	6.990260366	6.814667851
100132911_at	3.030646539	2.41429628	2.590928996	2.472434214	2.617160397	2.59177886	2.269827042	2.513482555	2.661525374	2.748816086	2.500765385	2.446818723	2.066521717	2.260552147	2.344557122	2.248862176	2.446000408	2.159672251	3.141956919	2.337588667	2.42912085	2.349945942	2.24275282	2.20288292
100132916_at	1.533874784	1.834519347	2.132472375	1.478689695	1.798509383	2.431905766	1.837975815	1.542173561	2.467592483	1.664428158	1.853394422	1.794281625	1.792332717	2.042931493	1.552959425	1.54202036	2.19734749	1.509967648	1.541531245	1.631923997	1.848058797	2.027806833	1.607114413	1.614918184
100132932_at	2.980757775	1.808199271	2.181373335	2.716228998	1.906886926	2.232514139	1.512089817	3.079955173	2.090726157	1.985342471	1.713178788	1.544550749	2.632658529	2.259152666	2.383367076	1.72484503	2.938794373	1.755119833	1.457275483	2.5771689	2.950867748	2.276046325	2.689883286	2.145809364
100132963_at	1.387776934	1.336506614	1.60388398	1.619900875	1.586723261	1.486481798	1.413706869	1.551898506	1.847147585	1.835828789	1.559533017	1.751310689	1.540963457	1.652970765	1.59262724	1.841254542	1.966543006	1.423194426	1.540963457	1.997402904	1.67386693	1.580662033	1.81590948	1.604019505
100132965_at	1.419241437	1.582207913	1.564704055	1.429365891	1.503773345	1.737874719	1.554087201	1.452780057	1.502102271	1.539313678	1.735344233	1.53054148	1.498713015	1.683172547	1.600945021	1.37777298	1.600417927	1.826264126	1.584328072	1.32030757	1.645919654	1.480289013	1.52797982	1.596110956
100132972_at	2.177117003	1.893744967	2.243019343	1.638772008	2.175796766	1.647808988	1.166801441	2.011341408	1.831196449	2.955624199	1.707398263	1.643913562	1.920185532	1.470473952	2.53126687	1.857833828	2.886175345	2.672926443	2.050705054	1.54136548	1.703394082	2.217729135	3.251672171	2.158562704
100132973_at	1.478538801	1.911310929	1.4652607	1.570447941	1.790437435	1.806077865	1.60211795	1.799030879	1.546832962	1.665046915	1.750426225	1.601530698	1.779040853	1.683825742	1.628247071	1.450235051	1.816934326	1.576920358	1.726090573	1.662865211	1.713604126	1.457574753	1.564872137	1.392070329
100132979_at	2.454483195	1.817002801	2.849775428	2.375136627	2.822405784	2.228603802	3.191057824	1.9373224	2.202015254	3.008080596	2.869384223	2.412241846	3.671821197	2.009026472	2.168601146	2.517928543	2.420728029	3.380358189	1.812095757	3.776484752	1.889238506	1.979357243	2.18401433	2.912505516
100132987_at	1.678668275	1.550158732	1.902817825	1.75959461	1.572220422	1.231629447	1.296929504	1.429049826	1.663378119	1.744857106	1.674381783	1.460014569	1.931821265	1.652789432	1.733446486	1.692573539	1.848223988	2.619822003	2.203001746	1.9001295	2.181174389	1.82470251	1.452097545	2.043940501
100132992_at	4.254411108	3.848646559	4.408592271	3.959305611	3.98696456	4.378654379	4.105665188	4.282734639	4.084020313	4.752298795	4.364156624	4.212208133	4.461187662	4.283764918	4.343173566	4.311622428	4.311305342	4.34350863	4.314590361	4.124143117	4.212671704	4.343315221	4.226652342	4.263751687
100133050_at	2.330713727	2.012578933	2.684183914	1.97021055	3.048291036	2.490170643	2.964269879	3.863914866	3.312974108	2.846752605	2.684376454	3.060442864	2.614076011	1.967950057	1.722254113	2.466260903	2.245142906	2.32969227	2.334314044	2.019456274	2.177159978	1.833348372	1.896958514	2.38211987
100133077_at	2.580573183	1.973988696	1.756591117	2.086344285	2.287752444	1.466270059	2.145842629	1.722483201	1.563668783	2.306834847	1.635035052	2.184756742	1.367423714	2.362662455	1.592957288	1.688117381	1.629631138	1.717488277	1.780555633	2.186174559	1.800999686	1.737551939	1.839326061	1.970624642
100133123_at	1.809941197	1.218827463	1.386399383	1.347132319	1.583660466	1.580715631	1.538050982	1.631422959	1.455638173	1.421910175	1.182985275	1.7366088	1.529355128	1.24359562	1.448673393	1.939347284	1.666616756	1.545010774	1.257214929	1.604156918	1.292881706	1.405153716	1.555241454	1.412046302
100133161_at	5.627456819	4.978083087	5.092013764	5.364090518	5.091798824	4.742054753	5.322845186	4.907449748	5.354298019	5.211234376	5.614148567	5.582867268	5.242848862	4.982070091	5.740220682	5.3049092	5.499339254	5.332321112	5.248204812	5.452073008	5.454693493	5.062254045	5.467598636	5.526768192
100133165_at	2.821002984	3.132336083	3.156060338	3.773046953	2.97611481	3.579295336	3.57996663	3.122291927	3.401758195	3.88264376	3.161121639	2.715347656	2.751224013	2.938261119	3.157205379	3.289496041	3.147618108	2.968019088	2.889325099	2.854434186	2.941496271	2.864735833	2.787665914	3.26328504
100133172_at	4.498446431	3.883772478	4.014020883	4.66120388	3.632090912	4.612711802	5.17089244	4.382808759	4.20852727	4.279313925	4.623500348	5.067021186	4.538929482	4.039712176	4.904656341	4.525976028	4.405235828	3.873300571	4.121110612	3.054964404	3.753538852	4.562047804	3.6372527	4.25287175
100133204_at	1.684976421	2.678519587	1.831424563	1.51485834	2.17122249	1.670562734	1.148198808	2.403882286	2.03275042	3.101904183	2.955527475	1.733218158	1.530335418	1.874212245	1.764215154	1.428935133	1.367489652	2.302632498	1.473101928	2.745301651	2.142471935	2.677784895	2.226548174	2.018024548
100133205_at	2.306525743	1.597163133	1.420594191	2.585051071	1.775199785	2.009940527	1.466815057	1.692475031	2.507113226	1.288432352	1.992982186	1.981993893	1.636130277	1.94800604	1.49176526	2.615491989	2.101577314	1.289475339	1.572649953	1.958069767	2.054731437	2.195144535	1.393850538	1.903464698
100133234_at	1.799968206	1.707742203	2.07745922	1.770663367	1.466356492	1.881986076	2.549817972	1.445077816	1.915416645	1.682729032	1.866350785	1.89151528	1.728208189	2.684392135	2.256656169	2.494166809	1.68442119	1.600565448	1.837516424	2.264971141	1.513232124	1.593407257	1.783344652	2.528114977
100133286_at	1.763435787	1.852808214	1.783344652	2.321577515	1.980511267	1.693926879	2.335707914	1.869063016	1.673869476	1.574627211	1.937376264	2.255725032	2.997371461	1.768436829	2.059990375	1.818336503	1.433622876	1.72512556	1.732373098	2.000185752	1.722320497	2.142149235	1.755179204	1.865255249
100133301_at	2.928037706	2.844205553	2.660863381	2.249067637	2.679467681	2.406697834	1.720354685	2.117727255	2.112426072	2.461076728	2.090961562	2.312160804	2.259314089	2.223634748	2.051477754	2.685249237	2.549958165	2.023380738	1.611684968	2.21698489	1.856285982	2.248792503	2.207116362	3.230182464
100133308_at	2.084541283	2.303480067	1.925403886	2.441759906	2.414196532	1.529678886	1.573979897	2.356056596	2.234684168	2.185109678	1.641186202	1.613038812	1.646705084	2.214532241	1.968962889	2.609376493	1.989961401	1.744894825	2.416374579	2.400687258	2.083795047	1.932655709	2.356056596	1.743597313
100133311_at	1.568219368	1.907340302	1.67749365	2.135595086	1.580245449	1.602861612	2.586597074	1.399973178	1.85347753	1.822569936	2.225198107	1.523125806	1.324406779	1.689112715	1.631256569	1.573033424	1.682744926	1.464751957	2.13278858	1.703365085	1.687143221	1.553704921	1.556109967	1.46072356
100133315_at	5.389441247	5.045328076	5.390435413	5.329950615	5.973481549	5.212544193	5.286376017	5.6221645	5.688503314	5.732215378	5.743899355	5.447496435	5.486090848	5.026839639	5.1298218	5.598855607	5.498719075	4.770445563	5.652612462	4.876037962	5.252892936	5.23465829	5.384325406	5.313475641
100133331_at	9.156677864	9.123126098	9.080747195	9.193060214	9.129084919	9.132477522	9.161778415	8.948945063	8.772768658	9.134981621	9.219583907	9.244545532	9.204722669	8.76290501	9.140315735	9.067928486	9.0460984	9.013024534	9.241062007	8.958858705	9.001399547	8.786632484	9.14847365	9.041149055
100133461_at	1.523730138	1.683963422	1.62213163	1.504492653	1.666312549	1.382151404	1.912057234	1.41791093	1.706191372	1.589110706	1.785747116	1.885436892	2.095092906	1.932910827	1.475726721	2.17440011	1.816495468	2.406053852	1.642792096	1.542618835	1.844812826	2.120461668	1.663835821	1.37887678
100133545_at	2.963398313	3.625888614	2.820811073	3.413264661	3.902989823	2.647805181	2.552730617	3.038105275	2.763520768	2.444680832	2.813066183	2.607076862	3.129886115	3.064262977	2.273984287	3.23729174	2.813014047	2.215033205	2.206640213	2.877602619	3.445097631	2.85349991	3.211776964	2.542958512
100133612_at	2.791075412	2.685816089	2.555251344	2.59935193	2.793649374	2.656595116	2.492288834	2.752016585	2.698441045	2.721730015	2.911736414	2.943157471	2.71141584	2.759503478	2.955074182	2.80213401	2.804866691	2.785405849	2.775450474	2.986539641	2.792360225	3.007424863	3.08174458	2.816502838
100133669_at	3.287910514	2.241362727	3.279997738	2.958693041	3.043157149	2.830952771	2.468074913	3.274898297	3.005479697	2.69707616	3.088502911	2.87965126	3.185918134	2.87320605	2.415420102	3.097763758	2.818507405	3.221226127	3.133049248	3.203878202	2.959983473	2.327712615	3.557870755	2.731942106
100133957_at	3.541468648	3.504594963	3.488717627	3.286135429	3.218899977	4.021223393	3.657564618	3.510090512	3.814012803	3.629836868	3.512653037	3.412856234	3.415214111	3.465340386	3.680781755	3.524381017	3.928784977	2.880882137	3.548391884	3.214679015	3.606776857	3.469688238	3.693671675	2.982580446
100133985_at	2.054948965	1.895806171	1.905287714	2.094566795	1.896692675	2.227659811	2.04351173	2.191895222	1.991015977	2.246441371	2.125583134	1.99913636	2.22605363	2.165117552	2.232029645	1.768812939	2.041459922	2.418495388	2.48046473	2.469769716	2.111319368	2.528081562	2.3989478	1.827942995
100133991_at	3.0442561	3.292618053	2.873901387	3.045687084	3.600992035	2.660416039	2.506769961	3.034901831	2.905822431	2.438760794	2.972449527	2.885483376	2.845219302	2.826604518	3.11730046	3.353138901	3.510616465	3.15071182	3.141798399	2.764266199	2.629026063	2.949672932	2.945186661	3.106763219
100134015_at	2.354761784	2.568892018	2.159583862	2.54741937	2.5908063	2.171580003	2.460287955	2.587326867	1.970079087	2.13029873	1.880895641	2.257763973	2.291752055	2.709307622	2.224616301	2.146351	2.326265279	2.36818313	2.08837866	2.275181179	2.364122731	2.020907291	2.628645991	2.166887873
100134040_at	1.378132143	1.566240269	1.345512519	1.843152465	2.113964968	1.288063583	1.637775908	1.333706545	2.0761055	1.486059467	1.450981653	1.693671436	1.648295397	1.563254035	1.135908832	1.131237328	1.637466594	1.22406905	1.532995453	1.210255957	1.79780592	1.65230632	1.645322955	1.600276493
100134229_at	3.75535129	3.919442361	3.893099218	3.804435059	3.859123123	4.088492027	4.102548177	3.921545658	4.100840996	4.198551086	3.719790522	3.402394108	3.584161619	3.847506957	4.036304859	4.220245862	4.183703974	3.874380793	4.157954602	3.494398449	3.894727766	3.615895901	3.809982484	4.12419873
100134259_at	1.378608763	2.665172032	2.42445242	1.935746891	2.091396342	1.505398548	2.037070836	1.801894268	3.011893065	1.925037985	2.066266983	1.691942364	2.154535997	2.114938281	1.982950174	3.311837294	3.121225522	1.508712959	1.946041547	2.304019812	2.082037876	1.275030563	2.394207424	1.453866661
100134368_at	2.672170675	3.040970867	2.928980062	3.145751779	3.081858907	2.487830027	2.601080403	2.997304488	3.084344181	3.211710049	2.724688307	3.47065341	3.204017953	2.246328043	3.55053922	2.757110632	2.981129861	2.958762311	2.844464651	2.321902706	2.005428032	2.917132069	2.86618325	3.75066033
100134391_at	2.196317592	2.504858321	2.33606239	1.76821259	2.327791824	2.085338322	2.373469638	2.11703232	2.205400885	1.992369586	2.235543019	2.310070988	2.035491145	2.000663013	2.172591119	2.318579963	2.131623271	2.296674543	1.84262207	2.254655261	2.204659228	2.022293377	2.385523034	2.387562312
100134713_at	3.780307112	3.716200962	3.344925794	3.266893036	2.953206404	3.321683564	2.96755107	2.728915092	3.01547006	3.460085582	3.800139042	3.126667911	3.185918134	3.168198256	3.083021489	3.223555028	2.97783161	3.644736067	2.590649199	3.15156348	3.12318861	2.929911321	3.231269601	3.313632827
100134869_at	3.314985018	2.802841238	3.094290913	3.067079975	3.069856849	2.795781121	3.027239976	3.055563408	3.091836249	2.935435234	3.479590217	3.14111414	3.817375248	2.805792458	2.928993326	3.420559257	3.114988083	3.550668262	3.227404316	2.868258996	3.35168969	3.454118295	3.06376173	2.984636574
10013_at	7.477052173	7.554779222	7.307631803	7.248878256	7.526033747	6.674609935	7.491678675	7.176847591	7.266807619	6.284399543	6.148474897	7.060536049	7.217812229	7.581342074	6.257446689	7.537532067	7.518375577	6.897975547	7.428775984	7.572542931	7.593568441	6.615484542	7.392704591	7.178128747
100141515_at	3.07680979	3.512800859	3.074567042	2.995176315	3.34034303	3.389990519	3.44853729	3.350307063	3.335885851	3.38231252	3.479238758	2.955571338	3.166751697	3.056692595	3.29774542	3.392590956	3.471017981	3.370016402	3.284997851	3.33678552	3.563334222	3.090466159	3.712367716	3.624116006
100144435_at	1.224771869	1.442284393	1.347463133	1.330962976	1.246809776	1.289124389	1.369750998	1.282582954	1.56717686	1.293318896	1.367137516	1.300300332	1.27312104	1.341828586	1.278002364	1.457664077	1.307379701	1.257817216	1.448055989	1.280293379	1.130880002	1.241764362	1.551587599	1.271875906
100144595_at	1.341042653	1.619142681	1.557888676	1.41808718	1.512629104	1.392336034	1.346435826	1.611865796	1.645153504	1.449714775	1.391695402	1.50994979	1.4266882	1.276374069	1.43890228	1.443667935	1.533287586	1.358228747	1.48320672	1.502384698	1.461851309	1.604035978	1.319769254	1.273555539
100144596_at	2.275006377	1.658345072	1.568786407	1.354364152	1.666135721	1.268293672	1.434894341	1.910370201	1.482745376	1.626077366	2.380887939	1.76480765	1.545472555	1.719472217	2.042383339	1.438352556	1.555429298	2.053423212	1.468098546	1.473119129	1.640806184	1.694981475	1.779716574	2.794406166
100144597_at	2.061907319	2.31165553	2.435679199	1.823920217	1.942854706	2.185994884	2.030307351	2.058532808	1.992392085	2.309988283	1.788681035	1.915935194	2.040430828	2.041597425	2.091082236	1.811177606	1.843207877	2.046232651	2.000390005	2.014220447	1.867720129	2.219111239	1.996631792	2.110102693
100144602_at	2.423122507	2.419316627	2.390973275	2.71517242	2.413051185	2.844464651	2.091827653	3.134392879	2.314127419	2.432569205	1.744773286	1.917762981	3.453062591	2.032769965	2.457785632	2.191510764	1.85550505	2.248599155	2.427820463	1.871113455	2.509329276	2.421323256	2.599628819	2.217767905
100144603_at	3.837620748	3.648820464	4.41803567	4.171878951	3.289494144	3.956142802	3.603062077	4.067927057	3.87703421	4.50791799	4.313087106	3.524418852	3.478062276	4.075641881	3.614329573	3.599291247	3.199970386	3.447838384	4.134281437	3.494989205	4.052210805	4.050457566	3.653243062	4.044532368
100144604_at	2.214612323	1.632765986	1.682132182	1.721190785	1.732695004	2.065730074	2.355413735	1.203069383	2.043257869	1.843587445	1.707905112	1.932935763	2.302396105	2.038842522	1.916914058	2.880425395	1.673837556	2.13037156	2.567900285	1.28320259	1.655397649	1.528515772	2.400665928	1.511530157
100144748_at	4.467487204	4.130427211	4.513669595	4.711528976	4.35009967	3.96234842	4.314320887	4.816687121	4.523102841	3.902008096	4.255508383	5.171557922	4.794090438	4.171722852	4.646508465	3.957945533	4.261728328	3.816325016	4.231358342	4.129691784	4.440075942	4.18550096	3.675964058	4.528345042
100147749_at	1.35645224	2.040153674	1.350953584	1.847337842	1.268251083	1.861299029	1.33219776	1.145487389	1.241723732	1.501655406	1.826356145	1.453932751	1.499406653	1.608923597	1.754180464	1.94503786	1.548417835	1.346775363	1.405495108	1.378111593	1.859538445	1.922869964	1.807614206	1.621546021
100147756_at	1.510705948	1.147208604	1.162109142	1.089973955	2.071050075	1.375110153	1.468669435	1.257785662	1.472270367	1.777251196	1.058236924	1.189155917	1.009189844	1.101615132	1.177401434	0.936855828	1.159521254	1.340528335	1.108237139	1.141305287	1.15599835	1.097520008	1.035412152	1.372254966
100147766_at	1.118544094	1.267217565	1.232945237	1.327927241	1.581947549	1.203313584	1.255285299	1.204916774	1.164279848	1.255285299	1.106669345	1.263264398	1.057096702	1.27566821	1.149304979	0.999937989	1.367345665	1.099494161	1.084681807	1.066427466	1.322905539	1.206457238	1.232266096	1.02360099
100147767_at	1.237375403	2.083678434	1.319821999	1.413371802	1.469402634	2.341837534	1.59507335	1.336094532	1.931396572	2.160737226	2.198767385	1.887654933	1.63857286	2.114285525	1.746730965	1.543871883	1.346412571	1.998953348	1.672250334	1.887569424	2.236566524	1.585007127	2.362999323	1.360162639
100147770_at	1.242711225	1.096205866	1.477272561	2.256527537	1.333703357	1.340584873	1.81102604	1.497755535	1.486820485	1.392146416	2.034926972	1.463424035	1.479064145	1.687398078	1.166216961	1.930879838	2.1415044	1.46403529	1.704884944	1.354323188	1.144382372	1.601295684	1.355923261	1.674604414
100147773_at	2.749120835	2.485004133	3.484634205	3.058663227	2.858346465	3.055561158	2.555210408	3.244345697	3.188036602	2.895850744	2.951847778	3.407582387	2.828471241	2.622654248	3.405243858	2.827089861	3.212188655	2.653099132	3.003649429	2.199851774	2.82952659	2.123619568	2.796633912	2.921786972
100147813_at	1.266077386	1.613810031	1.311817486	1.696368297	1.944464278	1.168728182	0.917122105	1.18899606	0.96510308	1.504229558	1.462266483	1.482584869	1.079376992	2.856920816	1.117113107	1.246488187	1.637466594	1.078648609	1.133171504	0.75483287	1.520935107	1.741255563	1.748088903	1.133260867
100147815_at	1.679515812	1.166219744	1.570671155	1.725953028	1.728856688	1.575765304	1.319137738	1.456810729	2.056364286	1.537459119	1.446096238	1.433820814	1.748972832	1.206655181	1.676575922	1.368887498	1.605190445	1.657112631	1.749599079	1.424708931	1.242997012	1.462595465	1.525227414	1.560868858
100147822_at	1.548699034	1.228916645	1.4860843	1.659510976	1.33229276	1.272037645	1.479681101	0.992432806	1.36468177	1.693225042	1.784894526	1.181876841	1.930425715	1.092108601	1.66532622	2.477907956	2.046710307	1.502009491	1.35052886	1.216348797	2.497904484	1.092483499	1.424589932	1.945035661
100147823_at	1.091463652	1.123208825	0.939746256	0.787932005	1.622424178	0.880119513	0.958217	0.82062568	0.805987041	1.277995169	0.837993112	1.969271429	1.078645025	0.886091406	1.075935269	1.368684126	1.506393229	0.979887722	1.097053754	1.070267824	0.984121655	0.864884092	0.79238277	1.342131921
100147830_at	2.072319061	0.831268027	1.17300758	1.282461467	2.182082292	1.434032805	1.693225042	2.220082838	1.32506011	1.336336235	1.165635205	1.301116151	1.257742698	1.374386303	1.197240821	1.060095476	1.345562994	1.047174804	1.180832861	1.117378079	1.582592037	1.158715315	1.865255249	0.90052197
100147834_at	1.453871948	1.387106039	1.952179107	1.204584814	1.698569562	1.391071174	1.264628721	1.487787379	1.640653946	2.449442345	2.043863775	1.871844588	1.284979208	1.303901486	1.479475555	1.384313923	1.528269674	1.181005797	1.043104529	1.360774711	1.782712586	2.464584105	2.439931412	1.061378731
10014_at	5.756160012	6.357898231	5.851242254	5.99553067	5.781855254	6.239255838	5.774881004	5.71973889	5.805095439	5.83961229	6.066293721	6.248933001	5.952904021	5.828124121	5.95601292	5.987424246	5.73810617	5.745717136	6.203965355	6.020092341	5.822171979	6.062370009	5.886077195	5.827963813
100151643_at	1.365159751	1.445535084	1.630942276	1.600214008	1.448279266	1.505136348	1.497624936	1.823496107	1.751940316	1.393586633	1.29272305	1.452406433	1.779658891	2.132814112	1.577893462	1.586085003	1.539338836	1.479695198	1.735053363	1.72871744	1.551520583	1.52189131	1.378992823	1.501519227
100151663_at	1.403674716	1.042072558	1.22406905	1.409280299	1.490101616	1.329489275	1.03522937	1.356743239	1.674916868	1.380818663	1.873143252	1.364848171	1.600569847	2.689934977	1.234278927	1.991699013	1.749594413	2.105655014	1.338968201	2.099875712	1.579503825	1.58255076	1.604307032	1.22406905
100151665_at	1.715826626	1.753778851	1.587037311	1.627940681	1.833275803	1.902413081	1.367397688	2.374379365	1.731927647	1.519316557	1.907408504	1.99000528	2.410715812	1.613473497	1.284491901	1.929089787	1.317648145	1.61545032	1.83416012	1.797654361	1.462162287	1.786489095	2.633709783	1.595471081
100151666_at	1.296692926	1.277798309	1.254357537	1.555865319	1.644705866	1.186144578	1.22175209	1.362790583	1.301149331	1.403007805	1.585157205	1.662241545	1.272446365	1.381344036	1.131548069	1.760644403	1.2430199	1.154685599	1.290340286	1.317335106	1.161115328	1.300076429	1.356631863	1.369115595
100151677_at	1.956765748	1.80150684	2.579274404	1.88075887	3.078019989	2.062588698	2.047676058	1.704107031	2.513380926	1.674049134	2.684855308	2.150445047	2.32002073	1.318801301	2.81584911	2.470027768	2.292236025	2.235322381	2.870750214	1.988559725	1.863343624	1.942045444	2.220169405	2.60667447
100151683_at	8.616088638	8.046310731	8.572462002	8.421933413	8.420115228	7.997100181	8.20114722	8.177406578	8.287585657	8.244674339	8.956004446	9.091781781	8.807168707	8.646593278	8.840683464	8.151263321	8.175980107	8.120304606	8.723168314	7.900229596	9.119617097	7.594688976	7.77211844	8.107532985
100151685_at	4.348064136	5.104107179	5.108781556	4.131241732	5.25753456	4.758364314	4.97304343	4.615734671	5.360881606	5.480496895	5.144079905	4.573199805	4.538868507	5.475212642	4.848600347	4.799654759	4.120985091	5.146767927	5.058594564	4.872212013	3.53805804	4.192631993	5.141980179	5.089303971
100151686_at	1.448394998	1.740047498	1.703891236	3.126340951	2.001557539	1.884356179	1.643354998	1.793887154	1.898310531	1.36973246	1.484352756	1.611283092	2.314619784	1.764863384	1.47602702	1.582882644	1.936407739	2.213786289	1.249879512	2.106182191	1.740010399	2.498057568	1.721854459	1.455859983
100151687_at	1.600779189	1.72210093	1.714228679	2.240072074	1.292092695	2.615584023	2.114442286	1.508355568	1.818344951	1.693225042	1.817814357	2.650365468	1.498387855	1.998032587	1.380616148	1.569660116	1.736877286	1.735845521	1.307351505	1.706015912	1.966852316	1.270335917	1.894324947	1.622824872
100151688_at	1.976109975	1.863150176	2.153856872	1.21148364	1.361327272	1.568669245	1.764428185	2.454616943	2.556998437	1.352266975	2.003699388	2.669930473	2.01112575	1.850913077	1.584648372	2.233294256	2.262075528	1.718934979	2.471788215	1.517013858	2.237794511	1.822343253	1.482579781	2.10346067
100158262_at	5.609012216	5.320605951	5.678369383	5.632012665	5.14085694	5.112847765	5.323558785	5.684408519	5.525171444	5.845331823	5.783239526	5.801601892	5.612419752	5.473408295	5.796936074	5.174842707	4.899206832	5.178698868	5.021949376	5.07121856	5.595975484	5.118308505	5.251872986	5.328205978
10015_at	9.229341368	9.228902792	9.23846705	9.308404248	9.161384265	9.258020049	9.179099786	9.30476439	9.131442285	9.221709913	9.21317306	9.180054876	9.14777627	9.070211157	9.354966928	9.213590753	9.181623677	9.211143404	9.079890945	9.160690622	9.269190652	9.279939633	9.254714675	9.030687583
100169752_at	1.736534907	1.627623082	1.69405487	1.581071018	1.41255043	1.652432236	1.622573188	2.028698323	1.645571999	1.477731673	1.543679822	1.648453609	1.763332854	1.78301177	1.503786521	1.527635212	1.511913553	2.219752075	2.218008295	1.506461814	1.868564641	1.575240065	1.820527535	1.895758046
100169851_at	1.584986349	1.351546449	1.53468279	2.653737175	1.332684859	1.632234177	1.538393334	1.300569437	1.132317247	1.560938605	1.612020282	1.831045441	1.809165233	1.600700293	1.795958926	1.825038553	1.616606582	1.387919072	1.855093905	1.826735857	1.690186157	1.285024817	1.178628474	1.582592037
100169890_at	1.802168238	1.562547635	1.729896232	1.714956891	1.754744349	1.754789284	1.887534511	1.482615043	1.721150129	1.899426088	1.636130866	1.731003233	1.857541016	1.839395795	1.752781016	1.773362983	1.852705434	1.654878916	2.188110095	1.776102654	1.622579793	1.966755634	1.693104244	1.609476338
100169989_at	1.845576669	1.562633495	1.654285699	1.629100819	1.363446215	1.464697502	1.617588386	1.366366383	1.84842092	1.369559149	1.760749522	1.479400094	1.585385384	1.504301551	1.488876563	1.797182949	1.50422121	1.527397097	1.393164075	1.919081492	1.786440679	1.446520359	1.653340652	1.392369364
10016_at	6.327931972	6.240965605	6.496268825	6.350244444	6.245658608	5.966400732	6.171812958	6.254246693	6.173224949	6.075822611	6.247752561	6.063261233	6.266207257	6.396966394	6.289563119	6.41420856	5.82283128	6.094347692	6.417943897	6.103730923	6.228236543	6.022143129	6.371638173	5.730539949
100170222_at	3.49206939	3.362287947	3.32137643	3.233243727	3.200558508	4.544530368	3.390786262	3.628742899	3.689656126	4.130277772	4.242307315	3.222587944	2.889811463	3.660049214	3.886014141	3.189708042	3.387128227	4.618184401	3.049117828	3.380785408	4.018447155	3.56833262	3.215219984	3.605617445
100170227_at	2.180827073	2.48465656	1.501597869	3.234949702	1.619263415	3.574528566	1.968962889	1.463475607	1.583011807	1.369280435	1.299404762	1.76844581	1.220754639	1.702014953	1.463475607	3.192874973	2.867000575	1.188197186	1.661345099	3.030567068	3.220423917	1.122063377	1.058688443	1.709916555
100170228_at	2.451812946	2.577078653	2.141518752	2.980683897	2.343461729	2.218864996	3.260188754	2.881171557	2.560648965	2.877973214	2.46907547	2.537372494	2.363253908	3.085051302	2.45295824	2.467514383	3.229785664	2.233823666	3.721378203	2.250617492	2.368028556	2.128488091	2.95112584	2.75361349
100170229_at	3.00113855	2.747083168	3.042288776	2.758175583	2.815649793	3.084276902	3.319810656	2.877973467	2.994828457	2.521172578	2.603417804	3.110596246	2.576397985	2.744395407	2.874504112	3.263818956	2.794553023	3.01046877	3.018345217	3.063685832	2.611561508	2.83484766	2.384097578	3.198588629
100170765_at	1.639320192	1.94227749	2.095610972	1.960107823	1.891795957	1.662948547	1.675613447	1.670159571	2.012527192	1.727988763	1.830857716	1.878800134	1.68432371	1.638111267	1.528423116	1.926201418	2.110784413	1.613724278	2.216228492	2.159053228	1.594218525	1.805398198	1.344466755	1.973667648
100170841_at	3.855255149	3.87553785	3.986517386	3.8135787	3.713928464	3.436981119	3.697541313	3.708051094	3.627740907	3.994226651	4.04830407	4.100500309	4.013190499	3.500138601	3.949286272	3.835890065	3.245249093	4.365986927	3.535566227	3.485950069	3.737016906	3.943259232	3.659825789	3.765815215
100174949_at	1.81443174	1.532018103	1.500183926	1.542897414	1.524570914	2.010507996	1.551122225	1.642606546	1.541804764	1.625282745	1.428464989	1.632481209	1.649515261	1.925716277	1.491989529	1.64909927	1.584278944	1.829451756	1.609902473	1.573119196	1.670887294	1.840607225	1.529598943	2.068945057
10017_at	1.441793324	1.515717609	1.571761845	1.521516539	1.554204187	1.605939288	1.908461348	1.919378557	1.691804504	1.50487627	1.854150816	1.52792921	1.481848274	1.459431142	1.480819865	1.455503116	1.495847375	1.572089253	1.702015245	1.644718904	1.591913707	1.563400132	1.490474713	1.615065548
100187716_at	1.853856076	3.058566463	1.902896379	3.066594418	2.618270063	2.467685897	2.136071539	2.294661914	2.678674592	2.290366704	1.679828238	2.207396299	1.685957592	3.351750009	2.095564022	2.147155923	2.71755317	2.017803929	1.816964262	2.057416565	2.129084996	2.490170905	1.495889074	1.685480216
100188893_at	9.6819602	9.552203099	9.716937521	9.824080903	9.672970543	9.772589733	9.56636282	9.793788469	9.535134806	9.749704016	9.987879896	9.924524394	9.784838368	9.629176885	9.840732811	9.55717208	9.708720413	9.522600931	9.482081679	9.602430672	9.673333542	9.765155301	9.439580378	9.588048347
100188947_at	1.783290745	2.083192504	1.569509512	2.344858046	2.217706689	1.773731376	1.534677186	2.033801962	1.700881577	2.079034897	2.258516979	2.13401063	1.862537564	2.309200275	1.977816451	2.079013143	1.655544213	1.606181474	2.240803295	2.423256988	1.502910068	2.136419081	1.876847033	1.585170559
100188949_at	1.29620061	1.551604917	1.339984183	1.402026264	1.415769338	2.086927989	1.496275642	1.319422077	1.366800965	1.101273318	2.121126755	1.068023859	1.708089948	2.388403911	1.368947304	2.192637049	1.105903043	1.99539314	1.695183469	1.380655645	1.391239282	2.418999881	1.928061505	1.511530157
100188953_at	1.650253617	2.29966759	1.687424637	2.080273737	1.546999905	1.602015412	2.491706449	1.700126308	1.655931624	1.596626685	1.528299342	1.647590007	1.737794253	2.014878278	1.653270031	1.67766263	1.469222421	1.539058703	1.768474915	1.618466416	1.991797539	1.495843081	1.54023235	2.03813535
100188954_at	2.184160287	1.736619846	1.622522094	1.887721574	2.107601885	1.632306799	2.121140614	2.048933572	1.863987512	1.814585644	1.774188597	2.28454	1.483531138	1.395492019	1.43274819	2.016393673	2.127153341	2.313333464	1.936217645	2.18240062	1.762667149	2.34407581	1.866167048	2.193242665
100189589_at	1.558193544	1.810269398	1.730037676	1.382068167	1.763962817	1.788226399	1.52339639	1.536577922	1.395776804	1.860648461	2.141578887	1.483035016	1.271622935	1.946264309	1.837112518	1.657011682	1.470689621	1.374352888	2.4354354	1.786679897	1.363112454	1.80304695	1.753076861	1.532970173
10018_at	4.58573174	5.043370297	4.923968925	4.807791438	4.49629189	4.829992643	4.799116726	4.851846899	4.58477037	4.641999913	4.818062281	4.752027325	4.59401628	4.801717112	4.699984428	4.721626307	5.216293015	4.765317827	4.735312384	4.245594584	4.555546944	4.819475459	4.818099224	4.608988811
100190938_at	2.283295723	2.231455696	2.624920464	2.733304353	2.565072159	2.302144515	2.927909163	2.140375574	2.324307731	2.818414089	2.420851105	2.711584543	2.202576779	2.210855797	2.390708422	2.629676603	2.084083518	3.142221606	2.461364829	3.086318323	2.571277273	2.079028647	2.1933795	2.757608984
100190939_at	6.10549593	6.159666917	5.968720126	5.430049623	6.67801723	6.577465762	6.030213627	6.047001321	5.748260866	5.969283284	6.355131897	6.047076577	5.927708849	5.883094679	6.018292599	6.035080293	5.937995962	6.706143649	4.844806444	6.419122295	5.477632639	5.941783803	6.172933214	6.259354206
100190940_at	1.831469762	1.500935441	1.460081085	2.148870595	1.89321762	1.922934674	1.380436186	1.763206768	2.299759532	1.635836795	1.92774594	2.825410476	1.765704132	2.339141355	2.070678876	1.522549692	1.567153921	2.050644219	1.954768442	2.709683137	1.776123755	1.709595607	2.021247789	2.017007234
100190949_at	2.013065176	2.076571459	1.601498973	1.644039063	1.38689772	1.525285477	2.252611355	1.50710125	1.729422005	1.175729005	1.746534344	1.631319869	1.923797389	1.722095798	1.592361611	1.81314906	1.932623516	1.847898907	1.855310709	1.605663672	1.555360525	1.46428376	1.666469514	1.713401204
100191040_at	2.341051155	1.912850263	2.405916216	2.066315196	2.095298801	2.091408917	2.325127059	2.510312085	2.026187268	2.413832702	2.062494055	2.39913605	2.395401555	2.729625465	2.143285197	2.47251773	2.230313231	2.203006028	2.182680701	2.254301294	1.829342629	2.501178242	2.13122622	2.418500812
100192204_at	2.9121973	2.93815576	2.964143206	2.718634414	2.192038653	2.717617622	2.337961767	2.919955299	2.82200692	2.446818065	2.429914279	2.076719688	2.634001459	2.949183667	3.253935218	2.41499465	2.597046188	2.198578135	2.357468308	2.293819911	2.847257062	3.028839563	3.263902972	2.575949551
100192378_at	1.732398061	2.342281711	1.7795328	1.559266262	1.699354073	1.407035864	1.822264758	1.815471681	1.591763691	1.347094744	1.703869247	1.524453652	1.50740373	1.508841518	1.47153922	1.684052497	1.607184403	2.683483393	1.600562753	1.928811008	1.516991535	1.861536615	1.311581355	1.700985829
100192379_at	2.064819147	1.681833172	1.727412422	1.515426863	1.672527329	1.745819077	2.178050173	1.483361859	1.425211482	1.64680778	2.20150729	1.716704505	1.954838962	1.353496388	1.428727352	1.623924548	1.696911218	2.009961697	1.470520844	1.594091154	1.69818494	1.697136988	1.699943573	1.398770705
100192386_at	1.849262099	1.861196407	1.676722982	1.860810295	1.780973196	1.803324331	2.101631891	1.667265108	1.685101192	1.605362976	1.530209187	1.773101228	2.232497738	2.186417183	1.672165218	1.637466594	1.563406477	2.024557027	1.433983029	2.310307971	1.763994351	2.369575743	1.685574487	1.65344456
100192420_at	1.917672983	1.600817286	1.706116723	1.346073776	1.522812871	1.702518502	1.841071926	1.597424102	1.705587383	1.740799917	1.505161198	1.661370902	1.867352087	1.53157983	1.455932187	1.573278474	1.392127567	1.330411422	1.433859322	1.708025088	1.995112477	1.68331001	1.509203121	1.706903647
100192426_at	2.235828058	2.241955617	2.317091914	2.012750394	2.307383357	2.295884801	2.258459043	2.390369806	2.349715246	1.883879112	2.152978279	2.351053709	2.383188154	2.157576013	2.261511007	2.312963857	2.346451174	2.355119243	2.150105185	2.290478764	2.331870906	2.276170686	2.178377122	2.363230375
10019_at	4.624332137	4.973642214	4.466060592	4.60009929	4.960307108	5.270254824	4.731646207	4.789758846	4.742500532	5.568312626	5.483579265	4.727344063	4.869689557	4.872144166	5.263399776	4.933478718	4.446588297	6.440921513	4.985717666	5.065195221	4.857329241	5.055484329	4.61160057	4.758085412
1001_at	2.012097159	2.095565845	1.888128754	2.011228063	2.234749528	2.129682012	2.58111024	2.495338867	1.852712229	2.143949645	2.092820573	1.92153762	1.934473454	2.180921604	2.402842071	2.205738485	2.066946085	2.695529883	1.777358377	1.9058695	1.878542079	2.272671813	2.046610005	2.494735684
10020_at	7.858329856	7.895867684	7.681002484	7.584782577	7.846407254	7.327013353	8.023640541	7.496170734	7.624276623	7.022474599	7.074820797	7.539670462	7.691767181	7.921775142	7.186822834	7.965225958	7.966610775	7.630253587	7.800551562	7.920338138	7.74598973	7.437845993	7.834335869	7.529832604
100216001_at	3.548304883	2.948157187	4.278626471	3.171380542	3.519508695	3.83397708	3.403598042	3.024112854	3.792317037	3.976604616	3.713013617	4.186610353	2.724692103	2.926542429	4.219343007	3.504945768	3.238086852	3.655651719	3.958505437	3.629827008	3.13563784	4.771658741	3.588545415	3.525953622
100216479_at	2.621948137	1.877463797	2.784762222	1.827623148	1.886433318	1.827101489	2.520543503	2.49992032	1.845719586	2.470102029	1.802929784	1.925309146	2.987622492	2.973984092	1.600976067	1.720924712	1.09548865	2.529133644	1.815027121	1.847503089	1.864139419	1.835530427	1.953965502	1.535935677
100216545_at	4.449032216	4.403523259	4.944803863	4.366953433	4.224810097	3.807675651	4.394223894	4.72648993	4.506319277	4.439808643	4.109075778	4.39350501	4.029404893	3.823749153	4.052163909	3.948585459	4.505738725	4.599474447	4.507231949	4.420923523	4.630894115	3.814398782	4.001785126	4.507542064
100216546_at	2.937371914	3.554648424	3.698177204	4.051003615	3.41324783	3.313363143	3.1189166	3.725855369	4.045309545	3.509333141	3.474205366	3.483583256	3.405164942	3.366942057	3.360619655	3.254223336	3.619640743	2.740258451	4.290387635	3.196684155	3.331717833	3.123594467	3.27787578	3.702546746
10021_at	2.802214361	2.609970458	3.231328222	2.652632056	2.876352136	2.367161024	2.580878506	3.393433385	2.811229584	3.105379188	2.81701554	3.127887932	3.258810632	4.028348391	3.3226818	2.770115634	2.884476344	3.415595786	2.771179379	3.291623652	2.612397037	2.753998074	3.208634907	3.179262844
10022_at	1.325078467	1.514349821	1.803302579	1.777753419	1.851252724	1.537545548	1.666559401	1.694778256	1.687888792	1.384272989	1.67063748	1.296188213	1.448931997	1.776106704	1.567079932	1.657382763	1.420653519	1.752863494	2.420695467	1.83647446	1.592520199	1.533098472	1.722013813	1.513737131
100233209_at	1.988010398	1.395115784	1.168145189	1.496345148	1.144605061	1.64820059	2.597089067	1.442947137	2.498034503	1.236369522	1.621217699	1.527639387	1.305999483	1.438636085	1.570222263	1.993051929	1.988010398	1.287941432	1.626223404	2.234350064	1.572137893	1.491443478	1.4487491	1.701979214
10023_at	3.617301359	3.678538708	3.789299302	3.21952111	3.311281578	3.036563303	3.21038805	3.150218064	3.44877108	2.844464651	2.76112015	3.124225466	3.424324108	3.221236703	3.256004285	2.983675245	3.259309033	3.045384135	3.521839578	3.750262851	3.391863283	2.807072177	3.661692478	3.531678971
100240728_at	1.477939223	1.29620061	1.26948238	1.583328892	3.875505589	1.301326	1.176517798	1.510410876	1.37232406	2.01867709	1.416605401	1.33590634	2.396507825	1.438636085	0.925316154	1.451975839	1.267568323	1.188197186	1.249657951	2.072319061	1.820224562	2.072319061	1.529081048	1.442541025
100240734_at	1.572653538	1.63440314	1.668394164	1.406653267	1.300195112	1.768086284	1.98881428	1.611823379	1.798455015	1.555139986	1.682227086	1.717178248	1.220754639	1.690411079	1.696804206	1.572085611	1.903294549	1.8280159	2.236479729	1.534239046	1.70100293	1.858974198	1.706048978	1.871722329
100240735_at	1.515209977	1.409426448	1.923163566	1.731453623	1.789917601	1.877217181	1.665445265	1.727737688	1.533902925	1.554922234	1.842459739	1.930949432	1.98411667	2.015906521	1.383602664	2.199882141	1.784278432	1.743406461	1.562102463	1.694080483	1.70321445	1.773375024	2.250178802	1.398937493
10024_at	5.36036628	4.851730116	5.117152836	5.339710173	5.119669192	4.947805119	5.040596167	5.076900349	5.164408394	5.191158497	4.937529759	5.132499963	5.258655334	5.210019071	4.987209014	5.109163142	5.060506069	3.496290239	5.215640283	4.725215649	5.059231569	4.836730288	4.906644623	4.737776433
10025_at	7.059681864	6.941832616	6.979511568	6.933610494	6.921461441	7.031159911	6.995657059	6.813778275	6.993408551	6.87494865	7.00032355	6.990830398	6.992617243	7.125984122	6.984911024	6.891971147	6.898116465	7.085336866	7.014919137	7.122895075	6.943606529	7.130466442	6.858826862	6.911638216
100268168_at	1.633070668	1.592837212	1.342033761	1.634519452	1.49289748	1.316843875	1.318304737	1.510584754	1.667465779	1.741079265	1.636688644	1.652161181	1.632260313	1.767118966	1.638220868	1.681897927	1.894261245	1.686295009	1.920589436	2.050681439	1.724100187	1.568863578	2.339025191	1.716406055
10026_at	7.550482179	7.566215744	7.693704324	7.596440157	7.497816403	7.711957688	7.666847343	7.547665118	7.623495064	7.656874483	7.523594579	7.619823851	7.388486206	7.619724514	7.633958641	7.547612429	7.739982395	7.390130857	7.629494765	7.640406071	7.583512102	7.638217109	7.542155416	7.466282764
100270679_at	1.480808517	1.580553775	1.540453765	1.803359742	1.777010476	1.646883382	1.588671782	1.627872696	2.081650873	1.517772184	1.848302162	1.774994435	1.476623474	1.761749443	1.699413175	1.526233164	1.941129315	1.949676359	1.622560043	1.721088891	1.678417464	1.949472678	1.574245409	1.669360892
100270680_at	1.953520805	1.873745484	1.478508449	1.946105903	2.476735372	1.867326749	2.448272585	2.369429048	1.56414793	2.376705596	1.804964399	2.476611468	2.118650115	2.167976356	1.858056057	1.722221107	2.154966105	1.798772514	1.707279697	2.043829008	2.097584093	1.62774155	1.627898005	1.810397336
100270746_at	3.008157243	3.379544415	3.409224325	3.447243751	3.964438097	3.29644228	3.211178365	3.828609101	3.817761299	3.391472856	3.836596333	3.736287208	2.967963234	3.261729049	3.648791387	2.794970175	4.298322608	3.020444112	4.065296615	3.334149483	3.710054877	3.584192798	3.296413089	3.3880927
100270804_at	2.559603967	2.672807201	2.950658268	2.512663105	3.100139925	2.232098837	2.321971461	2.671462486	2.529182334	2.292959221	2.819815093	2.675969972	2.64801165	2.497878342	2.640586271	2.649831708	2.536487358	2.221494586	2.344840781	3.006777661	2.470918448	2.676378949	2.811988374	2.22324222
100270918_at	1.984288991	1.402036348	1.618083197	1.843347357	3.580648769	3.084878604	3.440651177	3.02574597	1.255170127	2.214664843	2.544048999	2.358920227	2.55842326	1.818306901	1.346458755	3.26368536	1.808992409	2.531840015	1.499863452	1.695183469	1.172124206	2.258625716	2.052784594	1.666674118
100270944_at	2.020264351	2.068684032	1.694221733	1.801133519	1.763338003	1.857106025	1.832723844	1.792833499	1.921526449	1.841966387	2.094661698	1.876520973	1.791974926	1.428042911	2.429422429	1.902963294	1.921956002	1.699281953	2.020976142	1.450292601	1.865966459	1.658753456	1.628028459	2.052918287
100270972_at	2.654764041	2.505603486	2.589758795	2.178363229	2.325332301	2.795505191	2.575725572	2.407129376	2.656302273	2.154401339	2.702431856	2.427668916	2.221326461	2.636484163	2.724346438	2.242876602	2.615795822	2.775394432	2.63087171	2.699443276	2.521727007	2.336186363	2.484487554	2.768201588
100271076_at	1.569316044	1.508352487	1.684385894	1.40240356	1.677181244	1.608386946	1.868880498	1.608678092	1.597607548	1.712963555	1.570255643	1.457958339	1.687045077	1.629117538	1.593384203	1.667421027	1.670074523	1.945658404	1.409788232	1.748817787	1.81102604	1.887167455	1.56674972	1.582592037
100271144_at	1.540089647	1.808086513	1.757166002	1.922074887	1.806222155	1.820334314	1.343075817	1.406774668	1.758995652	1.431994855	1.658751671	2.035654293	1.759482603	1.876810673	1.560789303	1.629167187	1.639519777	1.357771371	1.602428483	1.482981114	1.58962877	1.399645107	1.372837575	1.462712428
100271374_at	6.092995919	6.249885249	6.076619696	6.555384569	6.243135678	7.060617806	7.017779282	6.576306428	5.953563239	6.617367577	6.726000593	6.18086418	6.622483598	6.308840863	6.956636754	5.978711542	6.335577449	6.42102587	6.191505151	6.592414696	5.736199027	6.538812464	6.55195681	6.105845236
100271702_at	2.258426262	2.436070234	2.487106523	2.495419605	2.60228542	2.378244845	2.430755631	2.39484855	2.567533835	2.533104617	2.491446265	2.528975037	2.123533686	2.678214743	2.470780763	2.378251838	2.552317269	2.301268824	2.819728022	2.680789853	2.576766571	2.581894101	2.925053207	2.362295291
100271715_at	3.045532408	2.894146453	2.422879064	2.209602821	2.088553831	2.225431865	1.919494679	2.346366717	2.361399269	2.423949923	2.359632521	2.444559169	2.519727174	2.83603465	2.003484013	2.785771078	2.335499205	2.839657429	2.528135093	2.434312287	2.27894044	2.443329381	3.26935502	2.419316627
100271722_at	4.836176227	3.935390824	5.092869435	4.440660696	4.45166233	3.962597574	5.139821784	4.636693621	4.547734798	4.381390338	4.965153581	5.118338332	4.089799289	4.271560403	4.573308379	3.96629006	4.087860602	3.648389151	4.173464173	3.752546659	4.975070562	3.514645827	4.864854059	4.978932771
100271836_at	5.894581218	6.160126222	6.317804968	4.968833396	5.753792854	6.110371804	5.962324267	5.800673643	4.985078394	6.474072476	5.505269224	5.351157784	5.881798605	5.99671532	5.580581263	5.458796736	6.636326631	6.049158065	5.704107164	4.988782983	5.832496081	5.691809394	5.628393119	5.248575271
100271846_at	1.972340221	1.751515307	1.663209074	2.019297035	1.713009759	1.81102604	2.049734826	1.981339915	2.060858454	1.855309052	1.865238496	1.868227009	1.728520767	1.958565946	1.560603378	1.863544361	1.943776844	2.170297525	1.878987965	2.00139841	1.764463353	2.278132313	1.672762282	1.999994262
100271927_at	1.95483274	1.784201148	2.770807914	2.940447677	2.33962909	2.280423745	2.011834433	1.634078755	1.800803478	1.67206139	2.104665467	2.166203043	2.364133957	1.606423019	1.533177201	2.194200459	1.973294114	1.615635221	2.838135027	1.887651362	2.109201351	1.570675024	2.260841363	2.33973773
100272147_at	6.464959136	6.303848703	6.46591112	5.975258005	6.359440769	6.132501599	6.608690283	6.241273637	6.141333896	5.209139544	6.005375376	5.69975388	5.847125645	6.038661486	6.009134919	6.431511834	6.458203833	5.948324234	6.290792121	6.237848082	6.39443787	5.609323902	6.113520892	6.076255336
100272217_at	2.930677595	2.597759501	3.085568539	2.773705945	3.092436851	2.236336385	2.508304434	2.81539645	2.65623613	2.651616317	2.733050018	2.509769674	2.469296418	2.61614169	2.575655447	2.523663312	2.70246855	2.639227874	3.031205149	2.538763497	3.028412754	2.584133571	2.654252323	2.797833158
100272228_at	3.72211432	3.345223553	3.548738016	3.814453633	3.857938205	3.242719874	3.587727861	4.324031874	3.570041362	3.483470688	3.592006982	3.455515175	3.375924091	3.440651177	3.549747347	3.540046235	4.28894363	3.074331781	3.536143064	3.283750298	3.577432796	3.203009775	3.82574129	3.2501543
100286844_at	2.807401434	3.20561635	2.762250248	3.103837955	2.938981249	2.886257095	3.197068761	3.106517651	3.228767474	2.796427859	2.730544016	3.185531304	3.020139086	3.154024268	3.215474318	2.986377237	2.705756851	3.392215798	2.760348773	2.758506529	3.733451663	3.090265151	3.141896871	2.972321584
100286906_at	1.618106652	1.412712745	1.470487335	1.85140498	1.526820455	1.594481611	1.387019411	1.518815886	1.29620061	1.609850259	1.511029243	1.208322312	1.143898866	1.766857618	1.297444273	1.339334342	1.701480632	1.452263096	2.111814902	1.854518824	1.339771583	1.825401983	1.957114074	1.216875855
100286922_at	1.629412898	1.820373954	1.819410028	2.065850189	1.545342182	1.74961942	2.318624008	1.787931985	1.604138284	1.604066717	1.930864032	2.189795944	1.646264764	2.277847684	1.7822356	2.075600003	2.710389632	1.681342658	2.012358183	1.791134834	2.302962444	2.369308722	1.862853279	1.602348734
100286925_at	2.639758234	3.122912751	2.771772624	3.18928502	2.292426723	2.919998307	3.590009331	3.380871918	3.093913593	2.706233551	2.779278827	2.589033177	2.343363178	3.097741825	2.809033092	2.683360548	3.498588447	2.897975804	2.248954779	2.747115456	3.556870719	2.433169941	2.733457974	2.623938611
100286938_at	1.907409277	1.880096729	2.412001026	1.874447055	2.19307215	1.842346799	2.595322834	2.400362271	1.91285414	1.987373072	1.957941491	2.037950513	2.098610746	2.515646491	2.17779217	1.983013515	1.902133726	1.950046305	2.106355286	2.142822828	2.50685658	1.860211789	2.331737848	1.842162888
100286979_at	2.36962768	1.76755853	1.434806533	2.014089111	2.451115055	2.188425858	1.383705934	2.134939168	1.72153396	2.115527134	1.484653489	1.864637897	1.366198599	2.142452958	2.348968564	1.627910858	1.83305021	1.909039897	1.528486495	1.63092509	1.765078214	1.843035624	1.65016507	1.49400487
100287010_at	1.52638097	1.204006653	1.466132958	1.532508064	1.73508146	1.663977846	1.447681842	1.654258596	1.35353968	1.242903336	1.237812828	1.412639765	1.502798576	1.608094527	1.652190126	1.686901015	1.267639573	1.472327268	1.358298944	1.569401702	1.554842682	1.424352545	1.412793452	1.265957272
100287015_at	2.868125273	2.776389444	2.833187547	2.651796863	2.609986802	2.885820562	2.643411023	2.494769133	2.867946263	2.869117545	2.595627086	2.510133806	2.130309071	2.471447434	2.545058312	2.580991223	2.633630357	2.569805169	2.450188184	2.5044668	2.482250712	2.654145041	2.576879036	2.487835615
100287029_at	3.39183758	4.073548478	4.266635919	3.507917968	3.375972379	3.139216341	4.026985759	3.997233729	3.023347189	3.670920184	4.108000908	4.151185512	3.739615816	3.621685586	4.099159771	4.358556855	4.283935977	3.689447932	4.01187554	3.487110781	3.940133987	3.705616882	3.87829328	3.763758009
100287036_at	1.958098438	1.949923512	1.650915033	1.92120035	2.294144093	1.743392036	2.174336534	2.129128394	1.697888607	1.762487344	2.154167203	2.305226434	1.924483084	1.788425767	1.67160763	2.085672906	2.449483406	1.968962889	1.873951053	1.994418306	1.616982681	1.916227101	2.012403172	1.738680225
100287042_at	3.244037092	2.909780885	2.543472919	2.502229299	3.017503466	3.004581521	2.995166167	3.13098475	2.825918464	3.514045934	3.369121855	3.398298659	2.327189708	3.4206912	3.371995935	3.045363096	3.181469256	3.279691887	3.848302559	2.462752993	3.131762694	3.06130833	2.750859321	2.752052401
100287049_at	2.08406407	2.046886902	2.290643597	2.443299164	2.10603041	1.891973162	2.155156773	1.652578774	2.368368382	2.246195099	2.030123131	2.239547417	1.947081548	2.477469793	2.285330371	2.219130137	2.040781435	1.954787419	2.016156616	2.061204941	2.026918979	2.374063794	2.136869519	2.492126582
100287072_at	1.365433974	1.600571336	1.398536424	1.577013814	1.764457225	1.673735316	1.487996993	1.330319237	1.532644657	1.310066683	1.4061444	1.4758748	1.465525417	1.696126564	1.387749708	1.68007743	1.56350603	1.49658373	2.173379133	2.035939161	1.429878547	1.665847489	1.427820421	1.520727494
100287082_at	1.44727405	1.877758294	1.736005892	1.635814898	1.368510641	1.729311607	1.464361096	1.475346978	1.610195832	1.581457882	2.117027332	1.521301045	1.702557862	1.676599699	1.768070575	1.453670146	1.588280886	1.403170575	1.57462977	1.98986904	1.57956894	1.59656656	1.745159512	1.624577609
100287098_at	3.801620807	4.774080586	4.115291631	3.854479935	4.760123173	4.280152182	4.266215418	4.265950607	3.986561262	3.530231447	4.088264949	4.491494232	4.433080864	4.632256374	4.227357661	4.666790211	3.999972373	4.58414835	4.179342723	4.657066624	4.202839162	4.449254472	4.265950607	4.486542124
100287114_at	1.743093744	1.314015246	1.837809913	1.477502942	1.630780066	1.994532898	2.147961523	2.049506557	1.848222973	1.695142813	1.708885656	1.612959849	1.730613018	2.006023374	2.087720332	1.811941456	2.17081248	1.621108767	1.673945378	1.790345766	2.815674222	1.658448863	1.848270411	1.595890795
100287144_at	1.921981761	2.242387958	2.379619884	2.104596203	2.504845448	2.146779851	2.307058957	1.419258629	2.056137311	1.941413068	2.91911195	1.882016428	2.041791115	3.016481491	1.777137428	2.657102964	2.011120979	2.19337549	2.994742712	2.096740879	2.33372414	2.458091324	2.353314394	2.487369438
100287171_at	4.598880488	3.716773811	5.159812195	4.729309505	5.253128824	4.620951091	4.464438651	4.401688858	5.073654607	4.396517509	5.236944995	4.955426295	4.082450943	4.518148557	5.269073666	4.861528846	4.567633721	5.566062748	4.501675481	4.64076474	5.076749235	4.96505708	4.922416729	4.740204337
100287177_at	4.063848479	3.990932539	4.191054461	4.602932435	4.401406511	4.692620818	4.045009548	4.575344523	4.512590727	5.188036335	5.260918553	4.574322236	4.507977317	4.239279929	5.026337157	4.186094468	4.391941667	4.620378371	3.767756172	4.481492433	4.515877651	5.260942468	4.257117336	4.516958012
100287216_at	1.886057549	2.344193985	1.990349597	1.799968206	1.823496107	1.824309377	2.14732385	1.510410876	1.834501194	1.714567805	1.788463034	1.72884681	1.97347817	2.035927584	1.879395042	1.640521805	1.906888149	1.884965996	1.876776811	2.420825502	1.540303479	1.791764077	2.053240088	1.969300897
100287225_at	2.332942554	1.771564805	1.968916074	2.117452277	2.634830188	1.822108996	2.271520321	2.499583264	2.527984661	2.028243611	1.837908797	1.718651336	2.165718034	2.49464992	1.727425438	2.186508399	1.612920376	2.166201066	2.285621843	1.695854124	1.922063936	1.813298231	1.780375773	2.333835385
100287226_at	1.164875861	1.244075503	1.01979102	1.253716655	1.404365414	1.206948282	1.335240619	1.178387273	1.207503503	1.479923911	1.282376972	1.45192174	1.664905499	1.034205236	1.112721725	1.303292909	1.27767713	1.223181467	1.186150703	1.396465507	1.069769765	1.255658976	1.519553578	2.592951606
100287227_at	1.653564135	1.893706108	2.872833041	1.840269167	1.81534431	1.685220436	2.274671503	2.247005704	2.159434604	2.79264749	2.582994685	1.571539783	1.754391668	2.026875877	2.234972092	1.939117234	2.27071967	1.858095284	2.449288205	2.040536935	2.376742059	2.542345948	1.833192223	2.809441485
100287275_at	1.456537128	2.066075982	1.693812547	1.753360478	2.737506461	1.81647371	1.989411169	1.78299296	1.833912504	2.240347082	1.824493751	1.633512999	1.891611542	1.82497271	2.346539588	1.850837264	2.030443635	2.135823516	1.762038122	1.813013827	1.441525808	1.897109474	1.387513494	1.663029812
100287284_at	1.980371634	1.658245935	1.75024944	1.423573578	1.575902224	1.762778864	1.795547345	2.104259932	1.904671464	1.438505702	1.853190195	1.81448593	1.760139045	1.980402237	1.776214722	1.445304111	2.343260171	1.610561834	1.445506101	1.868771136	1.615119041	1.742719892	1.585781909	1.342646394
100287290_at	1.587684965	1.324042741	1.544114121	1.487913511	1.461475739	1.474676013	1.557383251	1.265719282	1.416617132	1.444314914	1.538387681	1.122588832	1.572061329	1.479359127	1.385158662	1.527879558	1.501799073	1.515605681	1.228802559	1.366570294	1.343496598	1.632452458	1.551821944	1.635495355
100287314_at	3.197542993	3.056522079	3.723632193	3.629793588	3.036563303	3.998842772	3.04290134	3.328771928	3.212103402	5.581653173	5.512633926	3.679221919	3.324714542	3.414856613	4.87668546	2.803177965	2.949697357	4.158365586	3.605365552	2.698561281	3.736256024	4.206886431	3.054409697	4.141326401
100287329_at	1.965825691	2.055343093	1.6675542	1.787336099	1.568403671	1.69343346	2.237199806	1.800005775	1.818647313	1.871092713	1.733838245	1.73521167	2.162470663	1.949547252	1.734749309	1.752764787	1.541412742	1.813434664	1.798780642	2.26536266	1.736824583	1.70082058	1.703930054	1.894069831
100287362_at	2.144881373	2.527423963	2.320383528	2.274969678	2.258391502	2.259102956	2.492970374	2.014733554	2.077856281	2.050598595	2.080875564	2.242003041	2.541378327	2.318882758	1.817582087	2.281170488	2.257449046	2.029624969	2.451413694	2.625274394	2.21017374	1.997137806	2.122058628	2.352020231
100287366_at	1.897439543	2.48972214	1.91777311	1.720028467	2.503288225	2.336550854	2.072565402	1.776756745	2.036814143	2.205615797	1.842891429	2.316320339	1.834898157	2.398709416	1.924790562	1.991237392	2.094527083	2.039158453	2.410521837	2.088431839	2.10392887	2.034030632	1.640590554	2.01521315
100287387_at	2.025219331	2.596106681	2.667811347	2.300909986	2.509465536	2.272161988	2.428467162	2.452298144	2.472040557	2.131058543	2.538066567	3.082369557	2.854758573	2.33156928	2.604072687	3.219685187	2.688557543	2.204906235	2.293539321	2.593145354	2.243208611	2.07893925	2.408724749	2.34989445
100287482_at	1.829190866	2.394517492	1.664571988	1.729070718	1.83626287	1.722868684	2.266652217	1.698676381	1.696063922	1.857706648	1.802387289	1.892466626	2.065806175	1.854235653	1.822446347	2.200640381	1.866713281	2.003984723	1.824274206	2.450706755	2.042538361	1.950855344	1.886287004	2.112417132
100287497_at	1.80279939	1.535741469	1.779719816	2.508832657	2.328539389	1.81102604	2.009961697	2.995144766	3.606549345	2.494465669	2.659824345	2.375219492	1.852668023	1.898746799	2.29228778	1.52540173	2.247271182	3.157100526	1.659413874	1.645755106	1.582592037	1.249834932	1.850310856	2.116626969
100287520_at	1.837078958	2.91745866	1.77498736	2.046407022	2.243496046	2.421682059	1.394828259	1.64552886	1.717924569	1.977632013	2.20774646	2.190191658	1.445484209	2.205087941	1.7617329	2.39576087	2.83392606	2.251048867	2.228506642	2.056871932	2.058596652	2.207825203	2.013612773	2.391559373
100287559_at	1.400812457	1.675012912	1.791066623	1.756503825	1.987886151	2.335167486	1.596578854	1.724480342	1.911970293	1.974243588	1.572231826	1.824229783	1.3248165	1.586794648	1.613479939	1.535729308	1.594066271	1.484604873	1.7750498	1.643370821	1.690530797	1.597266482	1.536190315	1.62821262
100287569_at	1.679975444	2.09217085	1.700724812	1.900655428	1.822501019	1.822138554	1.782142142	1.964514409	1.842160775	1.746783092	1.670664315	1.795920492	1.697060528	1.75716273	1.677447866	1.853616281	1.882523244	1.904689454	1.888144224	1.764236651	1.644898516	1.760665804	1.949501101	1.738602569
100287592_at	1.673004085	1.662569278	1.574674378	1.617932397	1.699232123	1.730846957	1.582592037	1.756684865	2.144209958	1.525399692	1.531091998	1.878254691	1.672852869	1.681083593	1.724091768	1.711151497	1.555202925	1.740398005	1.403404062	1.847826119	1.678555255	1.407039329	1.84754158	1.61009155
100287616_at	1.821135587	2.03826415	1.994681139	1.868845557	1.884556566	1.551685367	2.382457565	2.092981049	1.946260337	1.899092755	1.596060122	1.938490562	1.985844462	1.931671351	1.697476082	1.699495271	1.832265579	1.989083637	2.200596445	2.412757082	1.994813023	1.938949155	2.10451289	2.439047996
100287632_at	1.291787685	1.54940997	1.335421297	1.556797421	1.428506109	1.085931654	1.706359764	1.679045745	1.162256799	1.34655237	1.330234272	1.424741316	1.351466762	1.390676033	1.229482154	1.209034638	1.447744177	1.357440618	1.401595377	1.175739835	1.359129733	1.618642429	1.534399704	1.365419319
100287639_at	1.539082037	1.645431963	1.658666893	1.444830018	1.517141596	1.318917689	1.541528312	1.482066164	1.496761332	1.574082587	1.464491536	1.640063772	1.510110457	1.511434658	1.397623372	1.498684903	1.600623137	1.410797854	1.437673907	1.288394515	1.348189593	1.597348452	1.566585741	1.853348956
100287718_at	1.422825842	1.649219358	1.627476247	1.917338751	1.413936235	1.516255034	1.583741783	1.693560197	1.76893728	1.502910978	1.562087567	1.936011485	1.599937161	1.556858741	1.519164334	1.551986774	1.555410204	1.745766266	1.508825787	1.640486171	1.527591395	1.675168088	1.928947147	1.412152768
100287722_at	1.565209539	1.548262596	1.372074644	1.425211482	1.52204245	1.438363063	1.533303217	1.447526235	1.673997885	1.621669214	1.690107773	1.634491984	1.635101029	1.308221958	1.357028783	1.48095047	1.532583249	1.634491984	1.501835154	1.293803932	1.727759233	1.572888772	1.465887061	1.541198592
100287765_at	3.947210508	3.715521806	3.176577672	4.13265898	4.430307057	3.915666464	4.221625912	3.847615803	4.045465939	4.359111314	4.297260324	3.659072176	3.4506953	3.424948752	3.984232804	4.111969815	4.241483011	3.675575868	3.843552351	3.34210013	4.180497659	3.961491431	3.960143911	4.401364366
100287792_at	1.742205272	1.517349087	1.700355084	1.616519974	1.355018529	1.571611965	1.577011312	1.344463617	1.671090265	1.552406476	1.666616756	1.555877974	1.799659931	1.514518793	1.570222263	1.538063483	2.166595546	1.800839861	1.577423488	1.711533031	1.429890127	1.616328551	1.74014063	1.981382277
100287808_at	2.956814527	2.761511632	2.731845202	2.592415303	2.842423416	3.036563303	2.756506734	2.675830744	2.62191055	2.817040467	2.789737915	2.803036523	2.749713353	2.425385636	2.720989104	2.359812002	2.620343106	3.406459132	3.095716933	2.402400654	3.052333949	2.928350481	2.520858718	3.132307103
100287814_at	1.895378168	1.833505877	1.995190061	1.985878903	2.195945781	2.173874779	2.10145814	1.784199368	2.09873712	2.338335223	1.909959167	2.030425614	1.984300692	2.165236373	1.80997625	1.892248132	2.061196342	2.403585287	2.090116629	2.435693188	2.005277186	1.94646166	2.161954394	2.479366712
100287834_at	7.019608577	7.813626524	7.469115275	7.305169433	7.641033766	7.200552215	7.097204372	7.394939534	7.312860733	9.098614113	7.558479075	7.631965357	7.620530742	7.598200796	7.308888403	7.576625541	7.324977715	7.227223163	7.729944552	7.731352258	7.715242442	6.76316693	7.074884527	7.383266809
100287837_at	1.97420162	2.416177111	2.057972682	1.879126516	2.268989256	2.41949346	2.190562363	2.295453183	1.814626972	1.85921684	1.816955547	1.786928704	1.941368562	2.129037367	1.700698752	2.901935454	2.217283301	2.07144015	2.144008299	1.908979727	2.1274954	2.137288151	1.943852823	2.017617536
100287846_at	1.874648397	1.426286863	1.91327168	1.955268836	1.561608896	1.691700797	1.894971439	1.476521236	1.755642354	1.637154472	1.247052015	1.641168314	1.724485569	1.828390892	1.810538756	1.958065333	1.667238646	1.768986254	1.716797503	1.450775271	2.258962445	1.736127546	1.584395579	2.069653297
100287852_at	1.321884054	1.506085196	1.378607797	1.590493703	1.389339087	2.467253116	1.46755712	1.099309701	2.077300465	1.184190622	1.274566545	1.855632082	2.592165746	1.520416192	1.26957904	1.601834238	1.424471531	1.573885486	1.136048445	2.152027177	1.927094826	1.97302049	1.381329802	1.543306043
100287879_at	1.748228721	1.864660859	2.077015984	1.746876518	1.785525822	1.876308278	1.817670743	1.987652173	2.076307682	1.694838794	2.05811695	1.870345809	1.687878561	2.578970916	1.612171244	2.498234727	2.000879014	1.9437887	1.796010053	2.086167547	1.848458014	2.013200432	1.95446564	2.354225743
100287896_at	5.17553974	5.376135816	4.998880722	4.471247676	5.146066659	4.935935998	5.148102857	5.167803488	5.034652858	5.085383079	5.204227328	5.061657534	5.057024434	4.863919009	5.539122284	4.88114133	4.598631169	4.599093119	4.826432513	4.117176111	5.796438734	5.131886216	5.164881288	4.882579808
100287898_at	1.917121749	2.200479933	2.02480199	1.9307137	1.924417223	2.238618992	2.073979194	2.092528952	1.911796199	1.981824891	1.913667876	1.916676298	2.033468815	1.989500757	1.808501855	2.007539862	1.968582184	2.028539291	2.115030551	2.064905753	2.221733987	1.83946585	1.982852449	2.011125131
100287902_at	2.843668631	2.748882448	2.743060285	2.608045245	3.008950883	2.494122443	2.557271547	2.880940152	2.934028042	2.824022911	2.455740737	2.866653017	2.741520723	2.744077037	2.991946601	3.357519735	2.876599239	2.516711876	2.693612103	2.735320742	2.538175976	2.627501185	2.825870365	2.344517283
100287928_at	3.662492009	3.235276154	3.234507229	3.580308159	2.992747421	3.536790017	3.644151524	3.518603989	3.651602605	3.423089377	3.64144621	4.117409841	3.462644888	3.513614063	3.742739462	3.777278052	3.995075738	3.769960953	3.050267763	3.063046315	3.458936847	3.139018236	3.813656776	3.832937808
100287932_at	8.266440924	8.291414307	8.396388846	8.603828631	8.304151042	8.719288516	8.22026371	8.44673263	8.326040714	8.34517334	8.350046397	8.148974966	8.103164567	8.472242714	8.595561364	8.423610637	8.347272913	8.545088485	8.1562886	8.317647889	8.496130538	8.259027995	8.298754077	8.090321381
100287944_at	1.647785754	1.875179324	1.878077766	1.894846577	2.095860009	1.852492052	1.72856562	2.714478497	1.970647078	1.575012616	1.920802591	1.829852203	1.512262469	1.592293875	1.503450261	1.687252581	1.860195821	1.637852619	2.050025445	1.872362965	1.722908866	1.441850628	1.581608385	1.824010769
100287948_at	1.870471073	2.174536517	1.716309884	1.874560287	1.730427891	1.752349128	1.755952617	1.811133958	1.805615828	1.468183348	2.099173754	1.819154231	1.666327405	1.98269202	2.174412151	2.021600374	2.83705106	1.848488238	1.87529959	1.643903573	2.031195403	1.926912723	1.692444876	1.931514448
100288069_at	5.226262639	6.715965915	6.293553549	5.744407167	5.658775219	5.034720032	5.530998497	5.835004906	5.929256263	5.571813996	6.288787366	5.672758628	5.306764804	5.200991553	5.761448022	6.216059514	4.862756835	6.327194791	6.26863346	5.123788419	5.671983144	5.524401848	6.292429487	5.745182652
100288072_at	1.990968996	1.996996854	2.129886903	2.184155428	2.124143606	2.088977826	2.045507179	2.001833837	2.152539842	1.880226096	1.943877777	2.163217609	2.010795066	2.321371353	2.038639534	2.076247383	2.395028608	2.016190903	2.026080154	2.31182322	2.091017983	1.912712984	2.132165806	2.127336975
100288077_at	1.814610199	1.914138041	1.774885643	1.696368297	1.754484776	1.880898353	1.554040945	2.157621579	1.845114842	1.610792922	1.783391739	1.462540808	1.620920936	1.536286769	1.677030103	1.42603923	1.779876643	1.81985951	1.96286351	1.779026368	1.866218538	2.108696028	1.806339073	1.966983831
100288079_at	1.159085044	1.632975292	1.191540816	1.244912654	1.517461108	1.39574186	1.452217141	1.335771778	1.478690647	1.589890155	1.290703444	1.529759662	1.550154582	1.027553522	1.162381464	1.314936959	1.252413366	1.361373089	1.189923358	1.537150748	1.74862779	1.401884806	1.360146735	1.470848605
100288122_at	1.959826355	2.401012077	2.251660295	1.78340003	2.064148849	1.710989172	2.237499321	2.196700855	2.002445679	1.630557193	2.095179949	2.093957898	2.066488476	2.03844453	1.796903248	1.937611165	1.943795677	2.291866243	2.70391324	2.014236748	2.390859545	2.728819794	1.981663747	1.828009057
100288123_at	2.79561793	2.78640173	2.524636952	2.856625696	2.959983473	2.72772504	2.713502067	2.947894738	2.645762963	2.449442345	3.001767546	3.270192423	2.596936	2.590820123	2.47538666	2.64338646	2.763467016	3.238317946	3.008144765	2.807871339	3.065486225	2.758225996	2.845913825	3.381293185
100288152_at	4.58716545	4.594690705	4.294842099	4.691381804	5.075304943	3.74669228	4.061754016	4.617019168	4.035368515	4.565501883	3.776104104	4.492887822	4.606359315	4.569168831	4.021160508	4.06606577	3.297903163	3.717121028	4.750450679	3.89255891	4.54875996	3.334294642	3.957211938	4.342895318
100288165_at	7.35994638	7.11690947	7.551525984	7.331304842	7.152007332	7.353128785	7.242116096	7.637083268	7.652969843	7.82331054	7.714057621	7.770654712	7.532485452	7.362785308	7.508754954	7.57277456	7.293404167	6.481139345	6.957658374	7.151399367	7.408239599	7.076603041	7.471322276	7.131677541
100288175_at	3.001382161	2.732283223	2.706589241	3.257366968	2.990395096	4.296706932	2.819234584	2.441344058	2.717508492	4.256844029	3.601015609	2.901702673	3.196819234	3.033971	4.462932617	2.810967846	3.391599832	4.77283035	3.27405703	2.662502532	2.608215293	3.897403869	2.686258219	2.781276492
100288181_at	1.928915339	1.670935127	1.97590488	1.925805774	1.841018651	2.541180593	2.328860144	1.956274546	2.142032263	2.137785129	1.76406387	2.7179363	2.152919667	2.16846806	2.108537928	1.664514237	1.454261056	1.924707497	2.016129942	1.972271424	2.443639642	2.367898566	2.020441412	2.228542038
100288198_at	3.920371461	3.308700548	3.635914121	3.842584981	3.722178757	4.100258889	3.593297615	3.480529254	3.981475446	3.715265478	3.978764545	3.337319162	3.562632803	3.736753233	4.086054527	3.231019659	3.651402546	3.792536047	3.306680773	3.151231358	3.519796793	4.11797229	3.569056146	3.695363302
100288208_at	1.220152968	1.626131157	1.324535533	1.447925179	1.490760295	1.528386837	1.707545823	1.424265806	1.294290207	1.833120519	1.55775715	1.217294883	1.241427752	1.54833863	1.604426482	1.499365218	1.474271588	1.396428475	1.429888286	1.391200527	1.598020927	1.622392922	1.433124422	1.442234256
100288283_at	1.305518386	1.13173777	1.307791013	1.868709284	1.669848799	1.315757875	1.527549238	1.776124617	1.728043673	1.555326948	1.274762486	1.293088595	1.292501698	1.526863429	1.447947058	1.24108665	1.189549657	1.393691736	1.590080143	1.21962983	1.361871644	1.200781414	1.564285473	1.703892898
100288287_at	1.376015119	1.31573618	1.49656702	1.569361694	1.662558668	1.493337379	1.509545001	1.473172136	1.568799612	1.490182528	1.517839251	1.49582586	1.337646447	1.516350571	1.361807298	1.595000267	1.55858058	1.364857165	1.544410061	1.367738697	1.643935357	1.692243298	1.500216678	1.292630211
100288323_at	1.362519575	1.466860625	1.183807862	1.10432973	1.482535798	1.380856502	1.183055646	1.114942024	1.337707198	1.456885145	1.367581644	1.332358277	1.595263196	1.566946277	1.510492889	1.439472513	1.256758701	1.285949986	1.456819619	1.468784936	1.220333499	1.29413809	1.706559129	1.330298232
100288346_at	1.924544249	2.415362231	2.357526488	1.786390608	2.045228819	2.396714397	2.014932384	1.823496107	2.108824027	1.979383404	1.970386539	2.256548702	1.905067759	2.075518963	2.072328188	2.189969141	2.46874317	2.15065558	2.059383405	2.279088	1.806655986	2.71456586	2.010741857	2.018237365
100288413_at	5.908707705	5.738261443	5.700603779	5.825986448	6.130674945	5.969426096	5.360560698	6.117389308	5.81532449	6.321311799	6.452420925	6.277022282	5.852826727	5.828465959	6.415704337	5.554168816	5.804426832	5.808516357	5.804431112	5.062172567	5.86075767	6.140344776	5.680114201	5.285556521
100288420_at	3.276112045	2.601530245	2.78744779	2.604769915	2.92338317	2.319565653	3.061030865	2.654188531	2.709883769	2.269671381	2.969272075	3.03138147	2.982032325	2.486511271	2.700252997	3.268407063	3.118940181	3.063244275	3.145296892	2.663841882	2.873810351	2.905891335	3.503296461	2.403622726
100288428_at	2.758864522	3.066410691	3.134018213	2.192957899	3.150400587	4.333835802	3.296839987	2.963676688	2.907705236	2.194777591	2.07992954	1.691010175	3.596662434	3.519381256	3.058437281	2.458689209	1.964703223	2.598251822	2.327539768	2.651075602	2.182967932	3.190638647	3.122244018	2.088617217
100288432_at	1.484396863	1.880720101	1.438585497	2.051245477	1.798671637	1.233638459	1.522531675	1.357185317	1.013290871	2.06725527	2.251386847	1.874936703	1.662510069	1.50604927	1.403568691	1.666708605	1.514104355	1.586586909	1.509165938	1.35133274	1.290858789	1.548552905	1.435376688	1.59529346
100288485_at	1.631516191	1.863261812	1.976681636	1.884261796	2.487831637	1.637536201	2.038050733	1.758393298	1.930650301	1.833034566	1.824451585	2.027292964	1.870857974	2.2936983	1.897083726	1.923664725	2.180312656	2.1492395	2.369380816	2.023914911	1.752329042	1.858527752	2.263926531	2.033136244
100288486_at	3.079119953	2.75298861	2.565915997	3.220297825	3.408880391	2.675599972	2.100141743	2.484399261	2.670188922	2.570352514	2.646960204	1.210507306	2.053276733	2.259931975	2.184839729	2.394338492	3.437839455	3.407643834	2.418086658	3.353411999	2.537774393	1.976990676	2.657159376	2.578502648
100288524_at	2.02166038	1.560349514	2.07944359	1.989569227	1.749723635	2.25070065	1.968962889	2.021196135	1.74423797	1.526774187	2.186614075	1.7077497	1.667929469	2.008296225	2.069168676	1.970311061	1.772420586	2.348784098	2.005097195	2.927135592	2.580706963	1.639125226	2.171586408	1.952320449
100288560_at	1.68331284	1.451134536	1.509244536	1.514412882	1.752781754	1.441794399	1.656206939	1.593248461	1.967044123	1.389933934	1.303665161	2.056002433	1.644954522	1.922028102	1.696534385	1.600831811	1.341199759	1.736470815	1.402729245	1.361318436	1.854169744	1.843841546	1.826436168	1.730318612
100288637_at	3.844741166	2.491602115	3.590294624	3.514099867	3.695350839	3.081513046	3.817011501	3.348339719	2.855528582	3.675131598	3.342069725	3.468922613	4.100151999	3.35821926	3.365057434	3.516241343	3.352429561	1.780399604	3.341759495	2.651587895	3.49560252	2.925876633	3.613151003	3.109585997
100288687_at	1.512830562	1.524601789	2.341233799	1.130026624	1.38759386	1.341692737	1.173187138	1.556588065	1.136806804	1.910549678	1.457764779	2.143479416	1.374849245	1.531284878	1.237811268	1.372573141	1.198189605	1.626681231	1.52802764	1.941257208	1.766875545	1.067283316	1.482076486	1.346384574
100288690_at	1.536983162	2.07400683	2.039596654	2.368857906	2.190164162	1.97590488	1.700034023	1.606423019	3.577235398	1.600450252	3.573596259	1.687129491	1.532995453	2.27772081	2.091169594	1.52540173	1.645067798	1.591498548	2.394614388	2.163078165	3.190917195	2.028583375	2.333511924	1.519852819
100288728_at	1.60729767	1.64971428	1.563352911	1.599180504	1.467388951	1.525964603	1.664496867	1.352163292	1.651038287	1.559409328	1.397210276	1.361423831	1.458476001	1.397196138	1.504465747	1.332361405	1.625372312	1.465366742	1.57301266	1.571221057	1.299261933	1.829308851	1.563424383	1.71178227
100288730_at	2.868751852	3.174887664	3.12973069	2.902754977	3.118021455	3.156344402	2.725653025	3.160376033	3.218535774	3.17669633	3.708540382	2.770668623	3.562137746	3.253413366	3.659202487	2.806668851	3.045730195	3.577432896	3.320542654	3.063416335	3.733933037	2.949085375	3.395437673	2.990830541
100288748_at	1.389458711	1.377453294	1.513462728	1.692884434	1.677425654	1.619280328	1.246385472	1.701177184	1.462630835	1.570652395	1.690848787	1.429563933	1.543775499	1.635823585	1.327803237	1.627123001	1.341583238	1.510528161	1.524848397	1.759779642	1.472070249	1.393954124	1.48353415	1.577266266
100288778_at	4.558414621	4.003567161	5.201129285	4.640705351	5.191773343	5.037890699	5.236550856	4.148417009	4.314683031	4.750758776	5.127002971	4.756454166	4.469633986	4.926722792	5.449344592	5.324915283	3.839803245	5.421177969	5.022450321	5.935819843	4.850706862	4.365062936	4.284005498	4.713808678
100288797_at	2.321367052	2.319664946	1.843693189	2.008533042	2.134476398	1.751981181	1.958372968	1.71715878	1.74904533	2.142531108	1.624787582	2.139662839	2.032392479	1.86621306	2.180922585	2.288487369	1.725429596	2.324310733	1.878511357	2.258765586	2.1415044	1.942820229	2.528897855	2.211626089
100288798_at	2.387795481	3.135019228	3.355253557	3.441685908	2.762956381	2.611913254	2.794167363	3.600244881	2.621516004	3.208040106	3.068647062	3.146151438	2.750433729	3.53376646	2.736259888	3.320376053	2.38899979	2.415841366	4.046366867	2.463509277	2.399863132	1.798535635	3.0187965	3.408601353
100288801_at	2.021356764	2.260541038	3.083095895	1.611786216	2.514386706	1.917194549	2.729804499	2.470363539	2.300168915	1.672336871	1.962461373	2.300567662	1.530087749	2.307163367	2.399737187	1.79359146	1.999272283	2.697552258	1.785919344	1.931901188	2.355378603	2.300645732	1.868158744	1.694146178
100288814_at	1.764061367	1.852882016	2.132086613	1.653822468	1.678545024	1.72871392	2.038845877	1.996254459	1.764593653	1.93940815	1.615402688	1.864854999	1.795260811	2.523297227	1.873117001	1.683978073	1.80131318	1.79885925	2.207176683	1.642084977	1.637234952	1.824093346	1.678171966	1.574396155
100288831_at	1.582799913	1.664841367	1.787052511	1.524245848	1.467586799	1.356726453	1.693971482	1.707203807	1.583989056	1.649181952	2.429499722	1.335718456	1.610122776	1.990929153	1.856674377	1.688562567	1.685790152	1.910526163	1.456546348	1.680374903	1.712031435	1.543881957	1.518762696	1.772232374
100288842_at	4.9481371	4.916184489	5.329641125	5.685344845	5.446203733	5.41439885	4.96137102	5.896698331	5.651565762	5.65148526	5.618683392	5.705387219	5.319026866	5.370561285	5.987905287	5.260103045	5.153418457	5.375942616	5.161481526	4.728821264	4.983921962	5.420778968	4.985020236	5.07003285
100288846_at	3.038059341	2.773249068	3.347782916	2.689863475	2.694659318	3.188113596	2.611712236	2.893069521	2.686806449	2.868852071	3.052790607	2.679401347	3.256033466	3.380015173	2.843978032	3.120252071	2.854803124	2.607920703	3.026946592	2.962095128	2.669336145	3.425268699	3.308052095	3.141761508
100288866_at	2.630436739	2.865513644	2.495958477	2.685221179	2.80986106	2.668810102	2.825399512	3.114008665	3.009892212	2.805004269	2.528272506	2.735164124	2.708065354	2.886066509	2.824733192	2.906738195	2.364496499	2.698992718	2.618280209	2.921472291	2.890646888	2.673533502	2.904115636	2.879171075
100288911_at	2.71459171	2.620369616	2.95066391	3.111959074	2.985677269	2.763855901	2.630664273	3.01693884	3.208610801	3.103800981	3.190527366	2.759477539	2.985540083	2.47900445	3.508338856	2.39923633	2.779666754	2.591870575	2.938514428	2.61117555	2.686653324	2.850730081	2.969766496	2.345334894
100288960_at	1.891508153	2.41907459	1.847902484	2.12691825	1.951052847	2.462975316	2.153283227	2.140458464	2.069576939	1.920769151	2.249731381	2.036773522	2.134555396	2.351373792	1.715549097	1.952297746	2.156692041	2.0959675	2.153067457	2.387433281	1.833034538	2.225436996	2.001747388	2.170753222
100288974_at	2.050072911	1.529390195	1.633432077	1.378550558	1.706281695	1.907968612	1.723410767	1.997004424	0.836903536	1.764866906	2.049143854	2.863198658	2.363744968	1.450522598	1.402902267	1.416097401	1.800818833	1.366678571	1.589100688	2.259430938	1.824443131	1.726737532	1.509455922	1.575397437
100289017_at	1.335006673	1.498489329	1.961089548	1.268649143	1.538524349	1.715520896	1.860621143	1.491154318	1.413734078	1.477811909	1.371909201	1.384462355	1.344376044	1.666804059	1.12302729	1.64592629	1.483852298	1.585991191	1.49703398	1.483952184	1.497276711	1.433999636	1.407021333	1.706189829
100289019_at	2.912652538	3.314407108	3.201163603	3.127692671	3.221021232	3.036917275	3.446989811	3.054733282	3.204636807	2.990950981	2.66127934	3.263784866	3.321049521	3.350786835	3.223492291	3.419961503	3.752043884	3.423468829	3.169867763	3.199267662	2.90917283	2.535369252	3.161261823	3.121412455
100289061_at	2.663318893	3.049899496	2.760025037	3.33992055	2.377969893	2.583393054	3.180844573	3.13320371	3.150950803	2.449158676	3.046596074	2.980371411	3.316032453	3.278785624	3.262529713	2.875954484	2.792603915	3.370187851	2.858452755	2.111453229	3.089068619	2.35804064	2.841720468	2.288707151
100289092_at	1.881807895	2.321765208	2.28565526	2.090552668	2.043994294	2.161248711	2.066208361	1.898562533	2.039153071	2.181065327	1.830940113	2.099777548	1.959296381	1.921884077	2.418435509	2.083041716	2.070724887	2.165843877	2.106526153	1.848891871	2.366550218	2.101517725	1.996120113	2.000914919
100289098_at	3.239017499	2.656014304	2.244176858	2.209050468	2.182798689	1.834250591	2.533310832	2.850566309	2.301028431	2.329231923	1.751458399	2.11042877	2.062198349	2.042219479	3.115959904	2.119474164	2.630855987	2.017945499	1.855013528	3.380357426	2.267530451	2.432238191	2.807803971	3.065446089
100289137_at	4.121693612	4.098880137	2.81778862	3.512420978	4.461249131	4.443915421	4.097571694	4.419421191	3.309384724	2.586514965	3.504812279	3.746441938	3.047425553	4.105251144	3.235089744	4.404722082	3.169421404	4.053145225	4.390222614	4.772528385	3.816369049	3.391476416	3.209937352	2.891646394
100289178_at	3.654842016	3.497541774	3.025883116	3.683034304	3.41668377	3.16155674	3.598332129	2.761280114	3.4865233	4.223861405	4.032253764	3.149159953	3.540856776	3.214939203	3.362171763	2.726439255	2.718429525	3.377535357	3.087402161	3.081904635	2.903316384	3.506431618	2.885625683	2.896171327
100289186_at	1.876032838	2.313484588	2.201664781	1.787581296	1.870181776	1.709440334	1.733421093	1.785368042	2.275890929	1.876456272	1.861531748	2.088083366	2.060818117	2.228779414	1.899781451	1.745436222	1.875140774	2.206280105	1.457663309	1.926689219	2.36919185	1.875708991	2.189759488	1.67178552
100289187_at	2.332807552	2.082181426	1.944516622	2.555030874	2.29249538	2.217335999	2.179943498	2.00651844	2.39058169	2.357816099	1.955871407	2.552194574	2.645552751	2.708826744	2.673018913	2.167175068	2.64996733	2.607413033	2.176992621	2.11021527	2.598263205	2.072858261	2.860966239	2.437227331
100289196_at	6.635250181	6.347923932	6.316101964	6.340399843	6.464637084	6.721675151	6.399821948	6.560500711	6.617100846	6.593377706	6.402647268	6.121522335	6.563233278	6.370889089	6.747347697	6.834591392	6.795658737	6.720156917	6.619066982	5.879686212	6.797388157	7.158577685	7.127173338	6.572730553
100289211_at	1.60853112	1.685087461	1.432661863	1.848404174	2.44997236	1.446324663	1.700703616	1.595625474	1.641609723	1.297169801	1.695614957	1.30203221	1.761920045	1.605791032	1.698851484	1.839342925	1.606937014	1.373164991	1.740345652	2.039312498	1.547946629	1.3360476	1.343698526	1.78148164
100289230_at	2.565657619	1.7610188	2.669425153	2.556331691	2.733486853	1.852077329	2.333328178	3.025604479	2.847316678	2.635016788	2.216192797	2.488345082	2.058513433	2.457731958	2.777188635	2.501493814	2.368627034	2.413930889	2.731849192	2.417466945	2.912333007	1.969738017	2.308641296	2.029906528
100289255_at	1.483476754	1.415640645	1.705447337	1.572744607	1.836241359	1.523936388	1.897807524	2.004808737	1.732169326	1.77445144	1.564417022	1.365943795	1.847283794	1.995397855	1.283251125	2.273133545	1.577411819	1.331725618	1.485988955	1.46680122	1.445243284	1.863298423	1.675012182	1.876077189
100289274_at	5.168206568	4.136369598	4.82869409	4.870815174	5.497684485	4.233341803	4.891288422	5.364838863	5.384526841	4.23937073	5.190655163	5.041617581	4.884952819	4.059385712	4.973375622	4.770718575	4.842592894	4.172768477	4.592435342	4.859216189	4.989455136	4.704128397	5.334719081	5.273159591
100289280_at	1.686574534	1.818763459	1.426882734	1.395208057	1.582108085	1.379049251	1.626727641	1.771441547	1.510545885	1.816991536	1.613974018	1.731695783	1.389070673	1.405036974	1.504109658	1.49066731	1.69587516	1.45711896	1.523073614	1.801372765	1.444911453	1.579393793	1.67913965	1.419249486
100289333_at	3.165371425	2.53979844	2.715211216	2.715537854	3.943405304	2.97687418	2.685295359	4.563989192	3.661668682	1.936245395	3.00353506	2.764966275	3.165339943	3.099609495	3.025760372	2.797232355	1.955708009	3.591701314	2.112635781	2.78994359	2.633210731	2.256899342	3.862351853	3.31816575
100289341_at	3.896366564	4.029991954	3.172581716	4.181490705	3.760234506	4.00211987	3.810310086	3.391078689	3.556407461	3.817428613	3.507482292	3.995431769	4.024122489	4.452801361	4.279454014	3.825446152	3.502754571	4.427367504	3.507397173	4.276130642	3.650910163	3.83592955	3.909007742	3.879600322
100289361_at	3.401063453	3.134787249	3.651866509	4.247044231	3.069625696	3.397238507	3.024274195	3.551525728	3.339397478	3.335478367	3.134746119	3.322946981	3.084716604	3.77787269	3.908035072	3.015156831	3.094151951	3.004889539	3.271391052	3.903506847	3.107090012	3.660841692	3.555913592	3.436619711
100289373_at	3.001697519	2.923405885	3.138664119	3.647599895	2.206384129	3.064222881	2.860428211	3.293781282	3.237831776	2.961810642	2.927147039	3.829978164	3.085965711	3.357194611	3.84488208	3.119986865	3.066370381	3.480995172	3.086165103	2.995408364	3.448152726	3.534834603	3.238155391	3.470849639
100289388_at	2.742417047	1.891557984	2.969896616	3.223856449	2.367040446	2.510722278	2.551605196	3.284813208	2.938037452	2.175681411	3.403441563	2.20942438	3.429180739	3.211043476	3.665324635	2.978731148	3.3131777	3.075647152	2.978502607	3.429027286	3.12340337	3.340386622	3.04406872	2.577629073
100289410_at	5.043089178	4.918176444	4.894612449	5.253926278	4.679019507	5.252771163	4.81654371	4.481826376	5.15209796	4.217510152	5.354461742	5.026481281	5.026103306	4.957595227	5.584875163	4.576620786	4.562783413	5.077519642	4.868150108	4.532697271	5.085089507	4.775697461	4.770126762	4.98020489
100289462_at	2.00580361	1.672086435	2.015601776	1.3656937	1.702495243	1.622122829	1.714716041	2.164830509	1.461597747	1.516328771	1.330193906	1.410909331	1.722490823	2.075087745	1.529854936	2.545801461	1.810325419	2.945524421	2.405931715	1.970458097	2.565052816	1.739467334	1.853289025	2.598688267
100289473_at	1.68131032	1.790617387	1.907667274	1.740767564	1.70870857	1.851514657	1.962313263	1.888259591	2.06274998	1.772053013	2.119447625	1.906367199	1.767523982	1.921863936	1.641372921	1.557817197	1.957749354	1.60085455	2.008948225	2.557042434	2.082937028	1.816096371	1.957569916	2.241815026
100289495_at	2.537276685	2.705210134	2.483946726	3.031612527	2.998527628	3.43066918	2.924153406	2.708002165	2.218527445	3.191567371	2.851184107	2.778970957	2.483674373	2.565788883	2.761697373	3.499584457	2.656467255	2.439356952	2.764489404	2.902795286	2.615530602	2.728223638	3.166824337	3.666216678
100289509_at	2.159997131	3.423404318	2.274829006	2.027225942	2.212161796	2.466118843	2.154086288	2.664962539	2.688650522	2.350697792	2.368525951	2.110841799	2.243133882	2.6240969	2.464729201	2.361087059	2.029849555	2.497269847	2.903482828	2.428083203	2.771927538	2.241776031	2.002463494	2.374073275
100289511_at	2.677803632	3.103841822	3.342633303	2.930999654	3.568266276	2.965238731	3.15147872	2.859871002	2.674983589	3.118953886	3.568145213	2.686510736	2.812543187	3.064424236	2.965548941	3.258674204	2.618887823	3.660620564	2.920454755	3.188804801	2.847370026	2.969184891	3.531247658	2.838157647
100289580_at	2.190031757	2.632340191	2.475461248	1.912237464	2.043850932	2.58141338	1.918261686	2.080233439	2.405567252	1.852553503	2.383924583	2.239624516	2.342570125	2.225304542	2.181486014	1.831779035	2.598748946	2.285693707	2.43802173	2.435381852	3.123875884	1.969820383	2.681596408	2.022234985
100289635_at	4.584153469	3.389302722	5.090751288	4.682106722	5.389140264	4.184159738	4.761879731	5.422590364	4.998765485	4.141813331	4.94976749	4.996006308	4.998021306	5.394472505	5.207513619	4.447306706	5.253091474	4.438528672	5.079898253	4.59847386	4.235484217	4.256595771	4.474158007	4.812376974
100289650_at	1.896275756	1.416012357	1.52762644	1.836584651	1.524840207	1.988457284	1.829579193	1.72570443	1.579291771	2.255727005	1.665921419	1.177025096	1.56168815	1.680275036	1.919540966	1.317864067	1.677923538	1.833628009	1.364190995	1.648382585	1.534108543	1.533023637	1.612115092	2.049296611
100289656_at	1.612788736	2.074121997	1.971505877	1.549936742	1.835909184	1.670115985	1.575367537	1.547028289	1.49141946	2.183622907	1.754371031	1.685692943	1.405898262	1.776245827	1.679739129	1.969496137	1.734791018	1.632270863	2.092087342	1.513563881	1.787143082	1.713611493	2.130752781	1.474399334
100289673_at	1.99665596	1.937658926	1.849506039	2.254077124	1.937146639	1.930022446	1.860364357	1.885968265	2.1091672	1.695533058	2.189324484	2.119651875	1.52019364	2.588368265	2.031021646	2.153640362	2.003318839	2.629825878	2.237411742	2.37961945	2.20043245	1.761257602	2.08195784	2.083997118
100289678_at	3.528883328	3.620241939	3.813904672	3.892476561	3.395200907	3.985244186	3.417225579	3.76136514	3.43869447	3.637729661	3.769922836	3.107940237	3.528365031	3.387283392	3.76164806	3.687037051	3.720714685	4.077554175	3.909049983	3.610538322	3.678123106	3.647753253	3.621850808	3.825342014
100291105_at	1.978451144	2.426604377	2.193153069	2.04174227	1.946128801	1.678837543	1.903701147	1.758319145	1.876012693	2.002365744	1.980307972	2.03934013	1.845241274	1.856671098	1.55962038	1.622388128	2.055493403	1.864879222	1.658346731	2.525440202	1.604210017	1.630033649	1.986196982	1.691373234
100292680_at	2.483761989	1.949112316	2.243037524	2.790063457	2.171573643	2.117840148	2.384516677	2.361720417	1.996985034	2.908533545	3.10332221	2.28890211	3.231598371	2.501977567	2.927414339	2.629344704	2.374843896	2.697426886	2.623885169	1.83330023	1.852783532	2.684893902	2.40769516	1.784170447
100293516_at	2.723533718	2.335040184	3.214701277	2.281887201	2.342992212	3.100888852	2.714015515	2.625928825	1.873152975	3.208538694	2.969838003	2.760888465	2.876917131	2.053458594	2.365908593	2.947490797	2.951554129	2.380365061	2.57481448	1.998724082	2.368241593	2.11154234	3.099190116	2.271526048
100293612_at	2.809103436	2.203936375	2.060874243	1.936458404	1.509028102	1.667332514	1.454048018	1.864850549	1.832529837	1.769106981	2.59657593	2.046375795	1.761313674	1.758232284	1.87573924	2.728929295	1.71827528	1.77796173	1.746041516	1.56562165	1.982873715	1.500905234	1.71353452	1.830508685
100294145_at	5.85647854	5.365298805	5.786399377	6.021911687	5.891558352	6.058924187	5.617370684	5.923799296	5.43760002	5.820999022	6.039386823	5.631549176	5.813275578	5.829450753	5.923091036	5.868412197	5.803349103	5.358283764	5.694559339	5.61159526	5.813885744	5.871273915	5.855088303	5.667177663
100294362_at	2.635631287	2.453578863	2.710515596	2.838600571	2.411956884	2.73242123	2.873860061	3.014700021	2.194404102	2.107810062	2.823507166	2.514331274	2.955390033	2.641140746	2.865600983	3.032491148	3.158879769	2.453753145	2.893786231	3.506587642	2.776289405	2.516668384	3.153524666	3.074841639
100294720_at	1.679086303	1.832582078	1.745895632	1.687770901	1.52540173	1.476442076	1.910827559	1.599310369	1.878318258	1.466236572	1.743708288	1.726433478	1.505241808	1.43650821	1.545226858	1.686011344	1.925233801	1.604680535	1.28760932	1.955398668	1.728337772	1.389446978	1.606340669	1.689501563
1002_at	1.877768506	2.442775449	1.90580085	1.943446987	1.991757859	2.230098121	1.99171441	2.150877072	2.178986535	2.35956414	2.226477389	1.928446474	2.151146632	1.637007373	2.446439309	1.805820933	1.768592298	1.951156119	2.251740801	2.219200875	1.96228495	1.865442113	1.887018289	2.117107319
100302112_at	1.397625936	1.596370387	1.309939398	1.518828298	1.418830388	1.134991523	1.400593529	1.38920778	1.28011189	1.170230359	1.389246872	1.299328285	1.811717045	1.492155693	1.504696683	1.282641545	1.499829957	1.255904519	2.11991105	1.639215799	1.535017739	1.319703688	1.576342423	1.395844367
100302113_at	1.561565292	2.025889483	1.973222176	2.04181611	1.728185462	1.373142543	1.563955087	2.111216792	1.926496179	1.33860993	1.449833081	1.688493519	1.997708472	2.05589004	1.501330686	1.618777718	1.936260063	1.608426437	1.379103414	1.955867677	1.417686417	1.588521461	2.375445207	1.661363202
100302114_at	1.3293336	1.559142405	1.615067429	1.578456613	1.694775853	1.441671064	1.584219724	1.478604132	1.250634975	1.826133191	1.537073161	1.57443079	1.502447606	1.288606934	1.618698592	1.524515331	1.704200563	1.576545894	1.748919481	1.823775205	1.411091047	1.415203989	1.470482395	1.303704148
100302115_at	2.252501403	1.997525306	2.113900146	1.883011091	1.587891949	1.744008176	1.73659401	1.606423019	1.751948123	1.842435933	1.504790455	1.85870227	1.924988123	1.438636085	1.988529545	1.554829708	2.102260076	1.82119414	1.757941957	1.617482788	1.875799554	2.337899987	2.150513357	1.652771285
100302116_at	1.625663988	1.596910118	1.695183469	1.505961417	1.315613444	1.820681354	1.237472991	1.178762865	1.644165544	1.674119185	1.645200224	1.879282271	1.94552869	1.674262578	1.571481787	1.596370387	1.381727519	1.819872402	1.772513451	1.843008273	1.681078746	1.830595644	1.512996948	1.429093715
100302117_at	1.467427081	1.301364509	1.509405492	1.409398708	1.389339087	1.382624795	1.368795538	1.587989703	1.417854499	1.329429701	1.666581043	1.719069714	1.462488478	1.289274908	1.391212626	1.637466594	1.473210736	1.768832864	1.350285047	1.411966887	1.326746911	1.555120401	2.749921918	1.205543803
100302118_at	1.91801633	1.353691531	1.933699145	1.827388582	1.915967307	2.167503463	2.058225397	2.104062115	1.781190559	1.919314303	1.681404192	2.005779307	2.06601692	1.925035208	1.897646788	2.049870695	1.848210424	1.525859913	1.896580257	1.608082564	2.396208427	1.848101619	1.764322033	2.290678695
100302119_at	4.50519105	4.945330032	4.507789555	4.157883014	4.762752865	3.632059499	4.337158817	4.312300054	4.70471645	3.452280318	4.476486061	5.042480852	4.397827597	4.527648387	3.790934616	4.310177592	4.359500197	4.589763108	4.244682404	5.286325973	4.656340125	3.279382394	4.28133166	4.713679833
100302121_at	1.510563521	1.429475298	1.518588903	1.336147926	1.64090444	1.615483145	1.844146761	1.580994039	1.326753206	1.474961402	1.935260511	1.603728629	1.344668878	1.68325837	1.712829247	1.718029829	1.814236221	1.561767129	1.835783833	1.400716882	1.961185539	1.396726849	1.724117148	1.329000763
100302122_at	1.289614951	1.63440314	1.849393019	1.784196441	1.704200563	1.660237851	1.695131392	1.711222004	1.8424216	1.622084334	1.633045108	1.44119913	1.357887261	1.301756019	1.525370864	1.887600766	2.016038789	1.676168945	2.041870942	1.520207579	1.629840956	1.599192768	1.587859123	1.798459196
100302123_at	1.152352631	1.330879069	1.547437294	1.176395732	1.246389384	1.779672314	1.271098473	1.138359492	1.42817453	1.317788878	1.279737395	1.299404762	1.494286468	1.500795493	1.332068005	1.711831626	1.055054463	1.236662057	1.229927375	1.468688576	1.302579504	1.192116398	1.228405566	1.273945145
100302124_at	1.908444798	1.803521492	1.655822386	1.813757152	1.787377683	2.108283863	1.652421635	1.708995772	2.084269441	1.792651041	1.868098997	2.076194475	1.700637709	2.065990437	1.823169588	1.857743933	1.746064017	1.883303613	1.533951824	1.633600218	1.688110292	2.048107245	1.937973674	1.758868651
100302125_at	1.635388157	1.329946784	1.467261456	1.625519539	1.547268932	1.741687489	1.493995063	1.273483019	1.257574195	1.394305809	1.318284409	1.355101798	1.545071073	1.270179378	1.267205945	1.485432531	1.288324408	1.424900757	1.62826485	1.184827211	1.327277678	1.218084926	1.223866675	1.191055819
100302126_at	1.146696144	1.547732415	1.369176612	1.230974784	1.798240846	1.292097405	1.83205543	1.32570474	1.327723674	2.282892691	1.151754842	1.507591471	1.380242343	1.65517576	1.495371084	1.41511739	1.159539427	1.513911816	1.925854863	1.431712944	1.540655043	1.394878296	1.558885234	1.119794799
100302128_at	1.626796577	1.462952884	1.60513696	1.516362068	1.483867928	1.202241105	1.375903526	1.337897941	1.907060201	1.4918762	1.541603007	1.635558714	1.897539736	1.448031407	1.492392456	1.747114621	1.490319561	1.283791853	1.598710644	1.578877137	1.704366172	1.68838265	1.74089711	1.582592037
100302130_at	0.973603065	1.169699474	1.217800747	0.968412377	1.08616161	1.399478088	1.307273267	1.408011943	1.094646869	1.019627129	1.784799732	1.07888846	1.061378731	1.239158339	1.037209226	1.281358806	1.172964247	1.583011114	1.384589095	1.171944095	1.307273267	1.191757208	1.135088273	1.156688346
100302131_at	1.133508455	1.074183048	0.92544767	1.206185662	1.431233051	1.193242727	1.096205866	1.229280456	1.335307776	1.17511374	1.005167522	1.031438283	1.092422883	1.110423526	1.175410361	1.065998576	1.213809399	1.197225237	1.157919199	1.316581245	1.02711463	1.226242395	1.094357902	1.004637536
100302134_at	1.539792232	1.733146376	1.523264437	1.328035523	1.383130456	1.666483888	1.643203297	1.387801532	1.921864772	1.570585122	1.273222696	1.598007549	1.312281993	1.913013714	1.455100211	1.511919998	1.42252069	1.619109698	1.448291637	1.494595897	1.575110743	1.488373956	1.326564382	2.005768287
100302135_at	2.283291481	2.618602574	2.125283094	2.459248352	3.72757933	1.66886328	3.164594589	2.241096704	2.472447166	2.057139235	1.860233863	2.087902601	3.009712323	2.833183272	2.259596549	2.690740333	2.073393767	2.739964998	2.453251662	2.385663956	2.753028662	2.393056819	2.295619232	2.766815104
100302136_at	1.498590887	1.48624173	2.002993819	1.767130414	1.4498662	1.50910347	1.729986486	1.370893379	1.704218892	1.834004045	1.553281296	1.745613775	1.277304882	1.637272761	1.593204462	1.368925416	1.37699169	1.755865995	2.029605399	1.26477139	1.298365945	1.463745177	1.691223787	1.599479757
100302138_at	3.667114653	2.781882183	2.430350876	2.324013841	2.937801451	3.305140445	3.477953751	3.528328951	5.062476037	4.124815862	3.312380422	2.875369682	4.29081828	3.625847937	4.954559544	3.698932047	3.763614925	3.723561204	3.200328078	2.160101504	3.774697608	3.171326978	4.113657585	3.570634187
100302139_at	1.289482083	1.949555365	1.104018211	1.057806737	1.651154019	1.475187084	1.535748228	1.340982851	1.930443426	1.531583891	1.394133143	2.291650414	1.156352273	1.213796914	1.363883369	1.201613394	1.32173212	1.43813338	2.191617686	1.410541218	1.366356392	1.485549532	1.213534755	1.044223386
100302140_at	2.61737916	2.508968325	2.152088397	1.924806285	2.187653086	2.355378603	1.894861931	2.14738024	2.576561044	1.924691645	1.980942562	1.924691645	3.356926217	2.191030634	1.980812748	2.811394104	2.234681028	2.009961697	2.618605548	3.536008395	2.276421814	1.96149766	2.59803349	3.504644061
100302141_at	2.994773051	2.496178333	3.721470098	3.100917776	2.527504324	3.169265467	3.510542691	3.027403027	2.754564105	3.427817576	3.365580842	4.042029509	2.639290749	2.894578453	3.459625641	3.054673958	3.119310576	2.578330789	2.642323774	3.512211301	3.522862909	2.009145664	3.090594732	3.489054452
100302142_at	1.852272457	2.171605233	1.448855942	1.082411312	1.79138655	1.918484512	1.867585453	2.112156801	1.894968896	1.679964199	2.252181112	1.903961409	1.844482736	1.801052492	1.878500495	1.79359146	1.759794534	1.699531519	2.300028276	1.831193657	2.468448653	2.032016564	1.844482736	2.1583593
100302144_at	1.738293713	1.590080032	1.849425501	1.817584775	1.552663885	1.928723771	1.675421976	1.880055288	1.57069349	1.694039945	1.463746214	1.760713007	1.592273535	1.854297745	1.677686316	1.50899112	1.726666978	1.607322591	1.880479491	1.960205696	1.494167471	1.531186191	1.695070509	1.572359596
100302146_at	1.327875579	1.279623448	1.340766746	1.573400056	1.457581743	1.256231523	1.315329029	1.074401629	1.152310726	1.430067108	1.145108875	1.450759132	1.495204771	1.535261194	1.120054158	1.501158714	1.344519405	1.491599956	1.918104703	1.849050063	1.281402302	1.217622997	1.330352733	1.334932307
100302147_at	1.347444948	1.426286863	1.531529599	1.228051204	1.01875929	1.486250222	1.594416517	1.276262323	1.664861956	1.380818663	0.810269023	0.948584294	1.395477943	1.350177288	1.412606094	1.266213022	1.780104722	1.378485221	1.476451758	2.096269835	0.990065484	1.979663516	1.301785003	1.166598334
100302148_at	1.657637332	1.564661235	1.682526124	1.731046545	1.327927241	1.247200234	2.131822298	1.719433339	1.845523203	1.26511289	1.468069552	1.512662377	1.526589702	1.273224315	1.520259153	1.358413859	1.743217855	1.465353045	2.488276777	1.317370945	1.473949191	1.149413234	1.604975239	1.505131995
100302149_at	1.724510886	2.508968325	1.970817345	2.094172568	2.122628818	2.739651936	2.519587895	2.30973383	1.895626398	2.248754669	1.880435657	2.619589693	3.121239738	1.450519509	2.105754647	2.992294127	2.187521358	1.849506039	2.315173271	1.927439205	1.439368826	2.673759981	2.192049025	3.218651591
100302150_at	1.461060314	1.882939236	1.720346564	1.982033587	1.622535869	1.598104796	1.551456502	1.608982911	2.048754335	1.938930691	1.310904234	2.494332038	1.624856359	1.503799142	1.210257565	1.742372231	1.950234773	2.027549921	2.383788541	2.352837598	1.803086691	1.482476513	1.273607022	1.651203191
100302153_at	1.782951176	2.001312267	1.761421146	1.702794293	1.867614272	2.03305665	1.757605129	1.714599947	1.673600844	1.606840759	1.392080025	1.634423162	1.747999332	1.542044989	1.663473261	1.578717045	1.521434709	1.605913781	1.798545031	1.682510154	1.952745345	1.827296925	1.567323466	1.584971952
100302155_at	1.479665282	1.61073681	0.967681313	1.573705425	1.95358899	1.293949079	1.959216011	1.071013264	1.400483722	1.941161545	1.713229951	1.363846419	1.370442768	1.086657431	1.046003097	1.093289742	1.553049522	1.265646771	1.382549433	1.321045158	1.713658081	1.187447595	1.503484197	1.178438829
100302156_at	4.250652868	2.924021747	4.552626159	3.475735396	4.895585908	4.162349399	2.509791922	3.721239338	3.355684767	2.621325522	3.002281849	3.649358379	3.086781829	4.717788929	2.739049264	3.042707094	3.134354315	3.736733292	2.460283099	2.444361743	3.107160614	4.382329578	3.634834445	3.445876105
100302157_at	1.812621457	2.068690143	1.748133615	1.408934962	1.887037378	1.539021215	1.894861931	1.37442677	1.355472891	1.653989835	1.011521607	1.71615462	1.573692408	1.632465678	1.617094695	1.606579274	1.454305166	1.550431463	1.968962889	1.332276372	1.408934962	1.537523971	1.371889854	2.116626969
100302158_at	4.440208605	4.347923009	3.687602654	3.153723653	4.77968708	4.159878617	4.518734614	4.080069402	3.89693306	3.94257038	3.377338934	3.924115664	3.01472868	4.012349818	2.635501163	3.944042267	3.582592541	3.781552818	4.165942757	4.019109747	4.404025069	4.462192795	3.457665271	3.54234413
100302159_at	1.230760864	1.2307487	1.149645754	1.209237069	1.192255313	1.371339736	1.144466936	1.341611736	1.168002713	1.744857106	1.161360011	1.33590634	1.240455628	1.634862097	1.479193572	1.461435168	1.222162113	1.841310212	1.532995453	1.629685147	1.407854107	1.369035132	1.491980285	1.28677636
100302161_at	1.370481733	1.325156633	2.208553653	1.870371404	1.419579681	1.746124487	1.391653612	1.313853256	1.63469948	2.296552902	1.651175011	1.741553778	1.587175216	1.801536666	2.380528123	1.747164168	2.911806475	1.554719266	1.662252908	2.213760022	2.178237769	2.211486878	1.412178594	2.113947966
100302163_at	2.202093914	1.827012142	1.832079251	1.658868234	1.612247407	1.632111609	1.96854308	1.799338491	1.72335389	1.643603557	1.551075808	1.515894537	1.815456122	1.784765588	1.442648714	1.860679497	1.922447877	2.079456989	1.913354398	1.780816756	1.655904284	1.832257979	1.899167556	1.487264113
100302164_at	2.827404485	2.227384653	2.129135803	2.011018479	2.102329149	1.715337299	2.590319491	2.175088059	2.143614869	1.735768652	2.179685193	3.246049614	2.818042624	2.099584871	2.211211458	1.648267075	2.218099104	2.725258663	1.770194659	2.095729119	2.53179401	1.952593375	2.421953384	1.912972487
100302166_at	1.756853813	1.180222182	1.994784569	1.060144847	1.62643332	1.660757322	2.467685897	1.293007618	1.399009236	1.046199241	1.395598562	1.409777796	1.495468213	1.36789919	1.411437605	1.147272945	2.104665467	1.174852828	1.20498982	1.480264448	1.521723921	1.422210463	2.182682506	1.414331287
100302169_at	1.320021336	1.233761939	1.720458662	1.718049339	2.092795375	1.162781533	1.212175005	1.409652302	1.365225145	2.06262988	1.576897067	1.224739157	1.352420166	1.195183289	1.911918572	1.468357414	1.514380919	1.223211531	1.519544576	1.395771446	1.266574975	1.557977238	1.330121457	1.47409764
100302170_at	0.995250677	1.497933571	1.219723547	1.281409737	1.635893864	1.209402732	0.913205224	1.310609458	1.664861956	1.920918501	1.055800457	1.181464036	1.279583591	1.383004538	1.384625409	1.610767731	1.635893864	1.196322023	1.477698415	1.417617719	1.161246817	1.665844736	1.504780325	1.572708726
100302171_at	2.726626	3.108436312	3.076744651	2.648550091	2.520983908	2.675597923	2.430284724	2.827659774	2.781108173	2.349766255	2.761740663	2.85345221	2.932136326	2.802458577	2.510278049	3.080485995	2.588659702	2.712300341	2.658542874	2.563557212	2.699053058	2.749198736	2.649425853	3.016646423
100302172_at	1.348852642	1.292911046	1.188297148	2.050086011	1.675733773	1.569142961	1.789209308	1.129996284	1.282020216	1.470380961	1.76199274	1.067729258	1.440207691	1.652560747	1.738787856	1.456166181	1.352683906	1.653174597	1.466169499	2.116376183	1.076831769	1.511595438	1.228405566	1.548756231
100302175_at	1.817633453	1.973779119	1.733198753	1.551448535	1.802525337	1.956420069	1.785243396	1.757822065	2.02758231	1.448768201	1.372177236	2.108864448	1.614176357	1.799429704	1.467331559	1.544029792	2.011879629	1.532060893	1.879120424	2.240034781	1.739629969	1.677018429	1.713259204	1.567795712
100302177_at	2.252040588	3.105706785	2.944049038	1.947947165	1.767728285	1.940086083	2.116941847	2.203127598	1.789450836	1.909810103	1.927928916	2.930257977	2.581749844	2.207780522	1.532604368	2.470628764	2.4169138	2.587667369	2.167663749	2.256763864	2.625685278	2.031885774	2.645756529	2.675370043
100302178_at	1.864532621	2.014551378	1.632883011	1.531929743	1.896794754	1.587782556	1.825233515	1.977150324	2.034334672	1.689103227	1.602563667	1.97755469	1.621152125	2.19576804	1.809099915	1.554787423	1.874012234	1.653523968	2.353479055	1.716603186	1.974560568	1.590632888	1.860234707	1.674523218
100302179_at	1.519532251	1.276364145	1.290174832	1.389779086	2.066913268	1.191113655	2.147078309	1.821711272	1.491799567	2.302333824	1.613012608	1.464364194	1.517536334	1.7923471	1.501885674	1.985616357	1.739503052	1.386718369	1.427791179	1.290267055	1.358220638	1.693403816	1.208935544	1.227829705
100302181_at	2.213052923	2.080214867	2.083153195	2.132493912	2.248186101	2.333876255	2.116326002	2.152546821	2.291806276	1.918087023	2.147939487	1.781195155	1.847260754	1.907895257	2.166549761	1.880254209	2.367365082	2.071635064	2.398839297	1.867789042	2.25322671	1.971502024	2.67823296	1.837425419
100302182_at	0.947360435	1.462272198	1.231234052	1.210820158	1.335823441	1.267350122	1.454547847	1.140779798	1.295124507	1.630740993	0.937030257	1.469171896	1.074225027	1.457776977	1.143117861	1.033112078	1.172725263	1.193705425	1.050165265	1.194181139	1.240755576	1.443924716	1.085182274	1.718377661
100302184_at	2.015919729	1.454442867	1.368514592	1.512421758	1.456597074	1.910949154	1.506064152	1.332080076	1.511010184	1.517623324	1.733025299	1.680831347	1.659707172	1.6311947	1.585367694	1.79135493	1.67796423	1.977340794	1.60563163	1.554962595	1.315055069	1.563281552	1.509032158	1.49706134
100302185_at	3.303877886	2.70875098	3.966880141	4.284999562	3.157382007	3.582552653	4.143255104	3.905291249	3.179824241	4.391792395	4.435232797	4.006324107	3.551339386	3.830301832	4.420305982	3.40426087	3.967491427	4.034540001	3.205987932	3.240699959	3.926528777	3.428985683	3.703633593	3.308909856
100302186_at	1.606423019	2.297340851	1.498469309	1.583519337	1.484797346	1.599796434	1.87266988	1.642859899	1.777304994	1.615434063	1.492286892	1.843153313	1.492733841	1.499120117	1.339360366	1.52540173	2.279803235	1.326746911	1.961680922	0.861914528	1.422457483	1.164572137	1.465510111	1.485122307
100302187_at	1.247639512	1.471618116	1.300417731	1.304902475	1.423501225	1.096656231	1.307609341	1.03832365	1.277749719	1.281858359	1.450787157	1.200320514	1.217151804	1.211504265	1.254400309	1.448821707	1.142791594	1.105973705	1.533594928	1.27353579	1.244351425	1.295821157	1.446643952	1.188197186
100302188_at	1.854567567	1.426286863	2.151575131	1.792829483	1.505927467	1.411883942	1.389908953	2.117828042	1.588367128	1.383301342	1.799524828	1.213245321	1.571484292	2.594008402	1.263189196	1.412187143	1.491644053	1.880874519	1.785994402	1.172673767	1.715500109	2.269762617	1.533501601	1.429093715
100302190_at	5.361632102	4.823430001	5.085488156	5.035392522	5.013091307	4.971206559	4.427023276	5.142261467	5.534825513	4.907782459	5.218606208	4.655264237	4.546730451	5.076551535	4.642682258	5.212362213	4.945653011	5.290075304	5.118636606	4.945555486	5.182385424	5.206887448	5.216654546	5.131416909
100302191_at	1.266721223	1.607072164	1.632694696	1.481792532	1.607072164	2.364917262	1.231767519	1.212938912	1.355808282	1.387692313	1.484557414	1.199439833	1.176488653	1.420958771	1.345976438	1.20404623	1.456411379	1.345078278	1.628492312	1.386354583	1.226415671	1.52189131	1.42732874	1.49805191
100302192_at	1.582241499	1.351546449	1.208702921	1.651117001	1.811365355	1.535905345	1.196539965	1.56408919	1.507976729	1.106242478	1.168195911	1.274762486	1.322279947	1.239046213	1.207745576	1.462337388	1.569285856	1.233880329	1.181876841	1.101323206	1.315920551	1.20863406	1.30486527	1.228630807
100302193_at	1.694815451	1.501435393	1.143451629	1.472653718	1.462148814	1.459580335	1.669933691	1.701946609	1.64020546	1.349954508	1.363287366	1.48353235	1.333897209	1.405858566	1.274108516	1.368930092	1.453810746	1.272445388	1.457297451	1.681986829	1.604196123	2.064537628	1.479212085	1.234544074
100302195_at	1.531208577	1.332071332	1.33684615	1.899853013	1.115718733	1.894150822	1.345150026	1.193259257	1.903865613	1.476078735	1.453481133	1.558253139	1.152429836	1.534124886	1.232310661	1.577133128	1.308911331	1.579479452	1.539624366	1.363151187	1.36747188	1.676353588	1.312850558	1.491604664
100302196_at	0.996452142	2.419780766	1.998730765	2.430334915	1.891135299	1.6203771	2.624272204	1.911356651	2.131653245	2.243399852	2.476931276	1.446927488	2.500665216	1.811440914	2.137449217	2.289124394	1.606910086	2.881575197	1.852016705	2.712287833	1.864377318	1.757859206	1.565546688	2.4290326
100302202_at	1.519380705	2.107866214	1.974284815	2.174409209	2.568675323	2.325012916	1.556633625	1.457977035	1.922198731	1.808894036	2.148945343	1.984385026	1.905052866	2.421921763	1.693922975	1.819718987	1.898845751	2.03400575	1.555485596	2.187057993	1.954444582	2.050214675	2.020167207	1.875693141
100302203_at	1.064120297	1.651287883	1.774323196	1.191290697	1.357853205	1.397324832	1.315624663	1.693737436	1.451337025	1.22311803	1.300798297	1.145380911	1.182492222	1.357520246	1.494389646	1.196887464	1.42486199	1.186666894	1.221158291	2.52665501	1.459448818	1.762778415	1.185386765	2.023845327
100302204_at	1.809294546	2.62874342	1.637147445	1.425126739	2.149826039	2.132435991	1.781719859	1.89252204	1.969158566	1.533365912	2.111508292	3.060959158	2.264217657	2.229496075	1.757626286	2.002269529	2.404162267	1.898013441	2.039035216	2.065373916	2.206274274	1.596364317	1.87412401	1.812334721
100302205_at	1.093010887	1.924817978	1.762741266	1.364022023	1.886805891	1.546348554	1.275840249	1.383129194	1.565515611	1.380818663	1.144784895	1.299404762	1.040363869	1.521624183	1.582499278	1.587156077	1.544192471	1.224881021	1.37975071	1.218096062	1.325074763	1.55789587	1.705247157	1.413935472
100302208_at	1.347789587	1.560235995	1.793199437	1.857873569	1.498643835	1.587782556	1.520338407	1.739337104	1.615262046	1.310636439	1.342921246	1.393372383	1.545510094	1.470613386	1.752039224	1.827891749	1.295181718	1.418855102	1.421145013	1.395701033	1.731953366	1.549631771	1.506923003	1.551056608
100302209_at	3.119386946	2.994805283	2.436885347	2.996013381	2.704453797	2.795156663	2.582250642	2.75664616	2.323527422	3.254885667	3.168854291	2.423343835	3.578505214	2.521248345	2.518076771	2.32979333	3.561802625	2.725281757	3.428284553	2.785218983	2.760743256	2.108876024	2.622169514	2.569198862
100302211_at	1.445414058	1.5144411	1.641979723	2.074183028	2.259338328	1.482454123	1.621766043	1.742907432	1.480459408	1.777871953	1.505032611	1.707491336	1.533375765	1.159173193	1.464678303	1.099222392	1.846323644	1.005754987	1.474944345	1.639158078	1.881318687	1.700907966	1.455314597	1.655123147
100302212_at	2.031793662	1.410068645	1.600767908	1.425211482	1.556818594	1.547257157	1.596370387	1.578909076	1.628817693	1.93537948	1.826624548	1.665563658	1.217217298	1.700901787	1.411949257	1.702239059	1.959461371	1.655035049	1.425211482	1.736570784	1.728340846	1.623259551	1.59690296	1.606322538
100302217_at	1.370040218	1.600319402	1.503191443	1.405545951	1.517868134	1.344492287	1.26419931	1.342125209	1.295369513	1.394785577	1.278496823	1.498742923	1.278292198	1.269857023	1.269064937	1.592199101	1.664793764	1.608895349	1.565834723	1.139204125	1.230410122	1.217334963	1.481969766	1.337796675
100302219_at	1.158732176	1.392758301	1.1471792	1.168574395	1.452576358	1.239507697	1.145129442	1.111746271	1.308747397	1.286916079	1.113456226	1.73094453	1.33245438	1.30211828	1.103041507	1.156327962	1.264716909	1.231681109	1.38768899	1.237752067	1.483373916	1.142344939	1.198630755	1.498958728
100302220_at	1.538116129	1.40261344	1.707621162	1.43883746	1.344527399	1.31410912	1.54325529	1.367033765	1.126281781	1.594875312	1.540195534	1.251553034	1.539242343	1.550458088	1.295642167	1.493044273	1.720464702	1.26183754	1.52015192	1.475481253	1.331597857	1.422939734	1.687616178	1.275988758
100302222_at	2.343409265	2.439021659	2.177051321	2.263866899	2.050690582	2.421619184	2.16182232	2.364739705	2.126886519	1.880818957	2.115584725	2.027250816	1.99639824	2.751487768	1.903539319	2.578921525	2.585971729	2.321536848	2.359195374	2.212537342	2.16157293	2.046464361	3.122011066	1.97689071
100302223_at	1.341128704	1.493747557	1.247167598	1.316380779	1.399039327	1.331985855	1.35493347	1.185626679	1.223937218	1.1250422	1.296949704	1.222249258	1.472707656	1.497850236	1.278896258	1.312788038	1.632573274	1.330809555	1.329416276	1.18041395	1.229072236	1.320653692	1.45920926	1.298573806
100302225_at	1.111034583	1.468018364	1.294401898	1.28417468	1.493486992	1.654297153	1.804504987	1.631165152	1.361847802	1.384316066	1.257610364	1.333837307	1.386834417	1.314807726	1.074937024	1.374805399	1.555303684	1.324759788	1.646801647	1.384257143	1.121624725	1.162378043	1.529422503	1.277448799
100302226_at	3.463999924	4.015909033	3.780219783	3.227341339	2.584607516	3.251286276	3.07285994	3.524646712	3.467762988	2.978027977	2.917234864	3.626356085	4.518752461	2.68404486	3.466438943	3.213475326	3.062691703	2.19877033	3.142254991	3.880634261	3.851789141	2.437126505	3.357032602	4.291682025
100302227_at	1.833745595	1.351432421	1.594439814	1.511101775	1.288393998	2.031525538	1.794178804	1.486882143	1.745275314	1.498114245	1.595545053	1.466358567	1.540579441	1.971594529	1.589196564	1.668708181	2.172359602	1.850318397	1.89376221	1.449639647	1.050150462	1.463840716	1.445434977	1.403611469
100302228_at	1.741427187	1.082186095	1.164782292	1.29821867	1.421046207	1.516881767	1.853190195	1.469082884	1.547894974	1.597531551	1.261549098	1.25991625	1.181876841	1.257345073	1.534715031	1.380818663	1.08864152	1.557353569	1.867985132	1.463586931	1.637258836	1.249770734	1.70116045	1.300845403
100302232_at	1.807463318	2.615081071	2.188262614	2.423945434	1.973852831	2.682835784	1.75150867	2.713971271	2.845237364	2.392455964	2.171675445	1.961917761	2.284912984	3.108967111	2.637681665	2.190761162	3.040460436	1.946975103	1.651778785	1.554714736	1.932448594	2.505539744	2.543664437	2.857906388
100302236_at	3.011974615	2.702844419	1.747621891	1.821343794	2.029972315	2.96928738	2.190925926	1.995757845	2.157101266	2.520447713	2.304590183	2.595463152	3.330170181	3.294414959	2.529227751	3.167745591	2.299792952	3.19054901	2.464475621	2.24258532	2.83623533	1.855966361	2.926845524	3.248350371
100302237_at	5.223065512	5.467216953	5.178543895	5.249953514	3.994163949	5.145620621	5.22876818	5.859748935	5.629617123	5.395222111	5.117579448	5.483716749	5.017779087	4.872433986	5.228912626	5.528970706	5.582902191	5.548740376	4.607481958	5.398857245	4.804420036	5.652939343	5.789323738	5.383213519
100302238_at	1.394087315	1.507091678	1.720703389	1.711070519	1.594637883	1.60645623	2.049244461	1.910255708	1.64163911	1.964084173	1.42682631	1.805639425	1.585582086	1.381705586	1.624211579	1.756007498	1.670415648	1.325805433	1.54771772	1.88487906	1.617052791	1.525745985	1.784555499	1.821039473
100302240_at	3.346426384	2.335086612	3.500025637	3.687847855	2.664191182	2.650263787	2.901256302	2.931303005	2.922251671	3.444959714	3.110683876	2.970119291	2.94780224	3.091123756	3.029664775	3.224736098	2.945089619	3.612941585	3.381577953	3.540361933	3.243313622	2.938863315	4.111725178	2.059049209
100302242_at	2.285650768	1.976571845	1.983719291	1.866644284	1.713448055	1.805984493	1.841272407	2.495940831	1.928573195	1.681058869	2.015296094	1.873045024	1.926956694	1.884527672	1.95455644	2.413312198	2.253268562	1.780251572	2.164098528	1.769656256	1.658513671	2.103264325	2.09959356	2.16207314
100302246_at	3.183572945	3.441867046	3.361722524	2.760430335	2.550194407	2.873414958	3.619344514	2.350007536	3.114571603	2.978876546	3.090133808	3.249520934	1.846247517	2.976021325	3.170135291	2.803721518	2.488582671	2.625898252	2.280449563	2.895122127	2.774153857	3.265088564	3.32991924	3.070084178
100302250_at	2.314145897	1.638510409	2.144835809	1.660579712	1.568028791	2.039878599	2.128436263	2.097523409	2.288401415	1.870495699	2.465037059	3.021899363	2.214944967	2.043628391	2.083380661	2.031581607	2.286785909	2.161358988	2.810709325	2.036185773	1.71395638	2.217358961	1.705935466	2.43080463
100302251_at	1.378124654	1.443168121	1.441534632	1.442808767	1.55789587	1.176321735	1.419999059	1.780222402	1.735186016	1.578388558	1.481001158	1.350677841	1.351546449	1.614919496	1.42947769	1.577743905	1.355347677	1.486285746	1.526761932	1.67829443	1.525128442	1.227987626	1.213235735	1.347308814
100302254_at	6.154853956	5.956782871	5.970319972	6.110951935	5.767969675	5.770894699	6.059125978	6.011883974	5.830063815	5.77118574	5.635576196	6.068737351	6.064186611	5.928939817	5.716790916	5.586979797	6.072818124	5.332117137	6.042159799	6.05185469	6.1065483	6.011857221	5.987912773	6.016040166
100302255_at	1.349164039	1.562090419	1.270322801	1.77873758	1.273468915	1.452893652	1.125777649	1.66707836	1.471276287	1.453904755	1.560948381	1.182700417	1.358557126	1.576480745	1.589592587	1.540994773	1.653841416	1.442730533	1.492931615	2.518873994	1.399803588	1.348969243	1.866982734	1.341429464
100302256_at	2.484391061	1.685302256	2.468292947	3.384526663	2.169045386	2.585201491	2.772022364	2.167297602	3.309116996	2.983899475	2.862824798	2.426040057	2.550817629	2.358568065	2.364855929	2.360952827	3.186335831	2.757786357	2.579419332	3.126802395	2.48534527	2.135630908	2.162649264	2.362858056
100302257_at	2.10626345	2.423170831	1.925886337	1.871681784	2.029524396	2.49469735	1.835302436	1.714079208	2.058895928	1.938899241	2.208966175	2.105333908	1.697844001	1.996219332	1.943761837	1.58051464	1.937290421	1.953009744	1.870680212	1.76203896	2.418530163	2.178230418	2.064772506	1.858387112
100302259_at	2.646788024	2.664245605	2.706728449	2.890959698	2.839458896	3.123669909	2.802890798	2.953576335	2.780466916	2.991316437	2.608510359	3.430347415	3.689320985	2.719766294	2.73819498	2.553241854	2.676668339	2.839936194	2.791955748	2.891540932	2.834301386	3.397448448	3.006351412	2.520075506
100302261_at	4.555958059	4.607058843	4.016745336	4.570100104	4.779031897	4.834401301	4.647362493	4.68503733	4.259665425	4.981499375	5.204685928	4.265195987	4.86623092	4.372658718	4.895623247	4.680993774	4.503404487	4.611303747	4.667541082	3.595147955	3.718030931	4.771950822	4.468385891	4.657912178
100302265_at	1.351083745	1.169122536	1.230604764	1.142914074	1.412412648	1.434235121	1.397240053	1.441952743	1.415721242	1.883524963	1.520300695	1.576874714	1.188107785	1.310351381	0.966907358	1.482880716	1.35874905	1.245265887	1.206562923	1.454718489	1.317215564	1.327759251	1.372599078	1.436068185
100302270_at	1.230379354	1.784392706	1.285307639	1.387905656	1.620670822	1.377878226	1.302709116	1.094697265	1.395737922	1.784288339	1.205321	1.298369897	1.149226954	1.447445525	1.382259001	1.532800612	2.16056166	1.270715001	1.386720828	1.249433229	1.311813907	1.382259001	1.630882679	1.119876629
100302273_at	2.227464244	2.627439563	2.370624016	2.137231674	3.464273109	2.149111865	3.759854021	1.89881592	2.858918402	1.940693829	1.666616756	3.939180426	0.975667185	2.492451928	1.637918095	2.505611652	2.594696528	3.543508134	2.624566631	2.938626057	3.113390534	2.038767103	3.034744979	2.379366527
100302274_at	2.57657524	2.256485402	1.871844588	2.299736118	2.017410816	1.790570511	1.855058259	2.32912252	2.441442939	2.573486112	2.008186323	1.805156636	2.616958931	2.437784325	2.353374364	2.551251242	2.198022253	2.968997802	2.263572386	2.249454778	2.552109624	2.409752972	1.759607465	1.932262356
100302275_at	1.561431622	2.274604235	2.103945259	2.273472831	1.570574426	1.805285403	1.140735534	1.475930084	1.452949402	2.280962577	1.81706156	1.459164996	1.251029463	2.025147646	1.605924324	1.489757774	2.324858983	1.484724178	1.303833361	1.338574445	1.496464515	1.626069828	1.741894388	1.647450309
100302276_at	1.987614554	2.872791496	1.299399315	1.584546942	1.383029122	2.338551452	1.178887166	1.656863796	1.343877292	1.157204048	1.981104766	1.876172419	1.974640614	0.914316308	1.356276325	1.97954307	1.060969312	1.249671072	2.294358605	1.630843572	1.737690774	1.192696012	1.501659651	1.530814312
100302277_at	2.615155478	2.412953716	1.451128829	2.213589066	1.741145102	1.696163333	1.654332143	1.845291406	2.25192861	1.421398376	1.895031222	2.078943215	1.764058948	1.935443003	1.861605973	2.79955982	1.820665472	2.070652155	1.500453694	1.991818215	1.451142537	1.922601877	2.382378404	1.852654481
100302279_at	1.658470891	2.136811381	1.64602835	1.51112146	1.777139408	1.741898516	2.040675799	1.422543721	1.455135888	1.848866711	2.050099515	2.336958587	1.596665022	2.403367051	1.807597818	1.704869899	2.457605664	1.988211443	1.403905025	1.814243694	1.896992169	1.73538994	1.919664161	2.029498689
100302280_at	2.475063923	2.317651511	2.236227046	2.141665707	2.246166452	2.346107822	1.901096117	1.883689055	2.322910649	1.725540016	1.826440311	2.330296904	2.412500551	2.098481896	2.060603439	3.36950079	2.236937774	1.753417991	2.011062719	1.864043112	2.868077619	2.156055704	2.360668327	2.095626389
100302281_at	2.670085957	3.243045096	2.500968089	2.475332971	2.716543172	2.540062174	2.705371456	2.745941943	2.32488781	2.824795933	2.350766018	2.535735422	3.264196713	2.583777607	2.360286602	2.52211785	2.586823111	2.793582083	3.102291284	3.297177855	2.421574275	2.471526225	2.637475546	2.749406062
100302282_at	1.637912166	1.592458216	1.631350042	1.609996258	1.284469429	1.41206571	1.434873363	1.915099742	1.52344732	1.570916434	1.682659796	1.55341234	1.659333145	1.493632968	1.632449301	2.574207741	1.900942274	1.577602675	2.175101448	1.264056769	1.499957237	1.455909294	1.796441396	1.399847472
100302287_at	1.313306957	1.329237902	1.076169812	1.668651462	1.573792884	1.255424978	1.669366556	1.443010271	1.325594256	1.338245225	1.137402358	1.206473353	1.053193117	1.259462603	1.675262803	1.249948409	1.276982543	1.209828931	1.292206962	1.152459545	1.453320906	1.468774429	1.043708946	1.153133437
100302289_at	1.535711916	1.379160896	1.678917419	1.630102848	1.988693739	1.74797376	1.781306137	1.514168154	1.653476814	1.791337739	1.602993721	1.655532587	1.603266349	1.703929226	1.688571422	1.816104493	1.756988167	1.640506237	1.410464005	1.653105323	1.503146253	2.016224928	1.52885291	1.507346773
100302401_at	2.531359014	2.301073507	2.301481525	2.235685673	1.810829853	2.224608878	2.147931185	2.753399877	2.719846031	2.487867333	2.391373835	2.234656191	2.363927087	1.820819309	2.551484194	1.768780488	2.348608932	2.581969656	2.670493219	2.4796623	1.917206048	2.166552863	2.26219941	2.092865158
100302522_at	1.855579404	1.743228557	1.871677051	2.074005759	1.837662431	1.848064448	2.017087191	1.899841373	1.923684182	2.012877107	2.252002461	1.866170252	2.026765137	1.889460671	1.757119198	1.7677515	1.783249149	1.692925591	1.843116963	2.310856327	1.693514929	1.877759343	1.641444608	1.689286277
100302640_at	2.30195963	2.531829938	2.373081135	2.642865181	3.22536914	2.967552521	2.914443953	3.008888417	2.308387972	2.593398101	2.398141165	3.546530196	3.223788395	2.354328181	2.649005296	2.904575479	2.462018904	2.441775433	2.543591328	2.480492599	3.182521921	2.1128434	2.229547332	2.811804746
100302650_at	2.252862558	1.999438529	2.100184726	2.050971916	1.879372626	1.846099259	2.30437481	1.787386527	1.946924764	2.25984936	2.451982328	1.758874677	2.1594063	2.396983308	2.332775332	2.157821168	1.914048729	2.295957213	1.73803045	2.179451353	2.096993699	2.02151865	2.162523624	2.545059013
100302666_at	2.248370218	2.416596118	2.26242357	1.986587851	2.193505683	2.00312346	2.10357459	1.96893166	2.121791719	1.838831694	1.958763243	2.138052501	2.40509458	2.304320707	1.947254715	2.406832588	1.867498136	2.189431561	1.982535262	2.210404747	2.184773184	1.905496818	2.328377207	2.105201899
100302691_at	1.830871709	1.739097728	1.939576677	1.630272462	1.911172432	1.825216466	1.939004013	1.960098908	1.848211006	1.601159102	1.833551592	1.644274295	1.807857971	1.828390892	2.632389912	1.924950056	1.715054838	1.461667983	2.318600721	1.622007721	1.539811621	1.88889391	1.908533733	2.153919379
100302692_at	5.723726656	5.721916159	6.001265657	5.498280716	5.732794558	6.000659569	5.737473177	5.518790955	6.035897278	5.952213171	5.993704904	5.78166848	5.670217623	5.643932313	5.800834345	5.453977523	6.105223812	5.797049857	5.550355294	5.807748273	5.814179351	5.769317389	5.655475581	5.325926395
100302739_at	5.327150767	3.982136987	5.043422496	5.221446635	4.97873509	5.081973908	4.913283506	5.000975403	5.044802576	5.637465398	5.143225072	4.801996328	5.39648872	5.077526934	5.468234285	5.136094602	4.82892055	3.909742689	4.698128932	4.31855281	4.713339829	5.359387852	4.800148918	4.968104403
100302740_at	1.605886683	2.014592831	1.730473255	1.567529666	1.72318714	1.307177209	1.436765277	1.615602177	1.974188952	1.592695901	1.866800415	1.590347851	1.398700945	1.751849896	1.608942408	1.63936633	1.625882199	1.802412165	1.752104868	1.552749188	1.573131969	2.070728214	1.329428718	1.247670733
100302743_at	4.025016012	3.487092023	4.420148841	4.450901344	4.036131886	4.496822801	4.435035128	4.574913109	4.205754993	3.684369373	4.802358365	4.314135974	3.632705055	4.003954644	4.034520282	3.810999817	3.758051056	3.907260969	3.962428101	4.642645178	4.208554958	3.972863384	4.192428553	4.853668337
100303491_at	2.961122891	3.296909546	2.570615129	2.616068702	2.820236654	2.695389964	2.582079071	2.527648758	2.335134315	2.437489184	2.848085424	2.394900734	2.860903477	2.719202234	2.846755205	2.788387656	2.385000983	2.795587308	2.632673893	2.565169937	2.763802383	2.841029963	3.300148493	2.72454021
100303728_at	2.090939794	2.387256067	2.905550152	1.888464853	1.954962915	1.955162031	1.987175855	2.989685902	2.029990444	1.957063809	2.384608252	2.52009636	2.460110825	2.420091911	2.1259459	2.558566617	2.392390855	2.139936394	1.867430831	2.038742006	2.356025294	2.182604493	2.263048801	2.051525528
100303749_at	1.667008833	2.241556439	1.510787888	1.794905136	1.703665252	1.395730587	1.679005789	1.747969159	1.251442325	1.684198369	2.028180551	1.716464515	1.752660546	1.983945107	1.346676085	1.58536987	1.960648933	1.970757406	1.665651272	1.741123978	1.656884347	1.60018755	1.707609223	1.656393612
100303755_at	4.618184401	4.657558425	4.837744505	4.598727854	4.848684082	4.51017612	4.898718007	4.801928276	4.856405968	4.476441769	4.780549756	5.179485629	5.005450545	4.902289639	4.455109825	5.211379577	5.322140271	4.756427932	5.168167545	4.807862319	4.679050328	4.948964793	4.90223526	4.819745447
100306951_at	6.024184199	5.738148711	6.283272023	6.411051239	6.01124929	5.750957699	5.870002168	6.297185829	5.998104803	5.824560492	6.529301419	6.286163009	6.04687005	5.504652984	6.267533687	5.785425293	5.946266973	6.147967598	6.062108245	5.7565278	6.065281975	5.818631379	6.133943023	5.847307956
100306975_at	1.238059617	1.291779131	1.319140185	1.219801053	1.258327858	1.283788522	1.226601772	2.125010114	1.447807381	1.340575152	1.41621479	1.607597257	1.329887603	1.260609589	1.78838148	1.638141736	1.605552106	1.189472334	1.463993765	1.173537039	1.176640095	1.273750775	1.1093238	1.495733093
100309464_at	1.545967135	1.80568963	1.389339087	1.996926513	1.829891321	1.804221819	1.543081158	2.002088934	1.597966112	1.774631768	1.680981725	1.739411684	1.652540171	1.748576103	1.846080949	2.029139952	1.445932473	1.880681012	2.38694892	2.309206031	1.835417973	1.898925951	1.959247112	1.713581431
100310846_at	1.822867467	1.937459715	1.867677922	1.720113181	1.778137561	1.81115842	1.757010911	1.690073021	1.779784783	2.018812923	2.255552555	1.757128303	1.698112023	1.888719434	2.07938325	1.662225458	1.732825892	2.466210298	1.971338169	1.726262572	2.005543358	1.938957174	1.987111968	1.751067665
100313769_at	1.250581323	2.067085888	1.328917279	1.420738164	1.416624269	1.09957434	1.201775118	1.59037617	1.167363853	1.141341674	1.299410307	1.219731526	1.24866271	1.470703996	1.318164206	1.296120779	1.103848593	1.374807384	1.255041485	1.287062656	1.186828193	1.093248403	1.724331986	1.287917349
100313770_at	2.444591934	1.419034798	1.378531343	1.594872081	1.639607146	1.613122691	1.504778091	1.711536531	2.259114912	1.620956853	1.346450842	1.209817171	1.502196181	1.773144823	1.351546449	1.415238988	1.608918839	1.279738322	1.773144823	1.300091477	1.401396186	1.526372589	1.241170506	1.53080524
100313771_at	1.500380026	1.439460952	1.358585503	1.515081233	1.114915996	1.489349874	1.465054358	2.222474029	1.165666556	2.438846399	1.451789867	2.175779989	1.57862221	1.680309612	1.627397089	1.665622952	1.592894863	1.81438954	1.546796005	1.492591384	1.394703448	1.543468876	1.689471779	2.31291347
100313772_at	1.515444052	1.620713398	1.569951398	1.57093069	2.077923916	1.572880788	1.861406788	1.645271454	1.572526415	1.357101932	2.166218791	1.827744698	1.486407027	1.464125513	1.612026897	1.524289924	1.578578203	1.808164508	1.754374198	1.596370387	1.539811621	1.508331834	1.382733662	1.533453353
100313774_at	1.336434465	1.361950715	1.437898639	1.354147225	1.408003987	1.511330111	1.337130774	1.356058362	1.415386988	1.250402579	1.479431238	1.430852275	1.342823428	1.601119047	1.572244627	1.496985683	1.371742538	1.614808509	1.626052037	1.255897173	1.606495593	1.250488067	1.605142471	1.400799855
100313777_at	1.384721694	1.755697514	1.558610411	1.643889505	1.906971377	1.708306344	1.294827376	1.633758219	1.564475374	1.679598553	1.714068637	1.594473803	1.548155833	1.74512283	1.794139741	1.667316962	1.725153402	1.451355418	2.191422199	1.666726277	1.475167106	1.404054412	1.34069948	1.655770015
100313778_at	1.235477677	1.456644227	1.395455165	1.359364692	1.206300363	1.135090641	1.411597665	1.001088803	1.286441625	1.206040232	1.294829124	1.03352254	1.031138167	1.177576713	1.145543353	1.515861669	1.228912204	1.490047715	1.220928943	1.371679842	1.28884952	1.366349056	1.400593529	1.543426041
100313780_at	2.068210977	1.827179372	2.066107454	1.799609074	1.956258047	2.176379645	1.514646578	2.476155959	1.761140202	1.610479059	1.900279653	2.459008753	1.71104014	1.885919366	1.39931257	2.197443836	1.937202473	1.933181935	1.578072086	2.110556195	1.431099366	2.074639931	1.988018516	1.951614393
100313822_at	1.148670941	1.431019576	1.384222277	1.447254362	1.515440371	1.16463739	1.672661858	1.414113564	1.447398449	1.533322026	1.451408225	1.294202661	1.593977782	1.465953647	1.263547971	1.288077074	1.399094999	1.615035518	1.62434582	2.14493978	1.601867413	1.562626975	1.447967603	1.639823961
100313824_at	4.642999235	5.494860092	4.423758122	4.882662164	5.39850082	4.655864527	5.2882394	4.356292516	4.530624614	4.827987981	4.583387167	4.715573374	4.897289318	4.934051606	4.537306131	5.008063428	4.086502018	4.559680037	5.373065354	5.54864108	4.95894696	5.082344586	4.787165303	4.68004117
100313829_at	1.231643484	2.022022368	1.505347417	1.267035681	1.246560477	1.257109337	1.558333227	1.5122092	1.675806968	1.22270313	1.153762223	1.240004026	1.628164478	1.267012746	1.553983402	1.249778306	1.605592752	1.984186187	1.497394619	1.33818932	1.269624685	1.217203086	2.325807086	1.886300602
100313830_at	1.093820352	1.144938772	1.284352098	2.175236194	0.835114931	1.315854779	1.4513934	1.070968344	2.408085003	0.868006082	1.212929597	1.298503641	0.975667185	1.117179245	1.280409798	1.529901434	1.200873497	1.655155926	1.482901583	1.430400203	1.422328289	1.030242605	1.468407065	1.372528327
100313838_at	1.521547669	1.656800557	1.452312007	2.129907988	1.700256219	1.392732059	1.730654231	1.889851066	1.728912595	1.502206908	1.513134756	1.727722719	1.511598283	1.40920576	1.350739726	1.300947224	1.653014628	1.473381069	1.514945728	1.457472264	1.338241724	1.51540536	1.674024304	1.712786587
100313839_at	1.549590482	1.838352985	1.420137922	1.490080846	1.338203433	1.441313418	1.581694852	1.529235867	1.353994121	1.500993133	1.854754016	1.560898237	1.71268924	2.057340365	1.572374395	1.674631626	1.511638855	1.610791289	1.605144524	1.475049787	1.767287341	1.991373884	1.463777029	1.740634443
100313840_at	1.477884468	1.378757216	1.466973869	1.346498312	1.302693666	1.34248812	1.485782338	1.318872225	1.329646592	1.170533388	1.190540973	1.446146024	1.262189457	1.396132447	1.485818696	1.336440843	1.375960238	1.367352554	1.507813152	1.398580728	1.170857012	1.279978254	1.496464515	1.532244479
100313841_at	1.597508661	2.095179748	2.836370473	1.393153429	1.75272893	1.587782556	1.768471243	1.973872401	1.404001259	1.652497031	1.74922712	1.273247654	1.59791586	1.637300478	2.821282212	2.098046105	1.786464276	1.382795072	1.23956503	1.81436477	1.568425814	1.220754639	1.573087024	2.302943456
100313842_at	1.465041148	2.839991416	1.958803539	1.798280258	1.816212219	1.702787049	2.032930199	1.985204974	2.621239399	1.683421464	1.570293305	1.824205322	1.687365279	1.783269037	1.456691571	1.781961218	2.577939589	1.647359927	1.83563112	1.985830318	1.605614896	1.983459881	1.76525441	1.740927632
100313843_at	2.492364875	1.776508958	2.216510583	2.540288631	2.889072751	2.847528165	1.873149296	3.634160801	1.792708924	1.826542604	1.726200218	1.46846883	1.581434016	1.741427187	1.981738071	1.909468611	1.744857106	1.505488097	3.38360636	2.067699449	2.06439898	2.539705647	1.865255249	1.656486914
100313886_at	1.413996457	1.662983521	2.016844353	1.51788343	1.836880786	1.531823759	1.637107675	1.524437605	1.52344732	1.235228108	1.71393896	1.497624936	1.454076412	1.80471607	1.4952062	1.717241307	1.555847067	1.798359443	1.604516581	1.527906261	1.814256107	1.708142106	2.113994383	1.54034798
100313892_at	1.687983864	1.506111337	1.534513156	1.711961656	1.889401361	2.248959252	2.109384783	1.876326448	1.862403827	1.722750698	1.843577185	1.535315104	1.575403423	1.7405384	1.659469509	2.088681539	2.718466658	1.710316695	1.436493784	2.491443335	1.914185541	1.409093015	1.861332173	1.47683573
100313896_at	1.471744201	1.484899225	2.150744267	1.34041301	1.348230933	1.445513115	1.452558372	1.13247332	1.412929175	1.404030073	1.538990877	1.480966259	1.304871915	1.415165674	1.320111424	2.194183207	1.184783281	1.527027052	1.179557086	1.632205861	1.528856717	1.488629109	1.171128249	1.484566742
100313914_at	1.569969054	1.515961775	1.955004903	1.494268482	1.59546239	1.476968833	1.622661258	1.554220345	1.498959502	1.721511693	1.862246217	1.829723342	1.536988173	1.76394824	1.66906654	1.582347891	1.394929238	1.601063583	1.589580575	1.538904871	1.666745223	1.34139751	1.817757923	1.314807518
100313921_at	1.572270444	1.793026797	1.08010092	2.691270869	2.850735266	1.186696628	1.526432001	1.636256437	1.417215063	1.99226575	1.640681131	1.357813364	1.260188111	1.547706204	1.730303375	1.626132662	1.423170554	1.362891439	1.895293375	1.476521236	1.258123991	1.296315772	2.174279321	2.710164032
100313923_at	1.764414983	2.30909382	1.504804894	1.819085193	2.347417573	1.938755596	1.846847481	1.878434811	2.100176697	2.084435442	1.892239851	1.878745136	1.821408175	2.076691251	2.02360863	1.854776535	2.089519826	1.932705405	2.306398912	1.842126804	1.75259757	1.901561821	1.684383616	2.200750433
100313938_at	1.191001589	1.296562699	1.324640813	1.452696795	1.494286468	1.256253485	1.070216627	1.213457937	1.232711956	0.973603065	1.344033069	1.362798209	1.212009647	1.41085069	1.39883818	1.423547643	1.07234062	1.072926113	1.240784279	1.21732774	0.976356744	1.18628208	0.967718468	1.223696032
100316868_at	1.570443616	1.602000691	1.709493346	1.235281501	2.508809696	1.630492201	1.285033261	1.863041419	1.725180496	1.609578862	1.472757566	1.673120599	1.519889039	2.037007327	1.633109593	2.331772058	1.812097905	1.60054553	1.769348762	1.672176319	1.329349117	1.507168483	2.026097641	2.516576064
100316904_at	3.33103463	3.481105804	2.811284194	2.728343891	2.811281997	2.840331536	2.57537235	2.909443809	3.143101744	2.57463677	3.156296428	2.598457183	2.661539138	3.014328181	3.465477214	3.657548725	2.921895974	2.679674043	2.777042803	3.886289382	2.840496606	2.755682899	3.022936661	2.888584069
100329109_at	5.700231869	5.255635842	5.874480757	5.539274656	5.637695926	5.285151632	5.904015667	5.701019373	5.762885465	5.472579407	5.538825388	5.560793374	5.906396163	6.000911798	5.634593799	5.861452623	5.907781822	5.442172304	5.828901233	5.425399049	5.833677809	5.33498601	5.76994093	6.433097668
100329135_at	1.375278126	1.198133316	1.406810141	1.426167567	1.337992506	1.453998887	1.241278813	1.384156646	1.428747726	1.292953631	1.254801886	1.371756369	1.64080342	1.419939109	1.356079692	1.274762486	1.343996729	1.35635864	1.330955922	1.69759335	1.228373421	1.287226099	1.147116208	1.451744126
100335030_at	2.50307145	2.432334449	2.214251853	2.328023166	2.484242409	2.286270162	2.08300082	2.964612908	1.894748254	2.439109896	2.591557565	2.287906467	3.508247782	2.495907044	2.111225559	2.670020982	2.386651918	2.086482141	1.951453521	2.436036637	2.257838651	2.236415635	2.489939895	2.707185286
100337591_at	1.840127069	1.609166466	1.726897408	1.538007482	1.975892538	1.977428978	2.015018378	1.729807991	1.990822219	1.330567281	1.407736434	1.216581669	2.094831142	1.396943066	1.52799277	1.151314218	2.322336262	1.769482202	1.664632236	1.273261686	1.786742624	1.721350814	1.670429309	1.168984042
100337616_at	1.249342305	1.251474275	1.182182235	1.287181641	1.671402993	1.266111298	1.475735797	1.928256803	0.984544711	1.146617008	1.394505636	1.286313994	1.170494093	1.312887155	1.000703669	1.195673901	1.332636871	1.086868347	1.020600091	1.209575782	1.111350516	1.153093921	1.452872508	1.019747964
100359394_at	1.256442874	1.607881203	1.656509816	1.4003624	1.469437386	1.461027772	1.528305524	1.680058747	1.659607136	1.826641795	2.094985226	1.572458438	1.718478217	1.568113493	1.372571177	1.448421762	1.531927422	1.446803588	1.661345099	1.60403097	1.582592037	1.654442173	1.867005019	1.427827942
10036_at	5.015963929	3.822132626	5.196691101	4.845491859	4.956742416	5.570593876	4.663269204	4.914210902	4.730907186	5.800187483	5.788567346	5.02221858	4.748221929	5.034966779	5.746129997	5.063780711	5.178920262	4.037891892	4.653589813	4.410266889	5.015902161	5.796502875	4.960293766	4.912824454
100379132_at	3.016636674	3.647746932	2.587743732	4.138735076	3.117406645	3.201850775	3.514113275	3.417857743	4.002140032	3.053147669	3.680692328	2.840906318	3.345541331	3.86575494	2.389519893	2.501898743	3.034175071	3.157071618	3.190258705	3.400705225	2.409516445	2.932869801	1.624359789	3.350119695
100379141_at	3.483228477	3.612247599	3.512330246	2.928747309	3.299500767	3.066035375	3.424502313	3.116107856	3.688468132	3.12075918	3.284822867	3.404801025	3.46669385	3.591063374	3.66902819	3.748011618	3.933485933	3.387946449	3.236119266	3.435762586	3.37708141	3.157211529	3.088232861	3.656022014
100379174_at	1.669760158	1.631863734	1.906526083	1.527790282	1.875643045	1.958409256	1.662463805	1.806610677	1.558345793	1.666057476	1.628512067	1.584410064	1.672113458	1.272183291	1.768351486	1.655627738	2.063460144	1.664447231	1.907540446	1.498445297	1.669650044	1.752716701	1.684452532	1.660500636
100379220_at	1.518618594	1.381592613	1.331198466	1.590484376	1.792248112	1.276661768	1.384363221	1.397667737	1.425211482	1.205816673	1.461031213	1.31944607	1.584785865	1.574067885	1.361018242	1.401111699	1.274344047	1.291677574	1.54460185	1.369217322	1.409935064	1.421721179	1.35060858	1.42044302
100379224_at	2.834652279	2.370781675	2.924667037	2.55023881	2.749183929	2.251271951	2.404296855	2.731825033	2.03884618	2.901561129	2.50033625	2.640895295	2.708637192	2.248877715	2.854201065	3.048716938	2.247564207	2.546989489	3.340353032	2.577825398	3.103478869	2.804813975	2.943504461	2.621175402
100379249_at	2.913237134	3.656497716	4.475501612	3.459502132	4.287946249	2.964398598	3.338707819	3.95240693	3.682453974	3.383307974	3.459451594	3.502820045	2.588582183	3.045416037	3.376310248	4.479177448	2.988650026	2.922056428	3.113390534	2.542789638	4.664998729	3.428681946	3.572985705	2.481532252
100379250_at	2.384314907	3.593342318	2.543756571	2.295731137	2.354407585	2.640407356	2.28195944	3.348102329	2.696211668	2.515888944	2.32032812	2.206016229	2.30668471	2.698625427	2.509573484	2.190433133	3.017659233	2.4129646	2.462765084	3.812127793	2.64297134	2.22572656	2.384290915	2.565496146
100379251_at	3.190415513	3.04469094	3.310526109	3.623166199	2.993004019	2.897815791	3.133703213	3.241916242	3.260931518	3.295089014	3.800559042	3.055091481	3.131068891	3.04275446	3.708725898	3.667661349	3.414903536	3.120187809	3.20953367	3.628986803	2.812162084	3.410882748	2.983115659	2.801973642
100379296_at	1.533832453	1.920485628	1.573087024	2.338834588	1.497193761	1.359407927	1.795775263	2.499321615	1.384625409	1.352111225	2.817167182	2.381406108	3.364499096	1.260797598	1.370474004	1.79359146	2.082430131	2.551704472	1.151107162	1.736570784	1.659400464	2.208928242	1.616302556	1.805270043
100379297_at	2.033489763	2.347012041	2.51436837	2.438385555	1.983890759	2.157180008	2.494068915	2.526016195	2.065298312	2.387463591	2.20868932	2.408031315	2.806354791	2.330297208	2.51624925	2.204719543	2.253810932	2.292329355	2.234691447	2.304115223	2.480400494	2.196504862	2.455381895	2.802259205
100379298_at	3.944391998	4.04485266	5.304827506	4.081606397	4.194837252	3.639305113	4.572425443	4.546590634	3.332634555	3.209729654	3.358863736	4.385990981	4.077804163	3.790707842	4.311190882	3.537850277	3.438609341	4.239694747	4.056339642	4.099093785	2.807514897	4.095283925	3.734116074	3.496073815
100379345_at	2.537105353	2.282338059	1.808553759	1.754335927	1.344160585	1.548205256	1.533015296	1.784556459	1.662540169	2.021417975	1.490724723	1.515586761	1.715755373	1.83568715	1.630347696	1.590890797	1.554308693	1.434547379	1.403909496	1.803557082	1.196792164	1.739803716	1.624386436	1.517558538
100379378_at	1.474509351	2.219014894	1.771600513	2.207191605	1.867675419	1.74615332	2.012043073	1.657311937	1.662350988	1.634257049	1.771043013	1.736823457	1.441520902	1.84757963	1.430046192	1.621943381	1.529660621	1.974337291	1.780342446	1.622691271	1.470944319	1.615107985	1.69885458	1.310915099
100379571_at	5.951540154	5.629842051	6.043738208	6.052148005	6.041183585	5.490895897	5.602383455	6.188102448	5.963961844	5.415860987	5.535573611	5.910728651	5.669329192	5.779684702	5.908925692	5.574869091	5.463523554	5.582946155	5.703150616	5.32314237	5.917962228	5.385614833	5.866083524	5.877866679
100379661_at	1.759227772	1.77901437	1.411799465	1.574507902	1.550725134	1.563949474	1.759145281	1.495804895	1.490092199	1.735885103	1.694661583	1.551408884	1.826376077	1.497400732	1.592508368	1.844671904	1.970598358	1.713079222	1.578787741	1.323660056	1.734626977	2.031750286	1.473764799	1.880627545
100381270_at	7.301493359	7.337473823	7.638242249	7.612995007	7.613935704	7.371192225	7.742153397	7.495129432	7.65634439	7.366886247	7.325796678	7.381995341	7.368181682	7.50626999	7.265682677	7.482600494	7.676724634	7.347986709	7.395284005	7.440014926	7.532812612	7.283689681	7.654456406	7.37473198
10038_at	6.712685133	5.856464628	6.349092972	6.291337353	6.01204423	6.407576396	6.101189445	6.168783326	6.03570316	6.935546701	6.761976291	6.139815044	6.490325257	6.188571222	6.625459782	6.710395367	6.48951899	6.162207396	6.184598038	6.271250809	6.107692161	6.462885577	6.315677904	6.080767775
10039_at	6.838223012	6.977079911	6.782414533	6.950699867	6.840042075	6.935109159	7.010340437	6.935012556	7.079215373	6.71497991	7.022417229	6.906058336	6.97203326	6.805479752	7.017798002	6.887174366	6.751517944	7.302771009	6.730501404	7.084662994	6.724902006	6.771975757	7.002982509	6.942902112
1003_at	1.564195174	1.720409764	1.632305284	1.56819448	1.696294799	1.65835798	1.465513555	1.857529626	1.989866954	1.871274635	1.84458878	1.793284718	1.780765365	2.254627368	1.748048539	1.567819678	1.676610944	1.949802903	1.559284216	2.305483142	1.631318047	1.699204286	1.742019918	1.780566708
10040_at	9.546861439	9.588719282	9.31851951	9.44133198	9.482669056	9.745515746	9.634586464	9.404679646	9.48132146	9.311834216	9.41303024	9.455095942	9.572737874	9.508228788	9.501756646	9.526014499	9.45170558	10.13756747	9.317165012	9.468879121	9.486398804	9.608344003	9.512578259	9.519560627
100418865_at	4.420287505	4.90368039	5.616676129	5.320507268	5.122800383	5.6656609	5.249167524	5.103490209	4.534754146	5.658724434	5.124040059	5.116923814	5.556889518	5.423945608	4.974429908	4.871827436	5.370412923	6.067308986	5.098013254	5.308949885	5.08476669	4.34009059	4.718788103	5.352947322
100419056_at	1.138061293	0.916265954	2.24802147	1.167924019	1.008034564	1.183269506	1.196539965	1.903294549	1.375618412	1.40830695	1.743663718	1.624925405	1.472128781	1.174100541	1.333921402	1.380818663	1.009173632	1.167924019	1.139979789	1.733126769	2.022160836	1.191950396	1.240771074	1.126445971
100419170_at	2.025687078	2.349615622	2.274874843	2.234453582	2.073406166	2.453568873	2.3886785	2.945228159	2.202163462	2.7495645	3.257721035	2.248574573	1.946061521	2.754200332	2.57981464	2.795366225	2.053051076	1.824593363	2.257935792	2.803154997	2.286735079	2.159471221	2.631056858	2.205554589
100419257_at	2.426643677	3.222933684	2.282935919	2.943021224	2.314663678	2.421776946	2.369490438	2.447513731	1.709850564	2.305511845	2.181100365	2.259719478	2.148887471	2.368062368	2.24816946	2.226326194	2.743262181	2.753679629	2.288598085	2.134277647	2.141797585	2.055994563	2.801232769	3.180087941
100419423_at	1.630152703	1.587407887	1.487207093	1.694857006	1.500364207	2.194753155	1.848379516	1.690244066	1.859803752	1.758922679	1.686866997	1.490453257	1.862224862	1.561705703	1.52180969	1.502474148	1.598201477	2.101849867	1.482517861	1.809715708	1.838833408	1.498136605	1.66575884	1.606258644
100419583_at	7.253505958	7.263695669	7.364393953	7.217870019	6.904515402	7.232846997	6.825740368	7.286513458	6.937615773	7.024545441	7.369771074	7.195644414	7.108684959	7.298322723	7.33608321	7.284820977	6.800377633	7.14760492	7.067388052	7.106055965	7.306282545	7.333145035	7.327758604	6.890301092
100419758_at	1.937373927	2.6014056	2.461526529	1.889215006	2.240580238	2.134673816	2.759891642	2.011283942	2.126130437	2.167871909	2.102371083	1.914648163	2.475238605	2.197434434	2.662959212	1.979825745	1.952366132	2.054151305	2.350056765	1.651243909	1.954977341	2.619114317	2.676212031	2.282177332
100419824_at	1.589428439	2.031732516	2.510133806	1.122286887	1.307515955	1.144011541	1.804602463	1.196452975	1.807745388	1.496464515	2.834041871	1.664861956	2.152919667	1.914850002	1.504465747	1.625144683	2.203129299	1.716270981	2.213496169	1.562537859	1.688437666	2.145284408	1.606423019	1.402048804
100419882_at	2.157764818	2.552894192	2.342044352	2.743620761	1.852470854	2.053953971	2.136580231	1.903294549	1.650491176	2.185169355	2.647141617	2.565600844	1.990501744	2.377125098	2.11096041	1.98056703	2.193263988	2.139694738	2.147053449	2.185981694	2.034502775	2.096346707	2.11851015	2.001894009
100420027_at	1.972142964	1.610007226	1.881752753	2.131780778	1.537384784	2.225774259	1.456464588	1.64820059	1.503518588	1.870023381	1.932940223	1.635558714	2.338924471	1.928477433	1.374861403	1.971792632	2.636473424	1.678560165	1.142791594	1.508721402	3.428681946	1.753430213	1.846300536	1.823676582
100420269_at	1.238897052	1.546399083	1.700124924	1.804517587	1.625844726	1.474836022	1.402497198	1.336029688	1.436898321	1.260374531	1.331596359	1.586124994	1.277588513	1.612537048	1.56129962	1.533807407	1.534660895	1.522671088	1.941270169	1.585539498	1.768475449	1.407603493	1.551829178	1.758848827
100420587_at	1.61758323	1.458007964	1.459568051	1.657194461	1.906080205	1.667342924	1.617774246	2.010384255	1.589212614	1.76863341	1.608593061	1.629558357	1.514666021	1.867639005	1.66650265	1.531594576	1.453061506	1.671485916	1.64668164	1.673331342	1.850209692	1.673331342	1.645987017	1.707634286
100420689_at	1.675314745	1.748622574	1.537023333	1.907539145	1.598933013	1.801002326	1.632774845	1.738982331	2.043665948	1.83799722	1.679858487	1.474433329	1.523377978	1.656682054	1.759515386	1.93644248	1.683153253	1.614349962	1.785032268	1.852158036	1.646527421	1.821666345	1.545336558	2.105992154
100421008_at	1.45187134	1.628772522	1.912038292	0.787145634	0.898787256	1.283286892	0.929152097	1.379049651	1.104466723	1.082389553	1.120287844	1.041593608	1.129996284	0.88096256	1.005493822	1.036135318	0.88096256	1.800437607	0.925897903	1.086910622	1.937782617	1.321148589	2.206200565	1.126445971
100421269_at	2.964206268	3.045319643	2.648183589	2.501584783	3.662893995	2.280513909	2.399471317	2.833354058	3.02521605	2.591234677	2.694758722	2.16776754	2.957748989	2.82325748	2.331001264	2.455532634	2.520807824	2.929933004	2.845181535	3.286983129	2.513754006	2.853561812	2.928288342	2.355071824
100421395_at	1.614718956	1.910293485	2.169252338	1.564885707	1.676377322	2.093152181	1.96765427	1.98042597	1.898762114	2.604774101	2.238150119	1.762135737	2.199835107	1.741427187	2.219425392	1.701143005	1.923865606	1.213168779	1.633959861	1.895149181	1.817248613	1.768381456	1.584492885	1.804231121
100421427_at	5.745599328	4.891596356	5.93370123	5.832815538	5.548168288	5.074160681	5.976300135	5.703565111	5.48484676	5.747706971	5.788780131	5.686187682	5.683152352	5.918141228	5.417577544	5.453930092	6.110649435	5.594284605	5.761871163	5.32791685	5.411152137	5.359493721	5.577149348	5.490936383
100421577_at	2.100224274	2.997230386	1.912025135	2.588395826	1.680900713	0.952341089	2.293916005	2.048729231	2.116626969	1.515569647	2.527082875	1.867675732	1.807049884	1.595514549	1.730971635	1.498725643	1.478532723	1.64820059	3.105049212	2.012975137	2.313583321	1.768727028	1.26957904	1.294634977
100421620_at	2.244097535	1.913484891	2.47515222	1.943529399	2.396425084	2.760351816	2.419617077	2.394092297	2.683593661	2.217180991	2.204574288	2.6740687	2.74971682	2.508233168	2.504771995	2.168345044	2.547272012	2.244097535	2.330593206	2.911623066	2.133536811	2.194407683	2.211675254	2.602609154
100421634_at	1.56862167	1.590042649	1.853547589	2.107303156	1.465475466	2.335248512	1.876542485	1.317164435	1.650207089	1.551164851	1.476521236	1.686816157	1.503949983	1.424342473	1.792449011	1.654743765	1.554308693	2.450288134	2.472632412	3.812153393	1.761749341	1.157543485	1.629762276	1.59335706
100421746_at	2.542146351	2.393535175	3.470486772	3.237032057	2.970354704	2.34580727	2.626355525	3.234305298	2.706543132	2.512034594	2.666906722	3.210359453	3.459542391	2.11128518	2.369723726	2.346487598	1.97755469	2.226327898	2.557271832	2.778009578	2.47299642	2.525347584	2.321177604	2.353812095
100421815_at	2.269140003	1.9649531	1.94990318	2.763271605	2.321509277	2.4111403	2.368506284	2.304009094	2.593294531	2.290963727	2.512366792	2.085960305	2.077004279	2.753141821	2.313818544	2.227219535	2.138995149	2.432761285	2.253854643	2.009213936	2.335399854	2.001038656	2.180829888	2.535271443
100422026_at	1.651510346	1.468438968	1.579744123	1.840269167	1.462451774	1.357551251	1.700160343	1.868815852	2.220033368	1.590590704	1.468026906	1.436032274	2.059812438	1.693520623	1.39397358	1.840071772	1.745287178	1.749565089	1.579248504	1.70153968	1.617186913	1.437343043	1.479568208	1.840818769
100422055_at	1.939866245	1.626692329	1.10666197	1.122274972	1.828294071	1.179023743	1.695077212	1.234913449	1.6537988	1.31390626	1.084122344	1.428676508	2.655694751	2.862797786	1.051743993	2.022151966	0.983162711	1.420110496	2.222764106	1.094451891	1.523669011	1.43671888	2.947836579	2.510163225
100422238_at	1.679941452	1.976404909	2.028793256	1.851059413	1.696136318	1.591835132	1.536786178	1.916625771	1.778302298	1.720649368	1.455192029	1.663336062	2.011364272	2.368891416	1.559415084	1.500538138	2.030390278	1.580101015	2.147600002	2.222281993	1.83414657	1.841247317	1.757714581	1.946523338
100422256_at	2.02870322	1.042620918	1.60417206	1.625519539	1.627455423	2.736370804	1.693225042	2.472844942	1.595232966	1.150394595	1.179490106	1.044932947	1.389339087	2.100253712	1.561658467	0.973603065	0.964517005	2.320929145	1.456296518	2.25150132	1.779236561	1.0717184	0.886537845	2.615236135
100422432_at	1.908466458	1.65392914	1.696628416	1.803296262	1.915557194	1.693017586	1.807663226	1.284277657	2.31584094	1.496724343	1.709358241	1.351276851	1.281932739	2.028687712	1.784491475	1.769890477	1.390533976	1.929733868	1.791083788	2.240890487	1.959737685	1.84470125	1.398894825	1.683091159
100422636_at	1.528304123	1.613641505	1.571777637	1.590803283	1.432317411	1.435167307	1.436146532	1.446211979	1.332127163	1.295278579	1.529767699	1.333202544	1.38391057	1.261411885	1.363804552	1.474362747	1.340459523	1.403570127	1.500819702	1.189547214	1.386253114	1.29648489	1.556147571	1.52161231
100422642_at	3.089614319	3.342915184	3.991786504	3.480624312	3.305266087	4.269045398	3.145014327	3.573596259	3.725314264	3.427694164	3.527661695	3.593629084	2.804731048	2.633031737	3.57861839	3.244593704	3.556454752	3.798957724	4.322243202	4.093271467	2.989282561	3.785967236	3.636808408	4.319558978
100422737_at	3.581115977	3.227419353	3.343430725	3.542216309	3.492150371	2.229409642	3.926358838	3.365435501	3.393433385	1.781566987	2.059099422	3.313746819	3.096610979	3.627805645	2.286154134	3.93074424	3.779550688	2.083717277	3.331822547	3.760829593	3.67961503	2.233394766	3.557506468	3.165209218
100422781_at	1.92684224	1.794344396	3.44608888	2.139395145	2.147505878	2.499914388	2.579273645	2.797514165	2.247551252	2.380141839	2.335601765	2.558899747	2.031708565	2.253888545	2.197400711	3.023347117	2.685849528	2.782866613	2.412492784	2.466065694	2.56083071	2.316549531	2.245462722	3.283169594
100422823_at	1.679809865	1.579664421	2.496252077	2.093336455	1.67142216	2.063280923	2.758062941	1.925773317	1.656730833	1.700261755	1.799288198	1.664777516	1.545426679	2.493914621	1.496313176	1.583915151	1.362194349	1.665281648	1.422227249	3.159194308	1.708276288	1.652535809	1.865368508	1.636866993
100422825_at	1.684422416	2.153012305	2.023065268	1.80912096	2.110540734	2.211426844	1.905447731	2.098074744	1.926828628	1.976256165	2.183494665	1.763079636	2.105980768	1.833113546	3.250578917	1.519588401	2.131667253	2.044290557	1.461168119	3.03287352	1.848424361	2.486552252	2.062801905	1.762283242
100422826_at	1.703209941	1.4202929	1.710281188	1.530116192	1.181016439	1.451865633	1.400694899	1.641342373	1.397014161	1.663164674	2.054768469	1.505426374	1.425764048	1.561124714	1.576047304	1.569568359	1.653051912	1.443796371	1.550767426	1.417709817	1.209287376	1.872271222	1.511755736	1.644591426
100422827_at	2.540432362	2.063702856	2.957304903	2.402109834	2.43330773	2.483497764	3.480946951	2.585107917	2.583157627	2.349592542	2.717103415	2.475639128	2.870953357	2.082595733	2.612743759	2.670720605	2.224728342	1.948643392	2.338649799	1.89680452	2.534657863	2.028602703	2.053751006	2.797022194
100422828_at	1.351097034	1.338771063	1.484396863	1.474496193	1.847784598	1.349137256	1.214160394	2.012958545	2.059331537	1.780431736	1.326631383	1.41290991	1.684737355	1.492876121	1.349801932	1.647376919	1.153349457	1.32468948	1.335015692	1.693776964	1.640432051	1.874599914	1.142791594	2.411586818
100422829_at	1.72832684	1.588761947	1.546640697	1.57662446	1.575481158	1.538617385	1.411324907	1.51789278	1.7057771	1.652354301	1.470442207	1.400902701	1.799169603	1.258805223	1.326364759	1.560512159	1.595346674	1.332683511	1.521190713	1.401505196	1.744360046	1.873819565	1.466840721	1.560604797
100422832_at	2.601334475	2.88887012	2.849119224	2.906274276	2.848031581	2.535953663	2.174292149	2.887128665	3.368124456	2.964549153	3.199219053	3.452730508	2.897544213	2.030303608	2.325235181	1.531384794	2.659318765	3.120589704	2.374217849	2.503227029	2.950977617	2.870452432	2.431827486	2.287725499
100422833_at	1.964204442	2.424060415	2.001228491	2.527463469	2.610641207	2.211756105	2.881095257	1.872727249	2.044192158	2.051182203	2.793653356	2.48586707	1.964688299	1.998657997	2.53510185	1.895448712	2.486436131	1.749790129	2.113745841	2.665750404	2.921477692	2.436485361	2.158083706	1.732417261
100422835_at	2.108450259	2.07739128	2.349693088	2.030360356	2.008938855	2.119554597	2.16135439	2.178232778	2.076326605	2.017321724	2.029641005	2.045440393	2.389505706	2.552292529	1.920933448	2.243229418	2.289513024	2.219629157	2.26476445	2.483219007	2.355378603	2.158628818	2.140631623	2.643574495
100422837_at	1.431676927	1.722437695	1.228182156	1.766221151	1.583712097	1.22999543	1.410117437	1.288986359	1.187427926	1.489730628	1.108106851	1.168593505	1.379106616	1.237046121	1.361070357	1.329430265	1.504384766	1.300800423	1.445001975	1.350035757	1.451885287	1.473539584	1.149255928	1.362938715
100422839_at	1.457685364	1.281870768	1.856690503	1.249778299	1.721318959	1.45421827	1.583818569	1.360634083	1.536010504	1.29620061	1.66526669	1.445859993	1.351724777	1.490032363	1.411428794	1.362130162	1.409753088	1.363681438	1.410209359	1.422094858	1.299691228	1.427227577	1.243083769	1.357225397
100422840_at	1.412409078	1.381930569	1.24107817	1.652635055	1.763848216	1.390406167	1.536233153	1.475994502	1.501587101	1.544778394	1.386359438	1.565089651	1.372950604	1.086432337	1.392895131	1.414893598	1.420969929	1.151072032	1.401077945	1.549952549	1.608246968	1.591633723	1.372264403	1.148483675
100422841_at	1.590432228	1.617098834	1.287530287	1.573705425	1.395025011	1.731719287	1.513349925	1.838587371	1.633459531	1.708524553	1.277189137	1.56579173	2.085949051	1.332521548	1.56054204	1.188679674	1.788850246	1.594137237	1.749796391	1.785799116	2.36451508	1.662615312	1.595766205	1.340796277
100422842_at	1.439212035	1.800613408	1.629883835	1.907527575	1.483311313	1.418523841	1.646073846	1.559909997	1.572222016	1.393149815	1.441109263	1.637608712	1.939597634	1.481414001	1.568634547	1.605216867	1.266254212	1.945191139	1.528500729	1.585180048	1.737329531	1.569150735	1.372737903	1.347880511
100422843_at	1.47645281	2.239777176	1.715205867	1.896823853	1.99828629	1.815609816	1.829177285	2.002450487	2.308354309	1.780539433	1.738870445	1.992344487	1.937743635	1.490816298	1.687935558	1.710888757	1.667254933	1.763625108	1.467900035	1.583182924	1.806955389	1.996337575	1.905095032	1.725338644
100422847_at	1.825463112	2.175197793	1.99844379	2.091774667	2.910056894	1.586687853	1.814553223	1.832738924	1.680407781	1.867404056	2.010897887	1.66669061	2.145993786	1.844629538	1.726615284	2.71780267	1.701499606	2.292584329	1.975778731	2.085249128	1.980864291	1.807113076	1.988871406	1.761747151
100422849_at	2.486891462	2.856698248	1.199576264	1.790400203	3.030745853	0.99620587	2.040236459	1.146684707	1.348749397	2.274490612	1.692710345	0.985496696	1.34821878	1.775114365	1.915539932	1.217709092	1.691254193	1.589969479	1.485769737	2.725907398	1.41654902	1.592415502	1.736129511	1.627640207
100422850_at	2.945776514	1.926242434	3.287013833	2.69715799	3.118934348	1.908201304	2.313320253	2.491723645	2.348042554	1.599717286	1.9758551	1.871844588	2.101622891	1.97147965	2.165649145	2.114578604	3.260210248	1.679847638	1.463424139	2.005361761	2.097796435	1.79167005	1.605529252	1.635291916
100422851_at	4.003882206	3.740299762	3.751980818	3.961530186	3.949817976	3.053022121	3.086449274	3.359060259	4.486460674	4.171145352	3.228385818	3.107873969	4.168002175	4.286179338	3.165904873	3.119302835	3.927488957	3.6754429	4.2941666	4.127972202	3.618464503	4.015265434	3.97260694	4.408226413
100422853_at	2.461434847	3.656657116	2.989461447	3.23848317	3.061982783	3.10793285	3.13500936	3.019208306	3.342103405	3.329405186	2.24132361	3.151808018	3.092324794	2.874342176	2.829086651	3.056702242	2.612759888	2.587375541	2.889455523	3.292999647	2.807849002	2.612499388	3.016532488	3.129234419
100422854_at	1.642163009	2.171280713	2.200665835	1.960431849	2.733984695	2.09855275	1.994449818	2.814092645	1.66714766	2.955246142	2.057985974	1.52634145	1.847654501	2.076758829	2.342414949	2.194345987	3.067524166	2.028769627	1.982436695	2.803295097	1.493538127	2.758505121	1.758425809	2.213220272
100422855_at	2.149943452	1.740564179	1.308859474	1.401729988	1.534763025	1.613511863	1.304455879	1.674287083	1.333815915	1.424960634	2.055368637	1.90580917	1.71422414	2.098177742	1.351318136	1.712378293	1.202337907	1.505463546	1.289444599	1.596074332	1.489095761	1.574924109	1.459099444	1.301242246
100422856_at	1.312592641	2.90917833	1.644133606	1.324374118	1.825070002	1.602980982	1.66115471	1.647368981	1.318213346	1.755560038	1.438909929	1.455023775	1.717511757	1.564598072	1.703748829	1.965704901	1.352962211	1.795753963	1.469701948	1.671148748	1.462131532	1.865382691	1.629896217	1.680508248
100422857_at	1.530274953	1.534842978	1.471210129	1.403552606	1.518515756	1.416372285	1.578007161	1.501929557	1.56482677	1.307105678	1.618794322	1.556061307	1.89979939	1.454689968	1.397093707	1.626042212	1.364186448	1.709460511	1.512701473	1.909625941	1.479139638	1.612990662	1.633484574	1.452428263
100422859_at	1.166829185	1.612057969	1.490734143	1.559301646	1.699363833	1.438653092	1.550496514	1.493034701	1.414655965	1.775853761	1.669109342	1.672262149	1.515456054	1.585786462	1.674464233	1.528319753	2.397591246	1.302210796	2.000027061	1.326248049	1.491686691	1.700288966	1.47043962	1.477190969
100422860_at	2.228020194	2.040681206	2.088050399	1.770391361	2.535111836	2.8350637	2.029774853	3.088585088	2.164169028	3.016617304	2.108670027	3.361304742	1.96577058	2.286523726	2.093139081	1.985507104	2.975096718	2.07408681	1.990792947	2.423312251	1.789059775	1.737539807	2.492215608	3.44628754
100422861_at	2.13339988	1.921570034	1.533190218	1.766217332	1.694301589	2.32235808	1.529409957	2.233692144	1.507109297	1.482235134	1.655563895	1.604065386	1.517236964	1.620718409	2.330297921	1.451235883	1.932876378	1.607044903	2.428722682	1.990642434	1.6874872	2.004103317	1.556638096	1.680891445
100422862_at	1.858261842	1.165344475	1.546020724	1.17588673	1.536578836	1.398716623	1.297707357	1.274258233	1.4730228	1.207422413	1.673053386	1.307475608	1.47822097	1.684395498	1.306524432	1.581434162	1.154128665	1.281113181	1.3456587	1.596912492	1.548227476	1.387661581	1.365889388	1.159280434
100422863_at	1.263226874	1.554061758	1.520943216	1.292891264	1.679775167	1.426286863	1.274758682	1.610815213	1.518504775	1.48643656	1.48845627	1.491918497	1.475141558	1.380081208	1.308295303	1.334564762	1.413155383	1.434717994	1.485844929	1.317558221	1.37243548	1.401859286	1.589305273	1.332129236
100422864_at	1.515331422	1.488365254	2.232858471	1.907970364	2.542222313	1.237431723	1.720152582	1.906382864	2.849325598	2.134399642	2.34551016	1.625871062	1.469829794	2.398567841	2.08244719	1.750422662	2.335715318	1.735363853	1.610704178	1.795851785	1.905019953	1.694247416	1.400909308	1.342285125
100422865_at	1.131720886	1.444851151	1.272909176	1.412048856	1.360298076	1.56589799	1.586592082	1.566702981	1.400564734	1.368360743	1.337352747	1.338717008	1.305121989	1.369976111	1.070383976	1.209433187	1.210017171	1.425156841	1.408213564	1.539169406	1.35813572	1.315253071	1.299063136	1.153890569
100422866_at	1.684983087	1.638304792	2.519503474	2.348041701	1.765641267	1.471210115	1.524316852	2.44345913	1.855136584	2.080899191	1.669773105	1.791903395	1.737676404	1.338654454	1.474977228	1.67605157	1.932236263	1.625194614	1.548934806	1.751331842	1.863733722	1.535924458	1.52662765	1.565567363
100422867_at	1.323757467	1.317875362	1.322785681	1.437401154	1.365409311	1.401881863	1.38159428	1.460113614	1.356276325	1.226053786	1.506793324	1.039664881	1.156065315	1.439542951	1.139992094	1.141540065	1.558314408	1.573557543	1.369804464	1.365852762	1.209845293	1.171956712	1.49222485	1.422098028
100422868_at	3.457576401	3.383688667	3.506392682	4.344656443	4.144874652	3.042149403	3.457866188	3.372957757	4.648036391	3.207535935	3.003477825	3.192637637	3.993920884	3.3940619	2.57624004	4.312300054	3.632369911	4.765606448	4.015611618	2.857537851	4.021123591	3.79276778	3.97392376	4.378928898
100422869_at	1.523540712	1.163155589	1.607450146	1.474213878	1.743356658	1.196412255	1.39932277	1.485832584	1.278795503	1.345622833	1.640016364	1.251515154	1.282096763	1.587931956	1.438942077	1.391451761	1.613875969	1.420010513	1.697155829	1.577852927	1.380670763	1.345077336	1.246771716	1.740969576
100422871_at	1.242370598	1.368931691	1.162743662	1.591046658	1.281920918	1.454660862	1.414992841	1.397793649	1.425211482	1.618558013	1.107576723	1.300866802	1.730861786	1.34992132	1.376457867	1.427640708	1.414918633	1.360846882	1.646008349	1.45739075	1.33250459	1.431872781	1.34994994	1.459831062
100422873_at	1.991018904	1.895431783	1.724256542	2.40652343	2.053258076	1.85412442	1.866942043	1.71306745	2.13718917	1.980651332	1.717386038	1.953355523	1.953164487	1.654339052	2.019569967	1.963702519	1.902048705	1.537312465	2.530364211	2.256801946	1.770075867	2.824786584	2.411121863	2.454353945
100422874_at	3.102254683	2.014945673	2.637626479	2.358137383	2.625077784	2.43573863	3.37258596	2.462412876	2.781676402	2.522212992	2.491226166	2.109755472	2.445040004	3.432419729	2.362981704	2.351419474	2.7740881	2.741981807	3.138076074	2.392972613	3.058714459	2.496898788	2.527451111	2.230494738
100422875_at	3.757209097	2.971032829	3.529271616	3.764019224	2.835001188	2.936649795	2.897989509	3.225084061	3.079321091	3.544511071	3.285229832	3.506048716	3.241965657	3.429972936	3.096915238	2.760491625	3.39879432	2.77924085	3.338519295	3.100809469	3.035062027	3.32097076	3.897674375	3.996460476
100422876_at	1.644762744	1.742767575	1.834769907	1.574684017	1.90028474	1.571909691	1.639625048	2.27097034	1.631728088	1.762632193	1.455590495	1.602676227	1.646308543	1.57533484	1.765579036	1.891241587	1.718218023	1.796176564	1.605046561	1.667904808	1.511446637	1.571908667	1.582103665	1.839832533
100422877_at	1.484396863	1.66848909	1.233831092	1.357695727	1.445433944	1.490543679	1.491857158	1.310173564	1.26198511	1.140658332	1.196257291	1.615907235	1.401130705	1.627012011	1.605300511	1.332721539	1.675137447	1.866348141	1.484524122	1.085488325	1.124162561	1.529659883	1.335124994	1.345550639
100422878_at	1.669478555	1.360434484	2.065896411	1.482307888	2.333087887	2.270668301	2.250604102	2.49560644	1.52156712	1.582190359	1.704140372	1.512010719	1.658941131	1.626093161	1.640953363	1.724186708	1.629412833	1.67727962	1.923748949	1.652343895	1.993598277	1.61617716	1.827133396	1.447353156
100422879_at	1.533604526	1.520449489	1.296420709	1.260618001	1.767991924	1.74302537	1.492556208	1.570405687	1.688595594	1.40135653	1.382272108	1.295541666	1.490637313	1.673534423	1.2983291	1.490441367	1.402667467	1.469456968	2.040050299	1.67496398	1.846301214	1.343977282	2.132998023	1.367690373
100422880_at	2.495562688	1.91260029	1.60330517	1.573233478	2.083619327	1.700882869	1.86023114	1.255717802	1.64519975	1.617365402	1.677255777	1.686551021	2.11265865	1.992725888	1.692078781	1.689524165	1.645399618	2.170075286	1.856555488	1.581618353	1.631172128	1.807743583	1.56089284	2.083206232
100422881_at	2.222342648	1.497898988	1.589695857	1.722052858	1.562062497	1.531891149	1.527178147	1.612912438	1.391114828	1.45230707	1.640749819	1.646815897	1.583254643	1.555403045	1.113060101	1.739167909	1.568451889	1.530292654	1.246252525	1.290762099	1.740010399	1.602859806	1.728672099	1.46422534
100422883_at	1.637804869	1.658233423	1.734566252	1.652617825	1.532338459	1.462582895	1.85994337	1.602877046	1.43397349	1.426752566	1.462706064	1.649742968	1.565879802	1.634679318	1.479278335	2.176076459	1.306740924	1.604714489	1.64810208	1.528914114	1.616715713	1.547762937	1.454520864	1.323938589
100422887_at	1.335548876	1.470527816	1.470437807	1.4394188	1.370180637	1.295977333	1.417714192	1.532615429	1.418468667	1.328060072	1.257664282	1.207729644	1.648131194	1.317229941	1.551431152	1.551027438	1.353734959	1.48668797	1.58931648	1.405864544	1.514355018	1.425589479	1.277445683	1.501496888
100422888_at	1.033074627	1.364082269	1.134390057	1.682550062	1.751850842	1.220587009	1.237604942	1.336540378	1.67892614	1.129816767	1.243414489	1.418632896	1.18592841	1.584214711	1.324212279	1.679284121	1.260994483	1.51713356	1.216260763	1.486028869	1.405252921	1.232319084	1.738230001	1.43705137
100422889_at	2.199915053	2.586278172	1.714375135	3.470176671	1.502654967	2.644516364	2.057608617	1.213457937	2.27727714	2.015887573	4.069301646	2.428450424	1.908758886	2.380315395	1.868875411	2.416385751	2.312094308	1.645116334	2.541334473	3.104438532	1.855440796	2.700759145	3.132250331	1.75413942
100422891_at	1.632577625	1.783422225	1.270358714	1.758197826	1.47047232	1.431457395	1.716508933	1.451045492	1.567512102	1.593717424	1.424205187	1.379131286	1.378003526	1.588127989	1.406209043	1.64666457	1.517908759	1.722790549	1.475137334	1.495571317	1.335959705	1.342533834	1.470558285	1.715993455
100422892_at	2.314955049	2.367667805	2.265477596	2.272433107	1.989530584	2.187677031	2.359302814	1.564680508	2.060612789	2.369464129	2.165368521	2.368983008	2.44500114	2.283507113	2.394494109	2.092446507	2.688845704	1.9452592	2.15527929	2.617023683	2.382093829	2.070971741	2.18120251	2.16374984
100422895_at	2.43132599	2.335722987	2.631103777	3.459353924	2.463338975	3.202625347	2.740968165	2.314581708	2.334006291	2.609360374	2.818428785	2.348361989	3.274494462	3.235399308	2.68567756	3.164081807	2.882295039	2.754949143	3.538133138	2.4047272	2.168977416	2.458798952	2.581494674	2.437601716
100422896_at	1.315553553	1.616351282	1.186149079	1.541965846	1.622216955	1.364378458	1.416879481	1.337139656	1.266494185	1.23994121	1.372708679	1.650222331	1.066106584	1.521508961	1.412198355	1.273735385	1.417735699	1.394620195	2.168930593	1.257054779	1.301395228	1.726240757	1.540278438	1.166263544
100422897_at	1.331900571	1.396585231	1.305587178	1.361388504	1.849853565	1.306420961	1.392141614	1.169737997	1.285568578	1.363370536	1.476521236	1.479013126	1.60154543	1.425700101	1.241971644	1.357659535	1.481203283	1.923778979	1.281425844	1.18868935	1.496464515	1.416368676	1.281347143	1.293464393
100422898_at	1.797931869	1.478408939	1.663176187	1.515568663	1.783349463	1.437265135	1.550072859	1.459978556	1.569578883	1.429741942	1.748939594	1.643412305	1.464084819	1.492120001	1.309420788	1.280941169	1.925361349	1.641928855	1.282762296	2.960825438	1.883523326	1.544793362	1.448826875	1.864255449
100422899_at	2.232421891	1.544504386	2.155886814	1.996990376	1.849151477	1.962624947	1.95132942	1.747771593	2.138376718	2.154426477	1.979017831	1.43179935	1.561913847	2.065176933	2.054721382	2.586538292	2.562011283	2.482031983	2.26513725	2.373748974	2.55721981	1.957092224	2.004633379	1.502187326
100422900_at	1.151191249	1.223028688	1.122987264	1.067473542	1.245125548	1.436402098	0.982801215	1.194593151	1.686488394	1.10256392	0.846610319	1.320409387	1.703825179	1.326986356	1.18678669	1.432183829	1.182489268	1.324795235	1.478870641	1.118773034	0.906773867	1.060219877	1.07403663	1.281016427
100422901_at	2.086586667	1.867361686	2.035735135	1.502255327	2.831298437	2.602384485	2.028680681	2.429241361	3.411863593	2.549050846	2.328844171	2.13037156	2.877973214	3.23928655	1.851371118	1.697096153	2.130588289	1.989312028	2.362979558	2.227344351	2.30767867	2.479232872	1.709664134	2.890187336
100422902_at	1.766680918	1.126626157	1.347605951	2.068780595	1.674637803	1.801515435	1.843086612	1.396439694	1.677662396	1.758667738	1.854860624	1.646242002	1.6764911	2.095006212	1.754240877	1.589866823	1.28012918	1.963794596	1.195655014	1.333707229	1.953717638	2.148388871	1.582834236	1.405361705
100422903_at	2.581258934	3.364531998	3.316111801	2.534258255	3.299261076	3.762256717	3.323696169	3.063500827	2.599291971	3.436176257	3.691954165	3.130235643	2.726369605	3.055589549	3.280986408	3.104376582	3.121760459	2.877797779	2.939483948	2.729356157	2.552396975	2.39792989	3.227697381	2.714594862
100422904_at	2.689525046	2.704657342	3.183962138	2.816638443	2.381868186	2.396817172	2.843621686	2.64074141	2.937752489	3.214573255	2.683247099	2.689644562	2.76723981	2.508079342	3.661581153	2.313397432	1.970355417	3.387946449	2.973973804	1.780431736	2.603633044	2.790869119	2.746756997	2.064845492
100422905_at	1.444799006	2.15842526	2.171754201	1.673630399	2.09333332	2.198082203	1.863467673	1.679164868	1.445521348	1.614307229	1.420383519	1.349594556	1.860347372	2.088414327	1.797800068	1.621845081	1.471080202	1.841940621	2.557323391	2.218827266	1.619712518	1.890076968	1.444136807	1.728480871
100422908_at	0.968152561	1.718994908	1.517954437	1.474033749	1.654189028	1.343620514	1.382218854	1.449635222	1.316057334	1.400743503	1.4359439	1.522978943	1.352765675	1.370554889	1.518456273	1.250098174	1.288251176	1.223410731	1.338059204	1.871916572	1.493009962	1.534203247	1.532995453	1.660454471
100422909_at	1.872528105	1.807020281	2.097890821	1.58814436	2.007381288	1.860326773	1.768885205	1.891382042	1.97543063	2.167626396	2.091394139	1.997683905	2.390183732	1.804225521	1.976261761	1.556137575	2.980994806	2.039766166	1.557020101	2.368898963	1.56538821	1.416146002	1.994566028	2.207298668
100422911_at	3.091129942	3.110742108	2.712025535	2.103711628	2.303717083	2.248107351	1.915225855	2.542874973	2.664376826	2.012537992	2.533348674	2.331516	2.54911238	3.198477726	2.616936497	2.778443637	2.665215497	2.260122053	2.400192921	3.038069373	2.1415044	2.74170882	2.734970751	2.430557225
100422912_at	1.74798123	1.493104661	2.170964293	1.466058834	1.754638764	1.383806502	1.581020613	1.613347007	1.566667265	1.408260582	1.701853303	1.567592951	1.492050568	1.620230152	1.509921572	1.388392715	1.993706036	1.566866017	1.919268305	1.690683072	1.329974384	1.400889761	1.597493318	1.666616756
100422913_at	1.416360417	2.384671821	1.667747626	1.447606359	3.076893785	1.697299142	1.020728473	1.961526841	1.398441938	1.203358499	1.033824143	2.16901741	1.508679037	2.487149901	1.804433207	2.01670708	1.964340752	2.689482153	2.854971484	1.89263369	1.744801803	1.947780751	1.37023194	1.423596851
100422914_at	1.455994413	1.39415089	1.373558375	1.416509318	1.609842773	1.460557616	1.017055654	1.46250503	1.222127056	1.37448615	1.404092359	1.60137401	1.315562789	1.227031906	1.24543406	1.132602061	1.163909428	1.322889702	1.79201171	1.806353469	1.5239868	1.568187626	1.383601456	1.477834488
100422915_at	2.087823422	2.145677041	2.436451055	1.561621324	2.460959948	2.745634866	2.484204939	2.008154856	2.558810479	2.375476827	2.567829027	2.891931724	2.107082239	2.081463307	3.01205091	2.22057853	2.317914945	2.569911506	2.245015251	2.098514811	1.955883305	2.056233291	2.345200691	2.514732136
100422916_at	1.326791544	1.345021155	1.215689361	1.466000548	1.589373201	1.186694861	1.355585551	1.290567613	1.268854116	1.634254546	1.140550872	1.255956203	1.369709027	1.127583744	1.507874474	1.38987122	1.645089445	1.26962843	1.387365399	1.607931139	1.384538519	1.321745538	1.475729972	1.288955032
100422918_at	1.435871939	1.270591876	1.183272756	1.353554632	1.366140082	1.401307509	1.386032387	1.36932988	1.211524014	1.53458523	1.312518716	1.566115054	1.74199338	1.846004938	1.315442591	1.378068226	1.381990864	1.523392284	1.129713391	1.489424902	1.14745464	1.355501274	1.391856434	1.559508299
100422920_at	0.948218519	0.7225829	1.064029146	0.78113525	0.8144776	1.251638603	0.976728498	1.851044759	1.172439868	1.388723674	0.93503885	1.008029575	1.028748685	1.438636085	1.145646386	0.810707053	1.162600632	1.026183175	0.950537851	1.233678678	2.649814392	1.601163459	1.222063743	1.061378731
100422923_at	1.33799661	1.076983971	1.384867595	1.579859532	1.054652629	1.463883369	1.109719568	1.243095219	1.140888614	1.794588772	1.49488565	1.482591028	1.189154362	1.668360085	1.108165324	1.236810231	1.720028936	1.11281983	1.26579919	1.775539854	1.520481736	1.148728293	1.601361505	1.170764213
100422924_at	1.616441035	1.545612445	1.982276433	1.633026709	1.931142545	2.012877668	1.520061048	2.069832877	1.852017677	1.783065534	1.764390984	1.972384813	2.153599879	1.594568797	1.797945152	1.649880501	1.737707623	2.024399097	1.719067712	1.83662043	1.948846381	1.890268398	1.573087024	1.865654385
100422926_at	3.66275131	2.996078219	4.422869648	2.802225095	2.866708791	4.006217199	3.722039018	2.872492778	3.516247257	3.722390129	3.394850015	3.302682355	2.566805747	2.928128696	3.280986408	2.048529588	3.739939131	2.4549603	3.334811834	3.774205554	3.696615904	3.414923593	4.416277456	3.648375276
100422928_at	1.885304026	2.077162525	2.475178709	1.442544192	1.54408002	1.610964416	2.355388486	1.802894995	2.053425153	2.620176774	1.66561822	2.079529692	1.716567289	2.23243982	1.877665403	2.512913654	3.005355476	2.799176962	2.806270692	3.353731907	1.75720734	2.541547014	2.353606981	2.741646588
100422929_at	1.892795086	1.95789412	1.73387811	2.201796791	1.781078959	1.914840438	2.21076356	2.257582059	1.72200677	1.844333677	1.895934095	2.265372365	1.848874322	1.801530164	1.76172105	1.725365442	2.047452633	2.317766288	1.880386439	2.099706907	2.210599632	1.845803852	1.733199871	1.786300544
100422930_at	1.684071451	1.298817236	1.783613021	1.666912007	2.277816905	2.299578139	1.853190195	1.856545274	2.162008934	1.76097493	1.58731034	1.464371266	1.613037534	1.390576162	1.464371266	1.121436977	1.478184943	2.508585912	1.396745828	1.679320607	1.817625246	1.596370387	2.677174325	1.288344575
100422931_at	3.936653951	5.109229658	3.825141253	4.082047484	4.22981431	3.79405102	3.716088913	4.599757076	4.051038881	3.700253446	4.127847747	3.448964451	3.904441696	4.083634409	3.771411489	3.405585434	4.817302786	4.519139311	4.561105296	4.315557208	4.186702297	4.749157295	4.432232858	3.818438446
100422932_at	1.527775871	2.043081337	1.529933159	2.219388531	1.719906767	1.775462747	1.670712816	1.60342243	1.635599975	1.676246149	1.683490771	1.474979139	2.542546199	1.760604633	1.810707844	1.89280672	2.16873352	1.757684155	1.37431315	2.005338021	1.377101601	1.655066341	1.766964467	2.435930384
100422934_at	5.681396563	5.483589815	5.504259764	6.050978517	5.981133348	5.736765595	4.983637027	5.425860791	6.161362706	5.58141377	5.903810869	5.818932992	4.760124994	4.545503995	6.156662073	4.704770233	5.064772949	5.119299061	5.771372229	5.516008401	5.587939839	5.950809373	5.090904695	5.939941131
100422937_at	1.505461556	1.47865857	1.556079894	1.466326584	1.561826548	1.675063897	1.236330767	1.719517007	1.318118315	1.458749382	1.929928515	1.83321235	1.530323323	1.545348461	1.657560065	1.425610581	1.671122585	1.256849265	1.772008008	1.584235704	1.412181461	1.49685101	1.508338976	1.467762272
100422940_at	1.358159647	1.744263053	1.589327734	1.429219466	1.998420364	1.336847501	1.571815874	1.409711836	1.781605434	1.839950199	1.495201072	1.495830245	1.732285744	1.412749903	1.323935878	1.481334411	1.8116223	1.364155563	1.61160506	1.879779953	1.588268301	1.350422295	1.507150735	1.539549004
100422941_at	1.446161991	1.421649541	1.244272251	1.234863118	1.406438564	1.16772008	1.65977535	1.394645376	1.350987244	1.292092759	1.679700534	1.30946995	1.88689504	1.381439942	1.559232298	1.101187665	1.188686747	1.428852765	1.139963965	1.521024622	1.81550383	1.45248475	1.755294037	1.44176053
100422943_at	2.986182553	3.441050319	3.877324203	4.122747649	2.707114757	4.059085237	3.654106578	2.593364529	3.269919489	5.612876929	5.119817644	2.823306196	2.25492726	3.241400415	4.758662449	3.34163513	2.699239333	5.325935402	3.02442171	2.198702692	3.269767049	3.458632406	2.517308954	3.973114987
100422944_at	2.732304126	2.666594289	2.671834963	2.843164426	2.934794119	2.554186915	2.504501772	2.993013739	2.502057661	2.35262674	2.855276405	2.99638054	2.455466328	2.871264084	2.451484789	3.216953774	2.52405524	3.099743749	2.485072313	2.817456706	2.149322079	2.652952487	2.549528501	3.271929931
100422945_at	1.81469789	2.641033208	1.743020893	1.637747921	1.298746138	1.923983023	1.616463834	1.823496107	2.399420622	1.803263686	1.640681131	1.545334914	2.016660231	2.466773393	2.623666926	1.760756951	1.604143783	1.969504867	2.086871728	2.177370497	2.118670449	1.727477917	1.935581121	1.890445904
100422946_at	2.533103599	2.973706732	3.094711107	1.763641731	2.039135835	2.452360806	2.005717901	3.442287718	1.984747338	1.572935392	2.050558594	1.812100283	2.103881929	1.608500427	1.525838242	2.410638776	1.968839655	2.554634233	2.513890516	2.300764267	2.106658242	2.503253816	2.383016843	1.842188933
100422947_at	1.785236684	1.526534815	1.640048246	1.317073579	1.413539397	1.758535996	1.520274897	1.688907446	1.575483993	2.013502777	2.127908805	1.460960306	1.278259374	2.098854743	2.515354464	1.441455334	1.403260885	1.825545196	1.489319146	1.384335898	1.907907098	1.228263921	2.610222005	1.66716267
100422951_at	1.313919011	1.462397576	1.781616763	2.840083531	1.580815942	1.407519503	1.524681846	1.515837916	1.298603518	1.314575129	1.751714829	1.926722495	1.844337345	1.465668827	1.792798038	1.931072972	2.083697909	1.367903297	1.779587011	2.117729378	1.701630231	1.271825886	1.925185181	1.655577321
100422953_at	1.56361003	1.540306988	1.725535607	2.501572428	1.577133128	1.499156696	1.701838481	1.593910266	1.702168706	1.970570893	1.607962726	1.348560345	1.596809138	1.398819269	1.508204125	1.605801537	1.368067183	1.83415573	1.935448687	1.629877251	1.618084364	2.189491319	1.554467557	1.617684767
100422954_at	1.479631495	1.783708192	1.202849651	1.359442242	1.373150717	1.468516193	1.415473074	1.386592286	1.329608048	1.35720222	1.514040955	1.295354485	1.346431793	1.263396139	1.184707129	1.558078637	2.016370316	1.429093715	1.419892384	1.4916238	1.343018283	1.765344187	1.393013056	1.60933117
100422955_at	2.000811455	1.02076105	1.539048527	1.694017274	1.322040511	1.397857011	1.331048161	1.50640276	1.632302685	1.156472774	1.374210678	1.53424884	1.543324537	1.454940552	1.133847421	1.694547283	1.216517695	1.509694092	1.561011981	1.424831492	1.472865989	1.83364162	1.236806303	1.419312592
100422959_at	2.199405111	1.705017852	2.408910251	2.170094858	1.942023949	1.637928213	2.294804897	1.91042385	2.328653438	1.8309751	1.862363695	2.119193982	1.902817377	2.097599165	2.31934422	1.673779759	2.186430492	2.018294948	1.776776513	1.846798356	3.171858099	2.259332263	1.875556962	2.576730417
100422963_at	2.953772207	2.832553091	2.54907608	2.223093645	2.864685282	2.583453991	2.335589252	2.403367051	2.340213143	2.42001565	2.271679216	2.224481041	2.314338327	2.159434604	2.977700602	3.123337847	2.12891672	2.564426053	2.928990525	1.980871055	3.033395009	2.646309553	2.573478985	2.078459549
100422964_at	2.042303216	2.225032993	3.256033466	1.805346497	3.774673641	2.005751088	2.06902605	2.361903271	3.05366386	1.906531551	3.311509218	3.280168657	2.45199673	2.701729751	2.856809827	2.254955774	2.609492885	3.080609394	2.622267555	3.854326942	2.222674331	3.085305505	1.722430853	3.620380669
100422965_at	1.701967685	1.984863868	2.023996158	1.726510042	1.945195603	1.913539969	2.110366223	1.846579595	1.416012215	1.83763301	2.391696586	1.891433455	1.670857462	1.475371737	1.756204299	1.433427375	1.875055415	1.685616897	1.463363009	1.928668042	1.556863363	1.775256694	1.75386635	1.73193543
100422966_at	1.785697035	1.292335782	2.146209735	2.703429791	2.275549295	1.208679508	1.439412028	1.490290616	1.616791042	1.866646152	1.780420713	1.647336108	1.842727589	1.650626117	1.354431135	1.499981733	1.704315739	1.686761033	1.843099873	1.59157326	1.517120132	2.138541163	1.971593943	1.615904975
100422967_at	1.369508495	1.11409044	1.31053401	1.155097763	1.196636662	1.133911141	1.220747924	1.142016834	1.181788591	1.082312892	1.170215955	1.679672613	1.244301206	1.444226118	1.212562008	1.152289852	1.32789779	1.383243253	1.501280947	1.119978072	1.302847354	1.333076067	1.331174372	1.179511199
100422968_at	1.388073859	1.268696325	1.039109381	1.312674582	1.880027256	1.632337447	1.436146532	0.925575303	1.259265408	1.320891637	1.403492841	1.33379617	1.23900955	1.454189851	1.308566646	1.209433187	1.197387173	1.537448306	1.317055956	1.459427781	1.399513846	1.342945192	1.32946113	1.336496734
100422969_at	2.067662387	2.033278932	2.519294288	2.287317792	1.899822012	2.707207587	1.99048814	2.321544351	2.038948132	2.382361081	2.644032582	2.054202193	2.310937001	1.947348764	2.679396522	1.725126165	2.192966098	3.114518114	2.48210873	2.472352668	1.841680539	2.695581258	2.213076918	2.000841839
100422971_at	3.200471193	3.095637031	3.246897294	3.192085695	3.467339032	3.057765297	3.639577173	3.121581823	3.369853773	3.335135159	2.877763891	2.69049274	3.388581709	4.191902987	3.042026863	3.388876541	2.951154071	3.577703818	4.106387573	3.318947506	3.406743877	3.372748957	3.33557096	2.970237028
100422973_at	1.24834839	1.740292068	1.309352108	1.365292807	1.423169999	1.308651809	1.51511878	1.378073694	1.380238515	1.57511408	1.286636312	1.329628479	1.559962408	1.404320449	1.351264537	1.578883413	1.433126743	1.558106537	1.321728757	1.282190361	1.476514166	1.404320449	1.454683994	1.25607776
100422974_at	4.72355852	4.797347113	4.565796302	4.232459424	4.510607859	4.677555725	4.783457782	4.53416214	4.438416666	4.615912385	4.463784382	4.669444756	4.554035151	3.864153988	4.601727338	4.604950483	4.872122108	3.828297426	5.274104436	4.436787066	3.744937887	4.236657052	4.146248708	5.26294405
100422975_at	2.145296692	1.996092688	2.484841666	2.499887312	1.255030326	2.427668916	1.58504927	1.977718835	2.676837485	1.835074283	2.674502909	2.451420113	2.068594799	3.466296303	2.72353835	2.903291826	1.413155383	2.748757194	2.327879947	2.415592416	2.187825976	2.951183236	2.214925243	2.323483624
100422976_at	1.515934255	1.859059805	1.541216749	1.995716016	2.146093719	1.52695756	1.519924779	2.188051623	1.857677107	1.138111905	1.263324791	1.352782778	1.219846129	1.254906221	1.419748078	1.541312968	1.557724894	1.344326353	1.640438151	1.444528964	1.326159497	1.300370218	1.583683989	1.295936006
100422979_at	4.730672178	4.65758395	5.420646859	4.565033675	4.944286795	3.264947679	4.281093941	4.488718328	4.536224575	3.45587384	5.217241871	4.606395658	4.832465824	4.902376353	4.277376427	4.965413206	4.665641559	3.736756203	4.901484651	4.688420926	5.066998526	3.558481833	4.834530983	4.913502486
100422981_at	1.261856544	1.365341326	1.521878913	1.283427641	1.322903096	1.636235662	1.492721617	1.207281929	1.362650095	1.30086968	1.311358487	1.378148024	1.074846992	1.188018011	1.261655812	1.49656665	1.477772427	1.302943269	1.075131308	1.464351994	1.493874895	1.181329554	1.282642626	1.771190022
100422982_at	1.328400074	1.737269435	1.428733085	1.396792205	1.179605422	1.308461868	1.249736895	1.269486473	1.318218245	1.387954702	1.396149329	1.602611842	1.527022311	1.132721108	1.288683045	1.447242395	1.364057194	1.211137491	1.226008781	1.571771114	1.392243364	1.341419059	1.476381295	1.21053174
100422983_at	1.599378464	2.002192686	2.26461674	1.583797417	2.595103217	1.580239572	2.269301285	1.811699439	2.283166731	1.983768464	1.727969105	1.863519316	1.304745936	2.323846143	1.597828247	1.791329265	2.559662813	2.236274515	2.400045011	1.83161061	1.824717657	2.06712704	2.133647885	1.990888601
100422984_at	1.459360355	1.771122981	0.921280152	1.542077157	1.768075895	1.149760939	1.358540473	1.152255322	1.202731104	1.455813238	1.205321	1.308077511	1.257742698	1.173531567	1.174623479	1.022725518	1.088502188	1.709826341	1.639127078	1.093656724	1.076661263	1.067020003	1.504609889	1.044052497
100422986_at	4.26999252	2.876192267	4.369345848	3.41751122	3.992132454	3.129631092	3.532828209	4.133331042	4.435183473	4.329002268	3.635181874	3.980600728	3.807842814	4.080677619	4.095118767	3.844326333	3.763012221	4.115389945	3.367774104	2.317460952	3.119087731	3.973802742	4.143713092	3.505360312
100422987_at	1.296498374	1.360170031	1.454617669	1.368970898	1.364834633	1.341560542	1.643959463	1.221682565	1.362240191	1.0739539	1.132855869	1.293685482	1.295969343	1.093349501	1.157036708	1.226326013	1.090900774	1.485676842	1.532328496	1.540328003	1.693225042	1.466162303	1.084861682	1.094570931
100422988_at	1.35249306	1.482802996	1.366626478	1.404584428	1.869205739	1.389741641	1.480414938	1.688519514	1.132694137	1.144600466	1.467538787	1.613988364	1.099315544	1.405695901	1.26957904	1.336811624	1.823496107	1.480112389	1.329901806	1.596370387	1.302138155	1.416512878	1.342308522	1.664535154
100422989_at	1.859450006	2.743428738	2.913098865	2.791555454	2.823764941	3.280946789	2.335065731	3.514758098	2.5681846	2.199045671	2.581130989	1.866913511	3.608628146	3.158146642	2.87705929	2.708994312	2.671974913	2.968021238	3.103070988	3.428339357	3.048076681	3.12192218	2.483834697	2.447730219
100422990_at	1.438364825	1.979208355	1.685689355	1.829220962	2.04608463	1.204324323	2.441910727	1.448057974	1.528025798	1.537077571	1.506227203	1.798474205	1.708637805	1.560793491	1.546233282	1.434107962	1.955004938	1.829776606	1.452978766	2.221548851	2.089392929	1.760280203	2.069198867	1.845120214
100422991_at	1.860035442	2.016113826	1.510052036	1.605828833	1.655820209	1.843587445	1.480022113	2.043367183	1.373286612	1.477274864	2.08029255	1.339930915	1.935005169	1.262787276	1.685083097	1.31820492	1.455379836	1.698997381	2.369800356	1.748591226	1.496464515	1.702508661	1.365195282	1.970536932
100422992_at	3.503033387	4.033814072	3.456600301	3.625558389	3.842140601	2.846866401	3.73073084	2.757989689	3.323046019	2.996926549	2.972426916	3.691078262	3.758831165	3.43082487	3.308356387	4.312889939	3.996799463	3.707482556	2.981165175	3.641099453	3.569064691	3.122350499	3.694730928	4.76173497
100422993_at	2.472900414	2.379262189	2.263177883	2.192984921	2.264766661	1.937715155	1.824844183	2.091955202	1.849537272	2.114226763	2.330550619	2.554242252	2.153230936	1.925744845	2.580623848	2.115452938	2.242696039	2.103181183	2.159675741	2.459998032	2.461175632	1.906143913	2.596517807	1.968776809
100422994_at	1.747824681	2.408566094	2.098004185	3.065535724	2.206535873	2.367948941	3.652309497	1.721237724	2.155268221	1.939007886	1.717614585	2.683361599	2.233926748	2.038591657	1.659901127	1.913216214	2.307163367	1.606423019	2.472447166	3.361252421	1.571841504	2.036891609	1.399089899	1.380599292
100422995_at	2.665421642	3.884570381	4.046968284	2.734002385	3.182680446	3.187412641	3.664480367	3.421279671	3.606130092	2.603241208	2.961893652	3.219393083	1.765402537	3.508355767	3.182690458	2.455980867	4.652573615	3.397348898	3.703083929	3.305514691	3.217822348	2.613356773	1.673325071	2.302507751
100422996_at	2.07879025	1.660767329	2.110615702	1.992056204	2.280610009	1.916055228	1.608478614	2.017485583	1.945857901	1.877140927	1.487696609	1.970645539	1.884605814	1.760358469	1.449118019	2.257090923	2.570653276	1.922540084	2.11462234	2.049963613	1.813700376	2.211904024	2.073789925	2.62259344
100422998_at	1.29620061	1.104007563	1.146081331	1.327927241	1.143701464	1.345391347	1.236916818	1.230724441	1.809042971	1.162043913	1.414037038	1.299404762	1.302245712	1.312370163	0.988883562	1.0698453	1.318334464	1.500739443	1.250416075	1.247012655	1.379800774	1.389531335	1.367345561	1.678942988
100422999_at	1.675455965	1.530851118	1.311965235	1.577277303	1.576445607	1.357711363	1.859672533	1.515797692	1.496745	1.395962006	1.601821301	1.984664004	1.556367068	1.471732901	1.54317584	1.681438386	1.543931587	1.400593529	1.380818663	1.66714502	1.316069615	1.338071765	1.39154173	1.566583638
100423000_at	2.486684248	4.609339027	3.228781918	2.940212328	4.015835035	2.949766974	3.262229984	4.118954059	3.26368536	2.706507427	3.003570768	3.226767066	3.877979815	3.181054635	3.125260017	3.319363129	2.505851601	3.231670801	3.816376991	3.53007404	2.81798385	2.742222962	2.851790926	3.40294676
100423001_at	1.731336149	1.239396207	1.333158621	1.743950074	1.611440464	1.273090363	1.466198909	1.384984579	1.219908903	1.53632757	1.291110169	1.561872502	2.210670455	1.734127396	1.467963943	1.466330565	1.413155383	1.725678755	1.423270369	1.848971691	1.972139926	1.541932548	1.467264056	1.425305733
100423002_at	2.045695336	2.221440159	1.885202057	1.956728397	1.716914693	2.687127539	2.478327866	1.958217626	1.948953096	1.860979015	2.173582041	2.000865475	2.161364969	1.490807354	1.879778163	1.845291002	3.050036845	1.817218541	2.097802623	1.809683228	2.18470813	2.851936913	2.723454175	1.937502853
100423003_at	1.560939805	1.231346186	1.429202631	1.910066817	1.822584613	1.774940991	1.587091869	1.624473904	1.715641303	1.711437074	1.648737622	2.066086814	1.516401069	1.619231029	1.355869246	1.574302083	2.230179121	2.154310534	1.621213085	1.457649971	1.546349419	1.822553708	1.437511358	1.559517997
100423005_at	1.321884054	1.389339087	1.363879912	1.068604189	1.057755591	1.595343985	1.659160849	1.502435205	1.228645073	1.447988024	1.095284872	1.122119835	1.152816153	1.092108601	1.295493009	1.228962867	1.335838042	0.939905464	1.233723227	1.040888105	1.035561441	0.963326011	1.248728337	0.999954239
100423008_at	2.478043242	2.19153029	3.14350589	3.528499127	1.661956447	1.889136855	1.540959738	3.242162807	2.900831715	2.592430173	2.287583284	2.115664433	1.606446974	2.810197703	2.698243542	2.275399327	2.191182676	2.033281753	1.779818704	2.20327546	2.11409872	1.91529729	2.192958737	2.630240023
100423010_at	1.913853048	1.54066143	1.485170753	1.216570698	1.391500302	1.416790878	1.484001604	1.436541541	1.478047183	1.365301243	1.271636852	1.308862884	1.468506866	1.704281758	1.129802868	1.494535514	1.367035077	1.437709991	1.438637639	1.453972231	1.512988694	1.628691894	1.27920333	1.215449451
100423011_at	1.570837953	1.923417188	2.310356867	1.795933676	1.36279269	2.398015995	2.63347018	1.696369861	1.780431736	1.284067151	2.476667029	2.608820808	2.717966251	1.389853333	1.423161001	1.596370387	1.282328992	1.931444418	1.867550867	1.736570784	1.85122264	1.489565209	2.031039531	1.527961229
100423012_at	1.826057547	1.850071503	1.84965697	1.671404554	1.990745172	1.962148127	1.814616179	1.902942861	1.669527434	1.769894253	1.58745338	1.76705318	1.68625174	1.937107055	1.710212875	1.940770588	1.718402262	1.602101539	1.743098325	2.068713114	1.693225042	2.00360443	1.859945859	1.588125747
100423013_at	2.11939585	1.618260662	1.23106044	1.880308377	1.66612984	1.514950262	1.590913796	1.279589942	1.628011777	1.809526284	1.443471961	1.471081667	1.440585852	1.438909897	1.85689554	1.61691849	1.479885558	1.498064943	1.76710989	2.607081346	1.657323028	1.389186554	1.958570143	1.379458935
100423015_at	1.827296568	2.762230203	1.692801916	1.884062001	2.360342949	1.476403138	1.652340626	1.833254647	2.272707058	1.762132766	2.076103708	1.355215213	1.776889399	1.340726613	2.252618782	2.990620335	1.698926354	2.127595011	1.95663631	2.313352042	1.50213931	1.874468314	1.307685251	2.577279106
100423016_at	3.378314486	2.602142557	3.780147934	3.143244348	4.09674391	3.713891608	1.618723823	3.011673531	3.125671874	2.432315882	3.062972217	2.784735291	3.331218718	3.413554996	3.778801569	2.071140159	2.121859897	3.365572424	2.582667931	1.543425723	2.701911777	1.449301302	3.734989914	1.74607607
100423020_at	1.443741989	2.817167182	3.367280785	2.468822154	1.905623491	1.733405806	1.365653069	2.047903598	1.762598121	1.746216232	3.903162473	2.470994738	2.717966251	1.532995453	3.506343553	1.844222033	2.307163367	2.156154715	1.546507201	1.953988891	1.897430126	1.28349688	1.433552496	2.512942764
100423021_at	1.381683004	1.498354858	1.621949208	2.061162959	1.288308537	1.405896839	1.604352522	1.52341156	1.4644066	1.40777102	1.679257924	1.601350268	1.709948457	2.184576306	1.774243898	1.681967062	1.457722088	1.514352787	1.739278798	1.894190994	2.390232457	2.489596035	1.433856229	2.331800209
100423025_at	2.250417566	2.971786796	2.291419747	2.394168083	2.727730414	2.561389896	3.327489198	2.374821935	2.116626969	3.114499315	3.265062697	2.307942146	2.606044199	3.154742211	3.152890343	2.741930633	2.842671606	2.13037156	2.907354798	2.489079426	3.224582772	2.704665886	2.13719428	2.655745552
100423026_at	2.144537419	2.812496259	2.848798011	2.510135602	2.548595105	2.275555582	2.699154747	2.780471176	2.575417504	2.677103905	2.438660062	2.058160011	3.251031488	2.497245731	2.379163799	2.24182894	2.753487668	2.292498307	2.689078993	3.35839451	2.225413852	2.491751418	2.457013623	3.060608475
100423027_at	2.142174206	1.954043214	1.702421663	1.771601198	2.195608794	1.896925052	1.59066219	1.340289812	1.906306542	1.513484029	1.465446408	1.884801398	1.661761768	1.984266598	1.440323172	1.586511387	1.330823473	1.546611981	1.506578329	2.042642654	1.466524535	2.565659801	2.188637452	2.058363536
100423028_at	1.906179975	2.51038073	2.265154824	1.768780242	2.224698859	1.866109958	2.295749771	1.843550222	2.244175838	1.676285453	2.103090901	1.850531371	2.386293178	2.317072784	1.972469881	1.792311582	1.955694953	1.754865226	2.184857532	2.112408983	2.279725797	1.957098931	1.947355398	1.929080642
100423029_at	3.490662954	3.24866798	2.775582338	2.801174529	2.876153804	2.971894946	2.807815411	2.01519931	3.626326106	2.446289083	3.122853151	3.041116871	2.762129265	2.806605234	3.766182434	2.900645968	2.600940832	3.413586115	2.156178278	2.107782543	3.453520048	3.124287971	2.154016392	3.021486481
100423030_at	1.581546317	1.473944814	1.42650958	1.220667506	1.840510624	1.40692177	1.38580755	1.623697283	2.090208181	1.536551118	1.23121966	1.659891913	1.144758653	1.171479049	1.275791637	1.549734929	1.088502188	1.188757929	1.342245906	1.25567612	1.643351991	1.27415691	1.267175205	1.652650922
100423032_at	1.427393251	1.996092688	1.501653103	1.694513854	1.724011361	1.328454315	1.70709673	1.44144693	1.647760914	1.433719028	1.856841428	1.646145227	1.689372644	1.438636085	1.854790946	1.66038721	1.792362747	1.477492001	2.004563137	1.651171966	1.672443311	1.426845856	1.637303811	1.837133971
100423033_at	1.189329148	1.509891306	1.263930197	1.62332019	1.354669837	1.135122523	1.577535265	1.565203412	1.53099517	1.455675214	1.483925303	1.603532633	1.839946119	1.455413198	1.546121589	1.509753547	1.471329094	2.166568052	1.557458901	1.350058761	1.63813734	1.547185816	1.762556006	1.507501731
100423034_at	1.778618076	1.990918729	1.216309271	1.425211482	1.409829421	1.372911875	1.252455395	1.244730198	1.740136425	1.345607316	1.426369713	1.148369766	1.315819263	1.396563735	1.442652285	1.466905499	1.276028777	1.026757449	1.391026302	1.072074463	1.319476749	1.489565209	1.599877007	1.119462288
100423039_at	1.7389067	3.898291143	1.445553996	2.127326101	2.394556528	2.354629509	2.311884576	2.245095282	2.4169598	2.490552336	1.913923901	3.771161856	1.912519743	2.766899945	2.3517665	1.730514793	1.947549954	2.218175211	3.261487296	2.67140499	2.779130282	2.531960926	2.210712905	2.949244832
100423040_at	1.323555406	1.460356859	1.5252979	1.310489786	1.422622121	1.798281173	1.209082142	1.094589787	1.497650798	1.369767699	1.528426084	1.435884258	1.513675899	1.451415183	1.225865398	1.430907966	1.493224679	1.344990192	1.507615208	1.794720911	1.46755712	1.574398513	1.222580425	1.518989138
100423041_at	1.950234296	1.495131509	2.167813703	1.523577638	2.300351435	2.15337089	1.706568565	2.108908117	2.570302927	2.025682274	2.133575692	2.283495427	2.676893322	2.450730048	1.940885704	2.336427039	2.526679561	1.973610539	2.124697427	2.187407224	1.951381703	2.137581581	1.528748127	2.446191513
100423042_at	1.24784644	1.267396044	1.305745546	1.342911537	1.29620061	1.216637077	1.286895007	1.136930978	1.460580151	1.213457937	1.503718586	1.202855574	1.245362356	1.074994102	1.19190141	1.333657943	1.142791594	1.200398444	1.342086097	1.408641587	1.288355349	1.479637438	1.217749794	1.22406905
100423043_at	1.414525599	2.319802629	1.517732959	1.551968016	1.509533578	1.877738053	1.410099693	2.561693629	2.013520702	2.218599787	1.614346145	1.532869629	1.511418299	1.8900395	1.405548887	1.346692777	1.52875393	1.424914858	1.589382049	1.871071489	1.643898369	1.807478081	1.527907606	1.804989796
100423062_at	1.377533065	1.272494375	1.281466569	1.427693198	1.554902112	1.548751774	1.864346821	2.164721114	1.990438103	1.740784743	1.381193817	2.153393817	2.087821718	1.897497696	1.622797998	2.30900918	2.734815063	1.695267706	1.608923123	1.489359962	1.639797306	1.421091857	1.881369066	2.205938619
10042_at	7.229757242	7.196459319	7.156096761	7.186262545	7.238269192	7.100675435	7.352519222	7.166471506	7.054135274	7.074027279	6.973680431	7.109666824	7.133182817	7.354533376	7.198704996	7.279459044	7.343062606	6.800580423	7.058502023	7.009923064	7.192002145	7.366846889	7.002811648	7.160518717
100431172_at	1.519472054	1.658270278	1.629797103	1.452016032	1.407319899	1.488415606	1.505589079	1.634727506	1.429237487	1.522706993	1.509173951	1.564351499	1.186463865	1.520413626	1.549858528	1.487820112	1.483651838	1.499629509	1.508999682	1.433027062	1.509161123	1.310524799	1.490927361	1.326325469
10043_at	6.917995529	7.28693881	6.986341286	6.989669721	6.79429162	6.993757922	7.391740937	6.882185111	7.091438412	6.948905881	6.991963172	7.058605029	6.937362276	7.201951887	6.819584093	7.141549416	7.340773815	7.193949009	7.219319952	7.461149216	6.868636932	7.167606128	6.960783805	7.353278541
10044_at	3.135087892	3.456737592	2.666831824	2.698134376	2.915111392	2.23236989	2.550511124	1.910955882	2.075318171	2.530550176	2.685640094	2.677145965	2.613620445	2.854679517	2.834239822	2.391961527	2.706197289	2.628397422	2.601663931	2.633330912	3.075577966	2.860409519	2.674168413	2.188961922
10045_at	2.675193135	2.870059941	3.095502701	2.892340203	3.04815809	3.062177814	2.731358906	2.893009659	2.877223461	3.230459005	3.087044741	3.050997192	2.95645328	2.919006883	3.054304541	2.70942127	2.719322477	3.450123826	2.676214513	2.952294565	2.877826021	3.077125951	2.46271352	2.915864164
100462811_at	1.583820383	1.982895515	2.466944129	2.405828479	1.732619814	1.669928225	2.118251116	2.274538885	2.115705765	2.126790268	2.315734108	1.807612521	2.151205589	2.1975838	2.003094383	1.720049303	1.783911481	1.718327183	1.775713974	2.455733833	2.484369326	2.037583963	2.230026569	2.19168596
100462953_at	2.290148129	3.589413849	3.205259034	2.595904346	1.793820215	3.239452339	3.297921532	2.635401269	2.552030673	2.549553132	2.830389556	2.529840808	2.345972763	2.930486655	2.293006625	3.155348145	3.994921662	2.136390433	2.522285183	3.435055603	2.634728662	2.421429054	2.603666842	2.684150535
100462977_at	1.581351605	1.50978985	1.550928016	2.098499578	2.010220823	1.782611474	1.61897515	2.148832523	1.67411674	1.456861012	1.432158299	1.323914295	1.495241379	1.474126546	1.33329487	1.471657483	1.503557842	1.413971096	1.563894786	1.503557842	1.329940471	1.490906914	1.506176429	1.339615216
100462981_at	4.246246052	4.258378229	3.679645426	4.469334035	4.234351222	3.819057234	4.033960219	4.625804021	4.244542827	3.968718932	4.289980559	3.86161624	4.033323411	3.861750094	4.315587219	3.708708318	3.45323438	3.455029941	4.249219335	3.302046596	3.913516239	3.819926801	4.21662496	4.414795249
100462983_at	1.515444052	3.063445853	1.870800374	1.801337569	1.60849118	2.099926531	1.637127523	2.08760775	1.435220719	1.743510492	1.570275526	2.11080121	1.977231764	2.013717654	1.605545092	1.780495691	1.767053631	1.884965996	2.01264343	1.724192654	1.452441569	1.741510089	2.262337098	1.725373284
100463285_at	1.792952909	1.711891742	1.988024328	2.08629998	1.638530758	1.823297917	1.498396988	1.704189185	1.787067413	1.3430132	1.661825199	1.388875433	1.626352423	2.00992604	1.41676171	2.241992163	1.754651083	1.58118235	1.451767156	2.032910372	1.97626522	2.458680748	1.744267391	1.818210873
100463289_at	1.923516919	1.673967822	1.368303084	1.577702585	1.429354277	1.827725762	1.641674822	1.144867573	1.216022484	1.436132021	2.064353863	1.251155437	1.189838237	1.192484726	1.279752724	1.478598313	1.41398636	1.258439017	1.185411253	1.686596446	1.043727144	1.239626749	1.40927151	1.288007284
100463482_at	1.944449696	1.878494805	2.076627547	2.133516812	2.919208764	1.878638207	2.443723166	2.298732815	3.235064701	2.473358123	2.864530356	3.08749264	2.703225558	2.610038535	2.164866655	2.76051676	2.742015606	2.386214794	2.456316326	2.553491466	2.809029265	2.257692723	2.753588687	2.018499811
100463486_at	4.415322551	2.865377529	2.194387174	2.57837906	3.044469358	2.458993859	2.500534532	3.986015942	2.423676233	2.466103032	2.954186679	2.731993412	1.873819326	3.508870283	2.418397871	3.188580001	2.611158497	2.628430979	2.068464176	3.685700929	2.851057333	2.586688143	2.601697602	3.522117798
100463487_at	1.310634723	1.948466386	1.370634034	1.468688258	1.977423037	1.318191285	1.237471329	1.547755577	1.451945779	1.395347699	1.689407823	1.625705449	1.773690633	1.502597261	1.651258106	1.543543502	1.835614637	2.369642686	1.499369378	1.931945853	1.531125429	2.058448109	1.33232816	1.646593242
100463488_at	1.794645399	2.520540698	1.644631696	1.259731003	1.428665232	1.883133215	1.576033315	2.259847581	1.393942341	1.192756722	2.323269877	2.070068192	1.398562612	2.476427938	1.814172807	2.037034856	1.565572523	1.117802466	1.743903362	1.278027221	0.989548443	2.111215687	1.468320429	2.005377472
10046_at	4.74395253	4.805186892	4.860029162	4.429229659	4.515619192	5.042948801	4.440826768	4.314784539	4.722338899	4.74552917	4.867101763	4.106768252	4.602190589	4.472236846	5.242160825	4.701641671	4.615734671	5.032012803	4.415791697	4.23489207	4.904831055	5.019669699	4.316230267	4.394266845
10047_at	1.644900112	1.59602806	1.812545529	1.739039755	1.774705364	1.646786691	1.450873709	1.612203196	1.574125863	1.608179009	1.631886275	1.428546936	1.623899045	1.602700186	1.608927517	1.65881844	1.604468989	1.647083837	1.625519539	1.633802375	1.569016491	1.602740834	1.573283161	1.529624198
10048_at	7.883064376	7.911184325	7.759377881	7.602200774	7.917703888	8.055203474	7.88224249	7.714398831	7.865215641	8.072902337	8.051351362	7.907648428	7.85567425	7.897047594	7.964422033	7.743278234	7.820852613	8.171066195	7.716506724	7.817369523	7.780870478	7.952941814	7.923656529	7.865959362
100498859_at	2.003414377	1.720151723	1.717265663	1.644398375	2.030997871	1.568545242	1.914037808	1.615300833	1.640583968	1.609975972	1.785495095	1.500935172	1.627025708	1.45595567	1.569528904	1.460435925	1.93883484	1.378350445	0.983443943	1.572299886	1.389448013	1.730620489	1.803446338	1.825680835
100499171_at	1.630260006	1.592467368	1.122838807	1.329963409	1.139708174	1.62332878	1.476521236	2.000953039	1.425211482	1.526807366	1.919851336	1.358993315	1.465687174	1.498663617	1.215228677	1.798816789	1.454645177	1.754308371	1.383712513	1.326746911	1.338363291	1.400167519	1.673580989	1.426235107
100499177_at	5.321167892	4.171691671	5.17186178	4.752459214	4.636132677	5.351117635	4.825109092	5.430531491	4.926667062	5.895871646	6.118245316	5.260356874	5.016715554	4.456543333	5.75578542	5.043602957	5.327318206	5.745913236	4.831588181	5.147213384	4.621066133	5.486949367	4.408483628	5.182788222
100499183_at	2.812813132	2.900167399	2.286347755	2.365664279	3.164652145	2.248338042	2.945012381	2.379290588	2.391326979	2.797145146	2.533862754	2.474199618	2.45085144	2.624061221	2.01106661	2.000587493	2.966167543	2.91695321	2.869982289	2.304664413	2.51401241	2.917509989	2.521254565	2.597538109
100499194_at	1.954103916	1.945180718	1.607461272	1.873003357	1.596370387	2.244996363	2.286787808	1.657064467	1.480375033	1.755918062	1.706076124	1.696514056	1.566240269	1.683640821	1.582138339	1.400259693	1.890821129	1.84842034	1.50549437	1.585313807	1.518395618	1.607461272	1.726693018	1.894767616
100499227_at	4.907156455	5.161930629	4.799408196	4.824077856	5.462574938	5.004746835	4.95265809	5.17981048	5.014499072	4.875889116	4.82754702	4.921227654	4.805826794	5.325961511	4.389481613	4.901504078	4.433661989	5.864672396	5.710779601	5.394876592	4.98663814	4.862756835	5.430944559	5.451770025
100499405_at	1.817954938	2.052593108	1.735793424	1.688991132	1.745833693	1.554542513	1.706383717	1.548554998	2.176202018	1.540774593	1.676287608	1.765921757	1.951552928	1.989470111	1.694155143	1.994235788	2.122921975	1.456561615	1.701707822	1.730035018	2.433989394	1.738303862	1.983607864	1.912109666
100499466_at	5.640550673	5.460132252	5.541078989	5.664099181	5.44116449	5.84103163	5.788527742	5.328633314	5.68038627	5.634194237	5.685838503	5.774040212	5.647724386	5.586494099	5.603729011	5.618076126	5.56709638	5.641584381	5.591341131	5.408737313	5.612968118	5.704147591	5.715020579	5.584064452
100499467_at	4.691889551	4.76157178	4.291048071	4.75217601	4.558469226	4.750534459	4.25677105	4.785497541	4.20672622	4.950430891	5.267109493	4.321276363	3.914604084	5.084408337	4.810999948	5.211907831	5.15873889	4.829595665	4.535916798	4.73730341	4.427318704	5.376714446	4.306071878	4.592234624
100499484_at	2.747153128	1.504539255	1.110573849	1.827612703	1.262603213	1.176579635	1.000809837	1.823496107	1.32061886	2.68452132	1.371339736	1.322375356	1.867550867	1.053018383	1.117256148	0.937879	1.480839088	1.041593608	0.976866764	1.876718743	1.008746707	1.704200563	1.901631254	1.195880048
100499489_at	5.797535545	5.750611573	5.168753741	5.463278679	5.796563342	5.688275229	5.780576694	5.373263588	5.651994159	4.816379366	4.848714734	5.641926584	5.784286588	5.974350789	5.149615544	5.762187984	5.624604355	5.367212327	5.644516287	5.677642218	5.761289523	5.504645688	5.72792824	5.923073547
100499497_at	1.623605574	1.629252126	1.684537615	1.666147469	1.772345896	1.703450739	1.437803275	1.957109407	1.831069947	1.839314115	1.951411102	2.171462021	1.678951414	1.827663959	1.472544303	1.879016832	1.889405503	1.588640628	1.690862124	2.006794379	1.594139833	1.73074177	1.620029726	1.840257885
10049_at	5.708607043	5.913751087	5.891215595	5.420336732	5.645990649	6.169324347	5.627584479	5.652361341	5.613964607	6.370293281	6.153005151	5.743948379	5.847012583	5.625100195	5.785417362	5.633726084	5.270300988	5.901298375	5.796010076	5.486170919	5.708331263	6.030252065	5.819134678	5.795545822
1004_at	1.873919527	1.841707584	2.151271782	1.833208996	2.246569281	1.584062314	2.018211481	2.384476271	1.90789244	1.459288186	1.620225063	2.109156574	1.870818542	1.91708603	1.422690669	1.649367167	1.982503324	1.58298213	2.533244689	1.860966356	2.384599771	1.6626414	2.2814793	1.878931136
100500773_at	1.431514295	1.473401067	1.681228659	1.46030776	1.773209063	2.106544303	1.564238145	1.285753835	1.537129148	1.312395142	1.336565196	1.509475366	1.485329327	1.297965734	1.330502978	2.313005723	1.338468705	1.510767693	1.665736157	1.625302674	1.783027712	2.129919815	1.799611641	1.695385426
100500801_at	1.776582706	1.902568142	1.687864601	1.700491266	1.708905336	1.626902102	1.826935378	1.915603736	1.94301293	1.744857106	1.859962377	1.963254385	1.842714543	1.908789739	1.799637871	1.871897881	1.767775604	1.560058668	1.783757251	1.910442376	1.740485135	1.761796758	1.768369627	1.917168947
100500802_at	1.335400212	1.436119647	1.483345618	1.513972159	1.279353704	1.158685847	1.344523787	1.311385944	1.438441629	1.71721605	1.536304093	1.34499051	0.989030476	1.374461723	1.401536583	1.244549201	1.64347508	1.213223444	1.438507349	1.192799	1.111917944	1.571036116	1.183290683	1.043856795
100500803_at	1.281795775	1.616255634	1.619496495	1.198904436	1.871352113	1.485383479	1.493002551	1.437120854	1.389013886	1.7210262	1.46992314	1.513222811	1.671434733	1.653243693	1.544743029	1.447629956	1.867629885	1.342412021	1.595047919	1.482411617	1.595047919	1.448342421	1.306477356	1.515049162
100500807_at	1.173378394	1.141323296	0.872057444	1.625569022	1.068014538	1.182881271	1.15479569	1.210461065	1.347002763	1.164053168	1.13559291	1.214205451	1.500278738	1.277587558	1.158236569	1.287268162	1.148634707	1.195355361	1.010188597	1.311960522	1.39828376	0.956931233	1.347416359	1.221004222
100500809_at	2.204979063	1.913037479	2.176290153	2.340153468	2.033412668	1.685783836	1.493536667	1.877697295	2.024177532	1.798353516	1.370621313	1.960190667	1.907376431	1.697336265	1.979905125	1.963529177	1.955246028	1.664905284	1.65385347	1.48917378	2.202337796	1.82115418	2.283147805	2.268760377
100500810_at	3.652942324	2.543066283	3.472790069	3.394343765	3.196525902	3.461778484	3.171286133	3.184172528	3.111515881	2.949784865	3.092793009	3.376617368	2.992428306	3.480184503	2.601325235	3.577197368	3.080491511	3.921868927	3.068663105	3.142140099	3.345392487	3.437822342	3.38621352	3.272694053
100500811_at	2.955301757	3.051459132	2.79651064	4.026839594	2.895427531	3.745011597	4.061505538	3.002498593	4.250802744	3.97269326	3.136868569	3.304210372	2.213970127	2.856873405	3.129287149	3.541605694	3.075401071	3.29313209	2.14967375	2.884359598	3.111886275	3.097222935	2.53361367	2.842436454
100500812_at	2.379915728	2.874080528	2.093871139	2.694322942	1.99899423	2.134267446	3.770106033	1.832761939	2.370474264	3.318098264	3.548574916	2.467727648	3.252877951	1.997019206	2.648108948	3.20644964	2.25250979	3.160805324	0.933916577	2.417166386	1.84257258	2.655488404	2.92686296	2.122644809
100500813_at	2.320417212	1.64428937	1.308274417	1.471536983	1.914067435	1.126180835	1.691288537	1.984844723	1.437366714	1.333662646	0.944160038	1.42444989	1.665791728	2.604438305	1.398681832	1.598402999	1.474500368	1.447522266	1.733031543	1.677867421	2.407266385	1.719260181	1.692694764	2.036613698
100500814_at	1.50528545	1.497325611	1.541203483	1.569798961	1.718716773	1.372694697	1.952591005	1.369594696	1.685013662	1.540842672	1.400593529	1.428932136	1.493737134	1.670023077	1.534296647	1.664923929	1.784434314	1.624684437	1.749720825	1.551265936	1.621820933	1.602125062	1.606423019	1.879704333
100500816_at	1.308927235	1.566240269	1.172214092	1.659510976	1.321078854	1.117070412	1.626266167	1.436167841	1.280624813	1.374222297	1.556998299	1.204219419	1.319535641	1.252823541	1.076317602	1.307123658	1.441679645	1.439302701	2.039612301	2.220416284	1.219467344	1.566856039	1.569865812	1.563386018
100500817_at	1.715581955	1.647802392	1.794129842	1.710191099	1.821048448	1.747549212	1.639077201	1.638465999	1.746383316	1.873197748	1.716448135	1.70133297	1.778605774	1.753729717	1.665614397	1.62060809	1.75912849	1.849506039	1.443721863	1.625671292	1.644027059	1.603112404	1.722839321	1.630264543
100500818_at	1.867701556	2.003762971	1.580536975	1.626188568	1.630042146	1.500096768	1.533924601	2.097049152	1.545980246	1.161472072	1.536401581	1.509353124	1.708014375	1.522873397	1.192473248	1.616114725	1.362800307	1.461959175	1.466791131	2.011196324	1.343561615	1.491084567	1.311158689	1.483581276
100500819_at	1.619039889	1.610589944	1.755975877	1.656733262	1.899600459	1.399109542	1.956937207	1.825735085	1.547632317	1.851885967	1.647518495	1.689580188	1.303475016	1.577975443	1.752440483	1.587691491	1.506066413	1.741264971	1.560737324	2.223092011	1.630924717	1.731517005	1.69963282	1.43456075
100500821_at	1.308755006	1.695257177	1.306502759	1.23457742	1.305192198	1.205159342	1.976680597	1.749076326	1.465796069	1.334501434	1.409585116	1.401295439	1.333022269	1.113391913	1.433626884	1.556459967	1.474607117	1.283694838	1.595671675	1.42072853	1.202234882	1.313325221	1.224951672	1.50781511
100500822_at	1.868919344	2.191493234	1.834227081	1.63190798	1.548629173	1.9938452	1.962817747	2.046304562	2.455780007	1.811431145	1.785225923	2.123911805	1.715438897	1.893995418	2.311006469	2.229832861	2.123042571	2.260615466	1.707489289	2.435693415	2.014128299	2.899231466	1.879737071	2.041307986
100500823_at	1.591363489	1.248312416	1.150254822	1.401902513	1.501451187	1.293965313	1.502069589	1.443086769	1.312252322	1.311442263	1.309881548	1.381685633	1.396424796	1.403944376	1.314689462	1.255912351	1.268462475	1.346238332	1.529237806	1.339162547	1.3847255	1.477127202	1.310109856	1.329415967
100500825_at	1.247836406	1.231559147	1.31031611	1.314562145	1.250686136	1.385142087	1.262732237	1.487815566	1.544261386	1.22560559	1.153338727	1.470113618	1.343128917	1.369556716	1.271788127	1.564785039	1.809873738	1.141395283	1.494025973	1.262948756	1.794413597	1.280768702	1.619488351	1.57879
100500826_at	1.83062012	1.749965183	1.895245135	1.717033465	2.205871414	2.116589967	1.952238891	1.709614699	1.464561916	1.830841769	1.635682172	1.635356139	1.730447809	2.016214182	1.545061604	1.686872951	1.556144842	1.830438881	1.713232392	1.814954	1.539811621	1.755403189	1.713644047	1.542464779
100500828_at	3.789621439	2.725990214	4.020333024	4.096567057	3.830048402	4.508915873	3.790857585	3.809790561	3.660402894	4.504167775	4.747293762	4.356828431	2.716716368	3.446015264	4.630195129	3.072315244	3.946986332	4.374901148	3.641599277	3.820404871	4.060918266	3.495865228	3.936824163	4.110358937
100500829_at	0.998377211	1.323005399	1.777500212	1.58023284	1.48809853	1.394199567	2.003166287	1.360400756	1.405629619	1.466830319	1.539779146	1.700867363	1.147715729	1.312188431	1.20036033	1.354439558	1.462540372	1.849809487	1.256522349	1.497418915	1.330980921	1.600775251	1.374889689	1.303811049
100500830_at	1.477110981	1.670059391	1.394005933	1.539248317	1.263757037	1.579928965	1.940226339	1.871175358	1.442147576	1.451469351	1.666616756	1.314856002	2.008108338	1.385651596	2.121658772	2.04658255	1.744857106	1.502509406	1.441095049	1.536691981	1.571563756	1.300142484	1.532995453	1.431186402
100500831_at	1.313078305	2.106693651	1.386927615	1.50514102	1.496858128	1.37873427	1.463913096	1.374798244	1.405990791	1.292937837	1.38529187	1.311410742	1.234595018	1.422688539	1.453026284	1.435838976	1.596604976	1.337095826	1.381161215	1.909421649	1.665441896	1.598859012	1.354888863	1.363090771
100500834_at	1.206007246	1.822354098	1.471983927	1.354364152	1.17600898	1.843587445	1.172854877	1.330690953	1.132582631	1.072601593	1.024079638	1.247823015	1.201550659	1.177489881	1.621698762	1.269422347	1.12674551	1.136414768	1.135997401	0.971108676	1.002687522	0.824271295	1.508439096	1.237480787
100500835_at	4.886912282	5.73682354	5.126372175	4.487139303	4.234802492	5.137714763	5.005450545	5.033435778	5.103086596	5.360937074	5.032026295	5.091561407	5.042533721	5.260449501	5.29893721	4.845483248	5.055064865	5.386878272	4.656072011	5.641988066	4.925358015	4.857702608	5.2769617	3.829602009
100500836_at	1.401967759	1.477396227	1.51524306	1.356908869	1.075478973	1.124810804	1.161083593	1.290678142	1.796696623	1.215563203	1.350785049	1.338166004	1.397961076	1.372863244	1.150604881	1.298007166	1.36130436	1.080492279	1.130010436	1.218436442	1.309061027	1.399503623	1.372824878	1.17207073
100500838_at	2.765536978	1.375660608	2.322462503	1.089664705	1.263022996	1.530894738	2.345890376	1.82995121	1.641551997	1.513316189	1.7035964	1.839330763	1.227586053	1.475987918	1.447311481	1.808752327	1.439052848	1.264628721	1.035886564	1.019259641	1.528519323	1.578665779	1.337074883	1.33193046
100500839_at	1.500783347	1.390311788	1.351615035	1.423694135	1.236668204	1.591571233	1.310108651	1.903294549	1.29620061	1.2837953	1.179490106	1.345333392	1.216601327	1.162160762	1.276152995	1.080344223	1.466086929	1.345155506	1.394988665	1.326746911	1.332362546	1.356561734	1.20283897	1.193725505
100500841_at	1.942047024	1.860757023	1.932196869	2.05730235	1.931046367	1.877615132	1.739780772	1.973822724	1.693991984	2.507068552	1.595431784	1.97755469	1.833190811	1.878484368	1.605232996	2.156741115	1.997936197	1.878202638	1.721756171	1.682285567	1.793338854	1.771351053	1.834698466	1.461659494
100500843_at	1.82338629	2.088137948	1.816788041	2.300868193	1.49617282	1.708089948	2.338389378	1.795686604	2.494046354	2.242439176	1.931134745	2.105706246	2.275789769	1.956160877	2.519530907	1.496654649	2.319613738	1.708448771	1.434315938	2.141746477	1.911943759	1.760505886	1.776582216	2.725181552
100500844_at	1.479888162	1.677243164	1.351461449	1.527179839	1.551942438	1.532925757	1.55231135	1.559804587	1.50874015	1.56745927	1.37533285	1.399973723	1.539651103	1.650444778	1.427704556	2.032549342	1.461277762	1.385730907	1.487070732	2.516606952	1.567506644	1.59306481	1.683924844	1.402901956
100500845_at	1.958537317	2.837759745	1.924107988	2.168364474	2.021022299	1.661900244	1.624448189	1.633125991	2.285747991	1.542506784	1.979697327	1.964595044	1.925655608	1.620857101	1.895312591	2.111125537	2.96670252	1.702256332	1.770031077	2.018700666	1.736747891	2.389464179	1.920460035	2.499393173
100500849_at	2.078443235	2.57795865	3.983984368	4.033092783	4.262041375	3.531359094	1.556960125	2.884695131	3.095549638	3.362315162	3.915517604	3.954220232	4.198922547	4.483160026	4.762313834	2.196959398	1.561766051	3.037158048	3.742524892	2.286578342	2.534328114	4.05326523	3.141978578	2.416680226
100500850_at	1.063702107	1.465729907	1.111372282	1.616313858	1.371890577	1.373130383	1.264477992	1.344824407	1.482574306	1.242012856	1.408911282	1.523515807	1.271390078	1.295178211	1.341022002	1.248929702	1.408564575	1.153312409	1.564526464	1.300759865	1.241835416	1.152322348	1.347027748	1.209365202
100500851_at	1.671638763	1.758266568	1.865885085	1.865657892	1.637997066	2.025809319	1.875191558	1.846158123	1.591251029	1.819559884	2.190973589	1.942187367	1.794178674	1.882254494	1.90722422	1.610520104	2.035708626	2.244724501	1.825524039	1.816350717	1.827352443	1.776964815	1.711443394	1.715233484
100500853_at	2.758631014	2.72722944	2.908770547	2.781504027	3.634362726	2.661302571	3.164273001	2.880826329	2.739153588	2.615420208	2.808960317	2.511064423	2.323556212	3.319935074	2.713549443	2.548117596	2.966319267	3.31997408	2.660592178	2.976203739	2.323346568	2.694636718	2.691796491	2.42283529
100500854_at	3.212359285	2.556452069	3.425263156	2.527182118	2.999853276	2.989530538	2.70721043	2.753328638	2.85934768	3.24958198	3.701864891	2.915271193	2.695829591	2.633755134	3.234669167	3.128912305	2.853732756	2.404444169	2.984426972	2.316939909	2.945084139	3.191637621	3.115735514	3.311115506
100500856_at	1.087354474	1.253774817	1.141823449	1.090871313	1.35985016	0.926813587	1.138111455	1.350037567	0.980047706	1.164351628	0.899739038	1.101576518	1.180259349	1.136190707	1.0082159	1.034543412	1.28251451	1.357591658	1.154978419	1.57980017	1.219789841	1.590753123	1.534580712	0.847041695
100500857_at	3.860194951	3.068078167	3.736755238	3.476292523	3.352724758	2.770576103	3.0461748	3.071976526	2.867946263	3.663364159	2.943504945	3.678031776	3.366883065	3.670558876	3.278485335	2.341528821	3.808274471	2.735153166	4.00182889	3.345647735	3.592572119	3.414821292	3.182139607	3.432489876
100500858_at	3.717888587	4.300764689	2.781839909	2.821282212	2.895749955	3.052971172	3.008277377	3.48060229	2.863228896	2.58253002	2.940169503	2.226874845	2.800751156	2.036428664	2.689746984	2.196140281	3.410979816	2.358216636	3.882481103	3.716755304	2.951395902	3.218707371	2.573052882	3.093584574
100500859_at	1.505005063	1.531317237	1.555681546	1.326142241	1.814859686	1.240779661	1.60960653	1.532882565	1.298232869	1.536899389	1.564546695	1.491177515	1.587778814	1.460622826	1.476042232	1.663933489	1.42317429	1.578010401	1.589911701	1.68669108	1.451858005	1.526249397	1.498808953	1.654842938
100500861_at	2.87873026	3.098058342	2.341989252	3.290008888	2.589877756	3.047762932	3.212077066	2.980892235	3.372158156	3.75469319	2.802380022	3.48594083	2.285863517	2.678863212	2.34433924	3.352782384	2.917712769	3.261084758	2.621983937	2.899366464	2.559339024	3.143141243	2.72227104	2.777856372
100500865_at	2.743134581	2.14097937	3.254799866	2.423129745	2.345824008	2.531708123	2.379568413	2.851166427	1.813197876	3.298469172	2.859257219	2.487325883	2.799816875	2.151600122	2.853204823	1.473656044	2.192366498	3.353803052	3.007751786	2.315746291	3.488755953	2.440050997	3.568599499	1.955460173
100500866_at	1.357016915	1.424448249	1.692046652	1.483168619	1.512084973	1.968781301	1.405063233	1.43935221	2.125865265	1.752623228	1.645666573	1.423010693	1.535968698	1.351447442	1.722066179	1.570262106	2.076139687	1.704265629	1.680060183	1.642755263	1.30184211	1.643382708	1.641237294	1.660536096
100500867_at	1.351705597	1.262096641	1.270438445	1.170922426	1.097452571	1.362932455	1.313939199	1.179453381	1.440973033	1.145672862	1.154351598	1.422600308	1.202351844	1.281822273	1.274609124	1.131197747	1.565044122	1.404513326	1.278501876	1.107300244	1.41834059	1.353055782	1.450291041	1.397322862
100500868_at	1.486938025	1.57186482	1.541991272	1.277853192	1.623305192	1.366918987	1.497624936	1.304054692	1.398604889	1.396216474	1.476521236	2.069537368	1.481846066	1.642373231	1.5950788	1.687522446	1.553769415	2.055603103	1.428671025	1.546008309	1.700929299	1.622474162	1.608256546	1.743856801
100500869_at	1.363655921	1.545725927	1.701513322	1.616684176	1.658708062	1.495041504	2.324548315	1.505979533	2.272165345	1.130438645	1.548737575	1.664569611	1.284979208	1.330337013	1.254237727	1.156027761	1.510440707	1.331552929	1.769408857	1.973144312	1.456605496	1.427954327	1.393760159	1.172586071
100500870_at	1.954036738	2.579783789	1.850341529	2.111902355	2.417172518	1.850851747	1.710602618	1.640855519	1.936070718	1.815768205	1.587782556	2.597534632	1.795655216	1.793478614	1.648421814	1.630806218	2.002503288	1.74527647	1.425211482	1.62585815	1.664058827	1.797082455	2.148571592	2.208765329
100500871_at	3.644240176	4.067398615	3.995470741	3.272463876	4.071197353	3.143459122	4.155632424	4.491083546	3.941761378	3.364179084	3.245209956	3.156549219	4.39394791	3.181448364	3.54769783	4.131446462	4.116777747	3.812728107	4.224760508	3.89211713	3.409376024	3.581486252	3.451882903	2.991754334
100500872_at	2.144928766	1.471358185	1.856183437	2.21874693	1.890989465	2.07468957	1.529056638	1.747836182	1.492999566	2.449056912	1.848493261	1.436147205	1.421721651	1.606423019	1.637466594	1.556833432	2.118967852	1.883876065	1.720439077	1.811863437	1.900714649	1.801604399	1.633206958	1.469340403
100500873_at	2.070980595	1.793005825	2.184882735	2.061493382	2.958279862	2.442760761	3.246132831	1.894193286	1.249306357	2.814208025	2.377066107	1.762837897	1.582860374	2.208221564	2.151463605	2.700003871	2.299532844	1.926815012	1.646296	1.810677145	2.386444323	2.174577748	1.492206548	1.64849547
100500875_at	1.621545604	2.066648631	1.776898483	2.090279446	1.48798361	1.568609249	1.918017208	1.660938697	1.506849062	1.576734704	1.576476588	1.493192348	1.72092354	1.526730643	1.794861706	1.939403262	1.309924073	1.693225042	1.596000166	1.744824686	1.607125817	1.55789587	1.730603666	1.780452792
100500876_at	1.752285864	1.248928826	1.371797827	1.215219753	2.109119729	1.023034968	1.894861931	1.240246646	1.56414793	1.780431736	1.097819572	1.274762486	2.109119729	1.398707838	1.935259811	1.341611736	1.704200563	2.414237273	1.615432518	1.95294274	1.340179762	1.27438746	1.32946113	1.188197186
100500877_at	1.920308413	1.644535689	1.376934914	1.29620061	1.735256638	1.307435366	1.352761093	1.495368713	1.398726464	1.371580066	1.219749616	1.508184203	1.193838328	1.388354642	1.309245953	1.36168514	1.361320833	1.113075959	1.334752283	1.328064926	1.19185189	1.356972647	1.174203456	1.453246337
100500879_at	1.41797178	1.677468199	1.296776917	1.134297433	1.332268852	1.427699554	1.163706824	1.505006519	1.428828471	1.383692743	1.264759726	1.086143047	1.448898398	1.182344019	1.021058967	1.159170598	0.947711923	1.559596102	1.241886746	1.634408091	1.457681547	1.430740524	1.344421127	1.197695654
100500880_at	1.661130176	1.261463009	1.684600148	2.388613267	1.550599548	1.414806079	1.697033891	1.715192143	1.888652461	1.818767197	1.273368391	1.769238574	1.386358066	1.338554986	1.395858755	1.462543685	1.782685716	1.23147899	1.343611625	1.488748778	1.396748456	1.33363111	1.157204811	1.283625469
100500881_at	1.312891341	1.519811528	1.351609375	1.280497576	1.403589049	1.438132614	1.133705281	1.178923928	1.268365127	1.285604835	1.204747904	1.316894591	1.322539205	1.431912798	1.240797953	1.55789587	1.315212359	1.32163605	1.105983622	1.356258723	1.353345701	1.279499932	1.336181073	1.077810057
100500882_at	3.452640173	3.847579391	3.768632234	3.019471492	3.33157741	3.482896102	3.286247114	3.525472485	3.361501152	3.283212449	3.454291665	3.014630545	3.967904047	3.437943489	3.74651674	3.109282521	3.465988877	3.507799921	3.027310587	3.92070861	3.956038931	3.838292186	4.406528589	4.074645798
100500883_at	1.451064246	1.34391412	2.342044352	1.659510976	1.535544615	1.137368659	1.305886868	1.022767845	1.336689641	1.142208646	2.078893362	1.820494708	0.987646948	1.780431736	0.95787903	2.653575059	1.195275005	1.22406905	1.91254644	1.268198072	1.061378731	1.198801632	1.496464515	1.137464013
100500884_at	1.64170187	1.62577428	1.40868406	1.461349203	1.696998711	1.526634935	1.572445405	1.43289663	1.565185739	1.937376143	1.585118521	1.885688069	1.572211776	1.667897933	1.558868273	1.933062886	2.23231874	1.981226372	1.791405426	1.517208553	1.357033143	1.525888774	2.31740411	1.878461283
100500885_at	1.73335594	1.713531067	2.497406734	1.894749983	2.117776656	2.084212585	2.486489509	2.403668016	2.173322647	2.567313606	2.095309731	1.804586491	1.908956877	2.473293264	3.183598701	1.731531576	2.110302765	2.341461812	1.708729705	1.458524426	2.427343759	2.73814476	2.045064484	1.784583193
100500886_at	1.557306139	1.566860187	1.718633303	1.873353319	1.679961468	1.536319233	1.884748818	1.54580802	1.563047313	1.520755436	1.683250628	1.586213889	1.898131421	1.939560288	1.511126836	1.695039965	1.729048464	1.572249506	1.926685003	2.002428767	1.365064744	1.521514815	1.734554668	1.733738786
100500887_at	1.34590057	1.713415849	1.469936746	1.638493529	1.568457229	2.182235001	1.562808324	1.332602083	1.483082433	1.522471187	1.627503613	1.541000525	1.361648137	1.331337652	1.76445595	1.720227446	1.457764633	1.502696073	1.430030766	1.705362621	1.636358408	1.420877017	1.248142682	1.889132014
100500888_at	4.540247019	4.78180148	3.775795324	4.609733454	3.869070354	3.950742575	3.496518963	3.913384967	4.276460195	3.647607295	3.78967224	4.648064303	3.543103672	3.764994947	4.423261227	4.146181765	4.121484389	4.912616778	4.313417476	4.212547902	4.37052011	3.945106139	4.447333171	4.510647834
100500889_at	2.77738044	3.203209132	3.455024496	2.754518478	2.946550405	2.662547196	3.253833615	3.033014328	2.44564191	2.760699673	2.586258652	2.907792225	3.028418242	2.94039675	2.966213738	2.784442851	2.826436812	3.118282085	3.38186273	3.417356714	2.43985536	2.876778283	2.768964691	2.503017005
100500891_at	3.418979466	3.731394715	3.544397495	3.395038003	3.475845884	3.250313899	3.815952777	3.670706699	3.442553294	3.352059816	3.303821828	3.410322037	3.413765636	3.741018827	2.951773294	3.351347172	3.327400321	3.598548131	3.173800474	3.289036207	3.44649429	3.402768157	3.428614104	3.223736125
100500893_at	2.596530683	1.525206225	1.702360262	2.416549428	1.754013891	1.776676146	1.639247273	1.692083224	1.500135968	1.794984429	1.319294591	1.745751263	2.774645464	1.553862715	2.251009878	1.673884176	1.697100579	2.052680844	1.952406095	1.896089271	1.546509374	1.321522956	1.744384591	2.068942744
100500896_at	3.066260498	2.163104019	2.799132588	2.462629586	2.485271315	1.781895419	1.877764606	2.282391745	2.122497381	1.726012859	1.872191034	1.83190925	2.373137234	2.718860865	2.231861817	2.875035378	2.227425502	2.826395872	1.795112457	2.075174307	2.246853661	2.177084655	2.082711422	2.065800159
100500897_at	1.401828838	1.439702269	1.405789399	1.265177544	1.255972457	1.640572403	1.656274431	1.326468354	1.814626972	1.389672	1.560815745	1.577562699	1.467516025	1.543300133	1.387334629	1.558596262	1.475735705	1.388771342	1.548833844	1.394102211	1.403463212	1.469171346	1.323036637	1.598486082
100500898_at	1.16420844	1.432030887	1.42269889	1.541451744	1.425459319	1.612894125	1.542133882	1.441892521	1.49874359	1.405036574	1.417447707	1.26389997	1.430955506	1.505554931	1.318399459	1.488411768	1.340358931	1.352121116	1.362015893	1.629262345	1.621707807	1.714980132	1.357071435	1.436069801
100500899_at	1.416043486	1.50921998	1.74106876	1.639451087	1.821091505	1.564364842	1.373875312	1.680172934	1.33116655	1.190841112	1.349925376	1.230625364	1.393477348	1.375585277	1.4558188	1.533099536	1.532428987	1.646077051	1.944524317	2.08512235	1.539543909	1.624299091	1.324808147	1.829874235
100500900_at	1.609335151	2.258062291	2.400167954	2.229156039	2.542615475	2.369107929	2.420153674	2.753588687	1.962623557	1.857316172	2.75230557	2.421802909	2.379318509	1.862834128	2.602755543	2.661441979	2.801417329	2.4549603	1.818210134	2.592046857	2.68707098	3.066265063	2.429665216	2.872024143
100500901_at	2.147989323	4.337814622	3.025003849	3.257060052	3.405328284	2.989595454	3.826859033	4.359885416	2.922486353	2.909870235	2.20150729	2.151206486	2.240511628	3.23928655	2.342126169	2.885948615	2.880534479	2.784263034	3.888359452	2.993348863	2.337580733	3.254123726	2.562464314	2.431504043
100500902_at	1.356985184	1.255642768	0.977388579	1.245889236	1.352346445	1.008489655	1.032056026	1.188245609	1.282549023	1.157169242	1.35052886	1.145770819	1.152213342	1.25947804	1.323518342	1.291759362	1.113128095	1.172603942	1.209901531	1.293565949	1.296346472	1.229685677	1.282644209	0.917235593
100500903_at	1.353345701	1.638539672	1.375772367	1.207440486	1.52540173	1.349576903	1.592298562	1.794670053	1.52344732	1.33027982	1.80573371	1.18274077	1.145845747	1.635477468	1.306688021	1.85180714	1.58734891	1.218122415	1.380818663	1.498486887	1.353345701	1.680882394	1.410726203	1.061378731
100500905_at	4.432131454	4.169085948	4.373448771	4.474919532	4.47800039	4.832977972	4.554654813	3.921000688	4.500139124	4.921794024	4.822794505	4.324858921	4.723109434	4.387983113	4.268922828	4.519843435	4.784393715	5.260960098	4.54850257	4.180718248	4.399246437	4.910133953	3.889137146	4.88269248
100500909_at	1.350083173	1.097970522	1.443964143	1.322548514	1.40203786	1.370640024	1.164892662	1.724595526	1.787068217	1.480945635	1.213608819	1.335611921	1.311415055	1.414266744	1.279432785	1.055683588	1.3314056	1.214514399	1.552303928	1.418175271	1.339628951	1.385725221	1.473233721	1.479670061
100500911_at	3.331447245	4.31589684	4.050641912	3.324331991	3.702567282	3.879160411	4.391562857	3.778238656	3.531434675	3.604890113	3.819023391	3.583644887	3.413937115	3.601098733	3.723516087	3.831803203	3.62559192	3.416863868	4.237146929	3.967543605	4.115213938	3.583987103	3.775998918	4.046766014
100500912_at	2.142861281	1.810496474	2.13172814	2.225484719	1.652530019	1.570924492	2.452325908	1.087230396	1.818264148	1.844100194	3.387919579	1.799660547	1.755482495	1.750704518	2.077037669	1.70190758	3.659581051	4.280132945	1.908385797	2.030451541	1.332847339	2.431194344	1.401844747	2.860560369
100500915_at	1.362306833	1.397739699	1.214986946	1.34753917	1.30408648	1.384041023	1.58535707	1.423754794	1.327927241	1.327927241	1.240371847	1.367359444	1.325823617	1.593037105	1.371817717	1.331298321	1.334360803	1.538353618	1.466316662	1.630972826	1.429636522	1.362079789	1.409576041	1.327340003
100500919_at	1.388615461	1.440249541	1.921973938	1.669874175	1.699664105	2.132852548	1.456262521	1.790900319	1.853190195	2.277943622	1.826701559	1.819110555	1.406665937	1.932114528	1.845024893	3.006248046	1.962518381	1.77641647	1.329423568	1.4095014	1.568728581	1.853334	2.331567046	2.825278652
100500920_at	1.275239678	1.405231518	1.282466048	1.285919914	1.414498833	1.281877252	1.538710101	1.369537223	1.784333145	1.186241527	1.169826563	1.258366146	1.414915515	1.411758183	1.392659701	1.356535031	1.464777672	1.217102341	1.49110191	1.361490503	1.395547481	1.417566211	1.282466048	1.894031874
100500934_at	1.420540502	1.689422266	2.45051999	1.758659311	2.078488711	1.779451923	1.458985368	2.565524806	1.586846673	2.134108965	2.233244394	2.154766037	1.782087742	2.057208418	2.111056642	2.110518283	2.455548766	1.778061989	3.068421871	1.665698196	1.925501113	2.145215359	1.973852007	1.613026261
100500938_at	1.799283025	1.576435699	1.434529079	2.003201224	1.689226006	1.630698577	1.54995519	1.578060937	1.255170127	1.591820779	1.694859931	1.880050462	1.441487907	1.277119904	1.980022728	1.894191245	1.536507171	1.568461089	1.532995453	1.651079342	1.486934326	1.409663145	1.634356258	2.215643249
100502572_at	2.403656387	2.349825152	2.172085895	2.353922564	2.124620036	2.328912274	1.752874737	2.931292999	2.631883328	2.053314906	2.022674264	2.826024119	1.880081964	2.228999951	2.528279107	2.341405735	2.182855908	2.296359732	3.204872899	2.132712944	2.133955103	2.24621392	2.555191961	1.918040969
100505474_at	1.34265597	1.447577706	1.383189433	1.429219483	1.480961545	1.44370002	1.379605041	1.379049651	1.71207705	1.490311348	1.504473234	1.4050476	1.421403112	1.591042365	1.31903069	1.466581715	1.365438009	1.836174448	1.441055235	1.430400203	1.556130532	1.403994881	1.479380106	1.519043738
100505475_at	2.184600424	2.128631054	2.155306633	2.481125828	1.698079159	2.457660482	2.127516205	2.252718079	2.016615611	2.586564745	2.045412446	1.908842904	2.200307438	2.188708066	2.232405753	2.013359561	2.205306876	2.168557867	2.243719822	2.514085467	2.457976975	2.573452113	2.449896579	2.123379082
100505477_at	1.817280542	2.07367411	1.940343041	2.054120812	1.853968467	2.230523742	2.127843743	1.950018572	2.314957165	2.244284726	2.256467178	2.253287534	2.145024688	2.206350746	2.494832048	1.65927981	1.958264939	2.224691404	1.890038369	2.380322293	1.652954894	2.068872762	1.577015357	1.842370455
100505478_at	1.310634723	2.217671722	3.011132603	2.365164716	2.792850913	1.665677418	1.911075994	1.886233376	2.312252955	2.57573231	2.85704544	2.297606891	1.803869949	2.324049859	2.354419713	2.260708922	2.164416058	2.379904395	2.318746057	2.559909143	2.0184147	1.888559821	2.417813632	1.901637318
100505483_at	1.889860879	2.269536627	1.830029755	1.977636908	2.134036478	2.608045241	2.01649034	2.344503403	1.922998983	1.791754262	3.125720114	1.96370115	1.687136063	2.116950726	1.978524368	1.917052084	2.625342372	1.642065485	1.943257307	2.572466697	2.205559999	2.15851523	2.244254213	2.371655572
100505495_at	2.094446064	1.898817828	1.554311304	2.25366331	2.170750364	1.989695656	1.739199411	2.095163082	1.46270952	1.915669507	2.004414745	1.445452591	2.211942428	1.683594957	2.017207837	1.865646112	2.051642521	1.876062273	1.839274571	1.772001289	1.828371689	2.143203493	2.190505312	1.965085964
100505498_at	1.602223502	1.586700725	1.569049155	1.790303304	1.620662753	1.655678834	1.648991434	1.648108638	1.780309623	1.742043984	1.680031366	1.620726079	1.870097487	1.524554097	1.758255343	1.649582006	1.688936676	1.614219197	1.620559922	1.744980778	1.694651018	1.739706884	1.782118098	1.782255142
100505501_at	2.115632544	1.480944791	1.772621275	1.500619236	2.66914265	1.400593529	1.962578002	1.97451167	2.004205758	2.015877182	1.694269281	3.388080581	1.775805533	2.104281809	1.708679414	1.92653839	1.524238445	2.067707385	1.770035656	1.700323189	3.106344411	2.147350592	1.893653053	2.300119403
100505502_at	1.41088173	0.975679377	1.305587178	1.223684224	1.349143647	1.363712624	1.543551513	1.421346595	2.464325037	1.531380085	1.294712827	1.778516699	1.204336716	1.741427187	1.351546449	1.145643896	1.811767359	2.062035847	2.043257869	1.573358188	2.272929704	1.55789587	2.27768985	2.207396299
100505515_at	1.839006119	1.786303894	1.885220908	1.876576918	1.503226373	1.702911593	1.738015147	2.129434671	2.413018749	1.450553005	1.849881362	2.394827173	1.747164168	1.853915707	1.503447203	1.540704217	1.667575099	1.757613434	2.2521246	1.74827114	2.085800341	1.955448611	1.856107348	2.483700962
100505518_at	1.540727473	1.468595113	1.423553203	1.602634227	1.55224183	1.582963761	1.455711308	1.495295343	1.661917554	1.796081126	1.58945974	1.570753629	1.443118428	1.828224806	1.532255497	1.451726867	1.388624447	1.517670259	1.381894431	1.807439564	1.645148083	1.575519221	1.514421228	1.696362493
100505530_at	2.133923518	1.37080048	1.392911497	1.612263061	1.65984485	2.318388932	1.612014385	2.410188749	1.704200563	1.649937958	1.456806791	1.936389566	2.293833943	1.489565209	1.870766479	1.409470393	1.652218094	2.285373367	1.732702901	2.297675683	1.478330209	1.45235312	1.745103633	2.612045036
100505532_at	1.37949339	1.505663739	1.703671033	1.451356204	2.353045648	1.723271119	2.664393764	1.588868639	1.559522505	2.294149171	1.923344943	1.605693399	2.504213364	1.373276363	1.37641323	1.698069915	1.862072253	1.938910591	1.876140748	2.41350264	2.395324219	1.692353571	1.796847727	2.411879863
100505534_at	1.920208535	1.720392757	1.788755328	1.885445245	2.067500888	1.748226288	1.786391455	2.09124696	1.6629581	2.004985324	1.706121072	2.35021695	1.877325117	1.897020212	1.939838012	1.802450609	1.847515425	1.991061443	2.220773049	1.873926404	1.995985294	2.063005412	1.678496673	1.899104567
100505536_at	1.688052218	1.950128708	1.570623298	1.593127988	2.156513244	1.780897497	1.770033609	1.793056475	1.576857642	1.846558838	1.76991835	1.635558714	1.677253993	2.555594816	1.730971635	1.717383991	1.870446737	1.816896973	1.995232176	1.934540146	1.855878737	1.800457636	1.833544923	2.262157811
100505538_at	4.470831546	4.333780386	4.191062551	4.146739489	3.988958981	3.885616072	4.363340811	4.231524591	4.577647461	4.233075722	4.539477459	3.95926911	4.428754271	4.487972947	4.406208459	3.977993812	3.956127388	4.60098227	3.84028541	3.654510533	4.422028736	4.344674976	4.211542699	3.811003822
100505540_at	1.695453603	1.611518979	1.836667269	1.766791195	1.511210757	1.773999762	1.675034743	1.647676465	1.853190195	1.43763451	1.573845976	1.956890899	1.586876736	1.768824587	1.868318876	1.697213003	1.519033671	1.704652031	1.376077061	1.718544551	2.016467383	1.53613308	1.52533671	1.957772623
100505545_at	1.80391606	1.775457646	1.775413693	2.102126321	2.005507679	1.64868077	1.603096801	1.787587234	1.948580166	1.763792451	1.740472472	1.659687281	1.733913692	1.868049752	1.715111646	1.783589475	1.645320141	1.742441055	1.808312988	1.900256677	1.627223312	1.825308502	1.855026724	1.841911743
100505547_at	1.797485476	1.769067797	1.561011207	1.433778061	1.548966596	1.563535573	2.183692015	1.673866633	1.8357805	1.600837727	1.588100854	1.575728719	1.715313493	1.108178959	1.446137991	1.915361843	2.080584787	1.387321313	1.445825925	1.493288834	1.743497655	1.359660257	2.023031857	1.450415756
100505549_at	3.025815889	3.435775799	2.82581306	2.720760632	3.162244062	3.210205365	2.919054035	3.353397525	3.729355739	3.945410722	3.304428322	3.49625074	3.582863481	3.55623465	3.217871837	3.043518036	3.039538865	2.732117212	2.975365286	3.026592061	3.25818854	3.433182466	3.013881869	3.168778872
100505555_at	2.647822372	2.766444675	2.529497325	2.348652155	2.601472644	2.302202968	2.407144222	2.581212563	2.376727252	2.247607289	2.431752751	2.484204598	2.735169148	2.438710523	2.563278943	2.389034685	3.139237657	2.392300309	2.597230779	2.905561373	2.628067914	2.534208547	2.542806276	2.695833491
100505561_at	1.268207895	1.599631443	1.225052961	1.707584639	1.753372275	1.515777049	1.619481755	1.451540446	1.716926316	1.509950209	1.388527614	1.452977637	1.979525831	1.883565642	1.629627508	1.717981125	1.511844777	1.779295557	1.493564495	1.637212449	1.638076648	1.874886827	1.712314112	1.611023708
100505566_at	2.187780266	1.700724573	1.691841266	2.175845269	1.714015519	1.88809126	1.59504973	2.305567489	1.876923808	1.985126828	1.688359653	1.900421074	2.062644715	2.281977227	2.54007209	1.641407946	1.465769009	1.580919043	2.081289944	1.788783053	2.151410592	2.007004646	1.899587917	1.747641059
100505570_at	3.792643368	3.96821169	3.002333319	2.752920868	3.172173797	3.364435868	3.05175289	3.137668862	3.080847542	3.280512285	3.192927939	2.666288533	3.730870499	2.441895133	2.8589548	3.100478798	3.510993841	2.53741377	3.655838187	1.79993254	3.110888025	2.565385659	3.565763943	3.936763058
100505573_at	4.566093275	2.607518777	4.318398831	3.926509034	3.224549375	4.411975374	4.236669964	4.229293617	4.250647798	4.315734265	4.973205893	3.921384107	4.370244512	4.282047372	4.271779917	4.794737906	4.852129011	5.128039688	3.073722255	3.237580208	5.359745876	4.664580825	4.518071054	3.731051992
100505576_at	1.754840093	1.895738367	2.089039269	2.086501321	2.600205338	1.992334642	2.070975527	1.657348679	1.845583588	1.606886959	1.862005486	2.453715754	1.842102184	2.585270502	2.119653073	1.857269922	2.505235567	1.832444211	1.783437647	2.177933358	2.089065533	1.800094942	1.950528904	1.952873216
100505583_at	1.718474745	1.672091163	1.695183469	2.014037257	1.709622778	1.745604442	1.806477434	1.859557763	1.619205939	1.824853252	1.765351628	1.36176844	1.946344518	1.451536249	1.487478913	1.57706454	1.846464936	1.939383491	1.462612305	1.649764527	1.539811621	1.682243645	1.498406819	1.705551414
100505585_at	2.245967512	1.531790579	1.651309294	1.334140365	1.519677528	1.719284994	2.423452548	1.58624397	2.204936492	1.759942572	1.888248912	1.836800604	1.761073062	2.367319429	1.784172682	2.187886132	2.142482651	1.9109989	2.033922515	2.125588269	1.696950343	2.237743953	1.720838176	2.92602618
100505588_at	1.613424841	1.941438069	1.647751232	1.516913955	1.93601222	1.986355097	1.810747914	1.88969232	1.935799133	1.738861648	1.671906224	1.464678771	1.599152536	2.001972969	1.751409733	1.786571412	1.688617966	1.921249207	1.58088527	1.707961695	1.684010436	2.022598392	1.824404945	1.665421494
100505591_at	1.904486072	1.994252702	1.682015824	1.656620296	1.843927792	1.701202059	1.828475641	1.723348993	1.948607677	1.745431008	1.525347933	1.957648909	2.027374046	2.170132289	1.722357349	1.944024156	1.651205048	1.447715076	1.247506533	1.853508601	1.652731288	1.692027694	2.11141039	1.74737235
[truncated: 28,310 more rows]
