# Supplementary material for: Determination of in vitro hepatotoxic potencies of a series of perfluoroalkyl substances (PFASs) based on gene expression changes in HepaRG liver cells
Source: Arch Toxicol. 2023 Mar 3;97(4):1113–31. doi: 10.1007/s00204-023-03450-2 (PMC10025204; doi:10.1007/s00204-023-03450-2)
Supplement: Supplementary file 5 — Supplementary file5 (TXT 308 KB) [file 204_2023_3450_MOESM5_ESM.txt]

Array Probe	Category Component
100009676_at	100009676
10000_at	10000
10001_at	10001
10002_at	10002
100033413_at	100033413
100033414_at	100033414
100033418_at	100033418
100033420_at	100033420
100033422_at	100033422
100033423_at	100033423
100033424_at	100033424
100033425_at	100033425
100033426_at	100033426
100033427_at	100033427
100033428_at	100033428
100033430_at	100033430
100033431_at	100033431
100033432_at	100033432
100033433_at	100033433
100033434_at	100033434
100033435_at	100033435
100033436_at	100033436
100033437_at	100033437
100033438_at	100033438
100033439_at	100033439
100033440_at	100033440
100033441_at	100033441
100033444_at	100033444
100033445_at	100033445
100033447_at	100033447
100033451_at	100033451
100033453_at	100033453
100033603_at	100033603
100033801_at	100033801
100033805_at	100033805
100033806_at	100033806
100033807_at	100033807
100033808_at	100033808
100033809_at	100033809
100033811_at	100033811
100033812_at	100033812
100033814_at	100033814
100033815_at	100033815
100033820_at	100033820
100033821_at	100033821
100033822_at	100033822
100036563_at	100036563
100036564_at	100036564
100036565_at	100036565
100037280_at	100037280
10003_at	10003
100048912_at	100048912
100049587_at	100049587
100049716_at	100049716
10004_at	10004
10005_at	10005
10006_at	10006
10007_at	10007
10008_at	10008
10009_at	10009
1000_at	1000
100101246_at	100101246
100101467_at	100101467
10010_at	10010
100113373_at	100113373
10011_at	10011
100124535_at	100124535
100124536_at	100124536
100124537_at	100124537
100124538_at	100124538
100125556_at	100125556
100126007_at	100126007
100126355_at	100126355
100127206_at	100127206
100127888_at	100127888
100127905_at	100127905
100127950_at	100127950
100127955_at	100127955
100127999_at	100127999
100128015_at	100128015
100128060_at	100128060
100128124_at	100128124
100128168_at	100128168
100128203_at	100128203
100128233_at	100128233
100128252_at	100128252
100128262_at	100128262
100128288_at	100128288
100128292_at	100128292
100128310_at	100128310
100128327_at	100128327
100128372_at	100128372
100128398_at	100128398
100128413_at	100128413
100128496_at	100128496
100128525_at	100128525
100128569_at	100128569
100128596_at	100128596
100128626_at	100128626
100128653_at	100128653
100128775_at	100128775
100128782_at	100128782
100128818_at	100128818
100128927_at	100128927
100128936_at	100128936
100128948_at	100128948
100128977_at	100128977
100128988_at	100128988
100128998_at	100128998
100129028_at	100129028
100129075_at	100129075
100129086_at	100129086
100129128_at	100129128
100129196_at	100129196
100129248_at	100129248
100129260_at	100129260
100129271_at	100129271
100129278_at	100129278
100129345_at	100129345
100129396_at	100129396
100129427_at	100129427
100129434_at	100129434
100129455_at	100129455
100129482_at	100129482
100129484_at	100129484
100129492_at	100129492
100129503_at	100129503
100129534_at	100129534
100129540_at	100129540
100129543_at	100129543
100129566_at	100129566
100129583_at	100129583
100129654_at	100129654
100129657_at	100129657
100129726_at	100129726
100129736_at	100129736
100129827_at	100129827
100129842_at	100129842
100129858_at	100129858
100129924_at	100129924
100129940_at	100129940
100129969_at	100129969
100130070_at	100130070
100130105_at	100130105
100130109_at	100130109
100130233_at	100130233
100130249_at	100130249
100130264_at	100130264
100130274_at	100130274
100130275_at	100130275
100130289_at	100130289
100130331_at	100130331
100130348_at	100130348
100130370_at	100130370
100130449_at	100130449
100130519_at	100130519
100130557_at	100130557
100130561_at	100130561
100130562_at	100130562
100130581_at	100130581
100130613_at	100130613
100130691_at	100130691
100130717_at	100130717
100130733_at	100130733
100130742_at	100130742
100130771_at	100130771
100130794_at	100130794
100130872_at	100130872
100130889_at	100130889
100130934_at	100130934
100130935_at	100130935
100130967_at	100130967
100130968_at	100130968
100130980_at	100130980
100130988_at	100130988
100131017_at	100131017
100131137_at	100131137
100131138_at	100131138
100131187_at	100131187
100131205_at	100131205
100131211_at	100131211
100131213_at	100131213
100131370_at	100131370
100131434_at	100131434
100131439_at	100131439
100131454_at	100131454
100131496_at	100131496
100131572_at	100131572
100131726_at	100131726
100131755_at	100131755
100131816_at	100131816
100131827_at	100131827
100131863_at	100131863
100131866_at	100131866
100131874_at	100131874
100131943_at	100131943
100131971_at	100131971
100132116_at	100132116
100132288_at	100132288
100132341_at	100132341
100132346_at	100132346
100132354_at	100132354
100132356_at	100132356
100132386_at	100132386
100132420_at	100132420
100132463_at	100132463
100132476_at	100132476
100132510_at	100132510
100132686_at	100132686
100132911_at	100132911
100132916_at	100132916
100132948_at	100132948
100132961_at	100132961
100132978_at	100132978
100132979_at	100132979
100132992_at	100132992
100133091_at	100133091
100133259_at	100133259
100133315_at	100133315
100133991_at	100133991
100134869_at	100134869
100137047_at	100137047
10013_at	10013
100141515_at	100141515
100144435_at	100144435
100144596_at	100144596
10014_at	10014
100151643_at	100151643
100151683_at	100151683
100151686_at	100151686
100151687_at	100151687
100151688_at	100151688
100158262_at	100158262
10015_at	10015
100169989_at	100169989
10016_at	10016
100170841_at	100170841
100174949_at	100174949
10017_at	10017
100188893_at	100188893
10018_at	10018
100190938_at	100190938
100190939_at	100190939
100190949_at	100190949
100190952_at	100190952
100192379_at	100192379
10019_at	10019
1001_at	1001
10020_at	10020
10021_at	10021
10022_at	10022
10023_at	10023
100240710_at	100240710
10024_at	10024
10025_at	10025
10026_at	10026
100270910_at	100270910
100270934_at	100270934
100270957_at	100270957
100270998_at	100270998
100271066_at	100271066
100271071_at	100271071
100271084_at	100271084
100271100_at	100271100
100271211_at	100271211
100271250_at	100271250
100271282_at	100271282
100271350_at	100271350
100271374_at	100271374
100271392_at	100271392
100271394_at	100271394
100271548_at	100271548
100271603_at	100271603
100272147_at	100272147
100286979_at	100286979
100287226_at	100287226
100287290_at	100287290
100287430_at	100287430
100287569_at	100287569
100287792_at	100287792
100287852_at	100287852
100287879_at	100287879
100287880_at	100287880
100287896_at	100287896
100287902_at	100287902
100287932_at	100287932
100287948_at	100287948
100288072_at	100288072
100288208_at	100288208
100288254_at	100288254
100288413_at	100288413
100288637_at	100288637
100288712_at	100288712
100288742_at	100288742
100288797_at	100288797
100288801_at	100288801
100288814_at	100288814
100288914_at	100288914
100288960_at	100288960
100288962_at	100288962
100288974_at	100288974
100289060_at	100289060
100289143_at	100289143
100289191_at	100289191
100289388_at	100289388
100289579_at	100289579
100289580_at	100289580
100289635_at	100289635
100289678_at	100289678
100291105_at	100291105
100294362_at	100294362
1002_at	1002
100302135_at	100302135
100302650_at	100302650
100302743_at	100302743
100303728_at	100303728
100310846_at	100310846
100316904_at	100316904
100337591_at	100337591
10036_at	10036
100379132_at	100379132
100379141_at	100379141
100379250_at	100379250
100379295_at	100379295
100379296_at	100379296
100379298_at	100379298
100379299_at	100379299
100379378_at	100379378
100379592_at	100379592
100379661_at	100379661
10038_at	10038
10039_at	10039
1003_at	1003
10040_at	10040
100418706_at	100418706
100418769_at	100418769
100419583_at	100419583
100419709_at	100419709
100420258_at	100420258
100420551_at	100420551
100420587_at	100420587
100421490_at	100421490
100421681_at	100421681
100422416_at	100422416
100422627_at	100422627
100423062_at	100423062
10042_at	10042
10043_at	10043
10044_at	10044
10045_at	10045
10046_at	10046
10047_at	10047
10048_at	10048
100499252_at	100499252
10049_at	10049
1004_at	1004
100500719_at	100500719
100505477_at	100505477
100505501_at	100505501
100505502_at	100505502
100505506_at	100505506
100505530_at	100505530
100505549_at	100505549
100505557_at	100505557
100505621_at	100505621
100505741_at	100505741
100505879_at	100505879
100505929_at	100505929
100505945_at	100505945
100505993_at	100505993
100506055_at	100506055
100506127_at	100506127
100506144_at	100506144
100506237_at	100506237
100506248_at	100506248
100506271_at	100506271
100506330_at	100506330
100506358_at	100506358
100506409_at	100506409
100506422_at	100506422
100506504_at	100506504
100506564_at	100506564
100506571_at	100506571
100506581_at	100506581
100506658_at	100506658
100506730_at	100506730
100506736_at	100506736
100506742_at	100506742
100506946_at	100506946
100506965_at	100506965
100507135_at	100507135
100507206_at	100507206
100507290_at	100507290
100507321_at	100507321
100507361_at	100507361
100507388_at	100507388
100507436_at	100507436
100507444_at	100507444
100507530_at	100507530
10050_at	10050
10051_at	10051
100526833_at	100526833
100526835_at	100526835
100527950_at	100527950
100528018_at	100528018
100528019_at	100528019
100528020_at	100528020
100528032_at	100528032
100529145_at	100529145
100529209_at	100529209
100529855_at	100529855
10052_at	10052
100532732_at	100532732
100532746_at	100532746
100533106_at	100533106
100533178_at	100533178
100533184_at	100533184
100533630_at	100533630
100533990_at	100533990
10053_at	10053
10054_at	10054
10055_at	10055
10056_at	10056
10057_at	10057
10058_at	10058
10059_at	10059
1005_at	1005
10060_at	10060
100616452_at	100616452
10061_at	10061
10062_at	10062
10063_at	10063
100652739_at	100652739
100652824_at	100652824
100653515_at	100653515
10066_at	10066
10067_at	10067
100689229_at	100689229
10068_at	10068
10069_at	10069
1006_at	1006
10071_at	10071
10072_at	10072
10073_at	10073
10075_at	10075
10076_at	10076
10077_at	10077
10078_at	10078
10079_at	10079
1007_at	1007
10081_at	10081
10082_at	10082
10083_at	10083
10084_at	10084
10085_at	10085
100861548_at	100861548
100862664_at	100862664
100862668_at	100862668
100862671_at	100862671
100862674_at	100862674
100862728_at	100862728
10086_at	10086
100873755_at	100873755
100873796_at	100873796
100873801_at	100873801
100873808_at	100873808
100873821_at	100873821
100873825_at	100873825
100873860_at	100873860
100874034_at	100874034
100874051_at	100874051
100874107_at	100874107
100874123_at	100874123
100874260_at	100874260
100874444_at	100874444
100874467_at	100874467
100874471_at	100874471
10087_at	10087
100887750_at	100887750
10089_at	10089
1008_at	1008
10090_at	10090
10092_at	10092
10093_at	10093
10094_at	10094
10095_at	10095
10096_at	10096
10097_at	10097
10098_at	10098
100996262_at	100996262
100996325_at	100996325
100996350_at	100996350
100996455_at	100996455
100996465_at	100996465
100996485_at	100996485
100996696_at	100996696
100996702_at	100996702
10099_at	10099
1009_at	1009
100_at	100
10100_at	10100
10101_at	10101
10102_at	10102
10103_at	10103
101059918_at	101059918
10105_at	10105
101060042_at	101060042
10106_at	10106
10107_at	10107
10109_at	10109
1010_at	1010
10110_at	10110
10111_at	10111
10112_at	10112
10113_at	10113
10114_at	10114
10116_at	10116
10117_at	10117
10120_at	10120
10121_at	10121
10123_at	10123
10124_at	10124
10125_at	10125
10126_at	10126
10127_at	10127
10128_at	10128
10129_at	10129
1012_at	1012
10130_at	10130
10131_at	10131
10133_at	10133
10134_at	10134
10135_at	10135
10136_at	10136
10137_at	10137
10138_at	10138
10139_at	10139
1013_at	1013
10140_at	10140
10141_at	10141
10142_at	10142
10143_at	10143
101447996_at	101447996
10144_at	10144
10146_at	10146
10147_at	10147
10148_at	10148
10149_at	10149
1014_at	1014
10150_at	10150
10151_at	10151
10152_at	10152
10153_at	10153
10154_at	10154
10155_at	10155
10157_at	10157
10158_at	10158
10159_at	10159
1015_at	1015
10160_at	10160
10161_at	10161
10162_at	10162
10163_at	10163
10164_at	10164
10165_at	10165
10166_at	10166
10169_at	10169
1016_at	1016
10170_at	10170
10171_at	10171
10172_at	10172
10174_at	10174
101752399_at	101752399
10175_at	10175
10178_at	10178
10179_at	10179
1017_at	1017
10180_at	10180
10181_at	10181
10184_at	10184
10186_at	10186
10188_at	10188
10189_at	10189
10190_at	10190
101926887_at	101926887
101927051_at	101927051
101927180_at	101927180
101927550_at	101927550
101927581_at	101927581
101927770_at	101927770
101927789_at	101927789
101928548_at	101928548
101928612_at	101928612
101928638_at	101928638
101928697_at	101928697
101928751_at	101928751
101928841_at	101928841
101928879_at	101928879
101928885_at	101928885
101928953_at	101928953
101928957_at	101928957
101929163_at	101929163
101929469_at	101929469
101929762_at	101929762
10193_at	10193
10194_at	10194
101954264_at	101954264
101954269_at	101954269
101954272_at	101954272
101954273_at	101954273
101954276_at	101954276
101954277_at	101954277
10195_at	10195
10196_at	10196
10197_at	10197
10198_at	10198
10199_at	10199
1019_at	1019
101_at	101
10200_at	10200
10201_at	10201
10202_at	10202
10203_at	10203
10204_at	10204
10205_at	10205
10206_at	10206
10207_at	10207
10208_at	10208
10209_at	10209
1020_at	1020
10210_at	10210
10211_at	10211
10212_at	10212
10213_at	10213
10214_at	10214
10215_at	10215
10216_at	10216
10217_at	10217
10218_at	10218
10219_at	10219
1021_at	1021
10220_at	10220
10221_at	10221
10223_at	10223
10224_at	10224
10225_at	10225
10226_at	10226
10227_at	10227
10228_at	10228
10229_at	10229
1022_at	1022
10230_at	10230
10231_at	10231
10232_at	10232
10233_at	10233
10234_at	10234
10235_at	10235
10236_at	10236
10237_at	10237
10238_at	10238
10239_at	10239
10240_at	10240
10241_at	10241
10242_at	10242
10243_at	10243
10244_at	10244
10245_at	10245
10246_at	10246
10247_at	10247
10248_at	10248
10249_at	10249
1024_at	1024
10250_at	10250
10251_at	10251
10252_at	10252
10253_at	10253
10254_at	10254
10255_at	10255
10256_at	10256
10257_at	10257
1025_at	1025
102606463_at	102606463
10260_at	10260
10261_at	10261
10262_at	10262
10263_at	10263
10265_at	10265
10266_at	10266
10267_at	10267
10268_at	10268
10269_at	10269
1026_at	1026
10270_at	10270
102723409_at	102723409
102723546_at	102723546
102723566_at	102723566
102723631_at	102723631
102723701_at	102723701
102723968_at	102723968
102724194_at	102724194
102724208_at	102724208
102724237_at	102724237
102724430_at	102724430
102724845_at	102724845
102724908_at	102724908
10272_at	10272
10273_at	10273
10274_at	10274
10276_at	10276
10277_at	10277
10278_at	10278
10279_at	10279
1027_at	1027
10280_at	10280
10281_at	10281
10282_at	10282
10283_at	10283
10284_at	10284
10285_at	10285
10286_at	10286
10287_at	10287
10288_at	10288
10289_at	10289
1028_at	1028
10290_at	10290
10291_at	10291
10293_at	10293
10294_at	10294
10295_at	10295
10296_at	10296
10297_at	10297
10298_at	10298
10299_at	10299
1029_at	1029
102_at	102
10300_at	10300
10301_at	10301
10302_at	10302
10307_at	10307
10308_at	10308
10309_at	10309
1030_at	1030
10311_at	10311
10312_at	10312
10313_at	10313
10314_at	10314
10316_at	10316
10317_at	10317
10318_at	10318
10319_at	10319
1031_at	1031
10320_at	10320
10321_at	10321
10322_at	10322
10324_at	10324
10325_at	10325
10326_at	10326
10327_at	10327
10328_at	10328
10329_at	10329
1032_at	1032
10330_at	10330
10331_at	10331
10332_at	10332
10333_at	10333
10335_at	10335
10336_at	10336
1033_at	1033
10342_at	10342
10343_at	10343
10344_at	10344
10345_at	10345
10346_at	10346
10347_at	10347
10349_at	10349
10350_at	10350
10351_at	10351
10352_at	10352
10355_at	10355
10357_at	10357
10360_at	10360
10361_at	10361
10362_at	10362
10363_at	10363
10365_at	10365
10367_at	10367
10368_at	10368
10369_at	10369
1036_at	1036
10370_at	10370
10371_at	10371
10376_at	10376
10379_at	10379
10380_at	10380
10381_at	10381
10382_at	10382
10383_at	10383
10384_at	10384
10385_at	10385
10388_at	10388
10389_at	10389
1038_at	1038
10390_at	10390
103910_at	103910
10391_at	10391
10392_at	10392
10393_at	10393
10394_at	10394
10395_at	10395
10396_at	10396
10397_at	10397
10398_at	10398
10399_at	10399
1039_at	1039
103_at	103
10400_at	10400
10401_at	10401
10402_at	10402
10403_at	10403
10404_at	10404
10406_at	10406
10408_at	10408
10409_at	10409
1040_at	1040
10410_at	10410
10411_at	10411
10412_at	10412
10413_at	10413
10415_at	10415
10417_at	10417
10418_at	10418
10419_at	10419
1041_at	1041
10420_at	10420
10421_at	10421
10422_at	10422
10423_at	10423
10424_at	10424
10425_at	10425
10426_at	10426
10427_at	10427
10428_at	10428
10430_at	10430
10432_at	10432
10434_at	10434
10435_at	10435
10436_at	10436
10437_at	10437
10438_at	10438
10439_at	10439
1043_at	1043
10440_at	10440
10443_at	10443
10444_at	10444
10445_at	10445
10446_at	10446
104472715_at	104472715
10449_at	10449
1044_at	1044
10450_at	10450
10451_at	10451
10452_at	10452
10454_at	10454
10455_at	10455
10456_at	10456
10457_at	10457
10458_at	10458
10459_at	10459
1045_at	1045
10460_at	10460
10461_at	10461
10462_at	10462
10463_at	10463
10464_at	10464
10465_at	10465
10466_at	10466
10467_at	10467
10468_at	10468
10469_at	10469
1046_at	1046
10471_at	10471
10472_at	10472
10473_at	10473
10474_at	10474
10475_at	10475
10476_at	10476
10477_at	10477
10478_at	10478
10479_at	10479
1047_at	1047
10480_at	10480
10481_at	10481
10482_at	10482
10483_at	10483
10484_at	10484
10485_at	10485
10486_at	10486
10487_at	10487
10488_at	10488
10489_at	10489
1048_at	1048
10490_at	10490
10491_at	10491
10492_at	10492
10493_at	10493
10494_at	10494
10495_at	10495
10497_at	10497
10498_at	10498
10499_at	10499
104_at	104
10500_at	10500
10501_at	10501
10505_at	10505
10507_at	10507
10509_at	10509
1050_at	1050
10512_at	10512
10513_at	10513
10514_at	10514
10516_at	10516
10517_at	10517
10518_at	10518
10519_at	10519
1051_at	1051
10520_at	10520
10521_at	10521
10522_at	10522
10523_at	10523
10524_at	10524
10525_at	10525
10526_at	10526
10527_at	10527
10528_at	10528
10529_at	10529
1052_at	1052
10531_at	10531
10533_at	10533
10534_at	10534
10535_at	10535
105369168_at	105369168
105369201_at	105369201
105369209_at	105369209
105369520_at	105369520
10536_at	10536
105370045_at	105370045
105370686_at	105370686
105370706_at	105370706
105370792_at	105370792
105370939_at	105370939
105370980_at	105370980
105371044_at	105371044
105371045_at	105371045
105371082_at	105371082
105371114_at	105371114
105371228_at	105371228
105371371_at	105371371
105371409_at	105371409
105372274_at	105372274
105372315_at	105372315
105372481_at	105372481
105372824_at	105372824
105372835_at	105372835
105372990_at	105372990
105373042_at	105373042
105373132_at	105373132
105373297_at	105373297
105373693_at	105373693
105373973_at	105373973
105373989_at	105373989
105374089_at	105374089
105374985_at	105374985
105375091_at	105375091
105375299_at	105375299
105375355_at	105375355
105375431_at	105375431
105375633_at	105375633
105375730_at	105375730
105375902_at	105375902
105376161_at	105376161
105376204_at	105376204
105376426_at	105376426
105376485_at	105376485
105377021_at	105377021
105377177_at	105377177
105377596_at	105377596
105377641_at	105377641
105378085_at	105378085
105378119_at	105378119
105378532_at	105378532
105378592_at	105378592
105378803_at	105378803
105378913_at	105378913
10537_at	10537
10538_at	10538
10539_at	10539
1053_at	1053
10540_at	10540
10541_at	10541
10542_at	10542
10544_at	10544
10548_at	10548
10549_at	10549
1054_at	1054
10550_at	10550
10551_at	10551
10552_at	10552
10553_at	10553
10554_at	10554
10555_at	10555
10556_at	10556
10557_at	10557
10558_at	10558
10559_at	10559
10560_at	10560
10561_at	10561
10562_at	10562
10563_at	10563
10564_at	10564
10565_at	10565
10566_at	10566
10567_at	10567
10568_at	10568
10569_at	10569
1056_at	1056
10570_at	10570
10572_at	10572
10573_at	10573
10574_at	10574
10575_at	10575
10576_at	10576
10577_at	10577
10578_at	10578
10579_at	10579
1057_at	1057
10580_at	10580
10581_at	10581
10584_at	10584
10585_at	10585
10586_at	10586
10587_at	10587
10588_at	10588
10589_at	10589
1058_at	1058
10590_at	10590
10591_at	10591
10592_at	10592
10594_at	10594
10595_at	10595
10597_at	10597
10598_at	10598
10599_at	10599
1059_at	1059
105_at	105
10600_at	10600
10602_at	10602
10603_at	10603
10605_at	10605
10606_at	10606
10607_at	10607
10608_at	10608
10609_at	10609
1060_at	1060
10610_at	10610
10611_at	10611
10612_at	10612
10613_at	10613
10614_at	10614
10615_at	10615
10616_at	10616
10617_at	10617
10618_at	10618
10621_at	10621
10622_at	10622
10623_at	10623
10625_at	10625
10626_at	10626
10627_at	10627
10628_at	10628
10629_at	10629
1062_at	1062
10630_at	10630
10631_at	10631
10632_at	10632
10633_at	10633
10634_at	10634
10635_at	10635
10636_at	10636
10637_at	10637
1063_at	1063
10640_at	10640
10641_at	10641
10642_at	10642
10643_at	10643
10644_at	10644
10645_at	10645
106478910_at	106478910
106478917_at	106478917
106478986_at	106478986
106478992_at	106478992
106478997_at	106478997
106479017_at	106479017
106479023_at	106479023
106479104_at	106479104
106479107_at	106479107
106479114_at	106479114
106479115_at	106479115
106479116_at	106479116
106479119_at	106479119
106479124_at	106479124
106479126_at	106479126
106479127_at	106479127
106479128_at	106479128
106479129_at	106479129
106479130_at	106479130
106479133_at	106479133
106479136_at	106479136
106479145_at	106479145
106479154_at	106479154
106479156_at	106479156
106479158_at	106479158
106479159_at	106479159
106479160_at	106479160
106479161_at	106479161
106479166_at	106479166
106479168_at	106479168
106479172_at	106479172
106479173_at	106479173
106479175_at	106479175
106479178_at	106479178
106479180_at	106479180
106479181_at	106479181
106479183_at	106479183
106479184_at	106479184
106479189_at	106479189
106479191_at	106479191
106479193_at	106479193
106479196_at	106479196
106479197_at	106479197
106479198_at	106479198
106479200_at	106479200
106479202_at	106479202
106479204_at	106479204
106479210_at	106479210
106479213_at	106479213
106479215_at	106479215
106479220_at	106479220
106479225_at	106479225
106479226_at	106479226
106479227_at	106479227
106479229_at	106479229
106479234_at	106479234
106479236_at	106479236
106479237_at	106479237
106479241_at	106479241
106479255_at	106479255
106479258_at	106479258
106479262_at	106479262
106479267_at	106479267
106479273_at	106479273
106479274_at	106479274
106479282_at	106479282
106479286_at	106479286
106479292_at	106479292
106479301_at	106479301
106479303_at	106479303
106479304_at	106479304
106479305_at	106479305
106479306_at	106479306
106479307_at	106479307
106479323_at	106479323
106479335_at	106479335
106479336_at	106479336
106479343_at	106479343
106479349_at	106479349
106479354_at	106479354
106479355_at	106479355
106479356_at	106479356
106479362_at	106479362
106479367_at	106479367
106479368_at	106479368
106479384_at	106479384
106479395_at	106479395
106479396_at	106479396
106479402_at	106479402
106479403_at	106479403
106479408_at	106479408
106479413_at	106479413
106479414_at	106479414
106479417_at	106479417
106479419_at	106479419
106479420_at	106479420
106479422_at	106479422
106479424_at	106479424
106479427_at	106479427
106479436_at	106479436
106479437_at	106479437
106479440_at	106479440
106479442_at	106479442
106479444_at	106479444
106479454_at	106479454
106479457_at	106479457
106479464_at	106479464
106479482_at	106479482
106479488_at	106479488
106479492_at	106479492
106479496_at	106479496
106479502_at	106479502
106479504_at	106479504
106479506_at	106479506
106479511_at	106479511
106479514_at	106479514
106479522_at	106479522
106479524_at	106479524
106479530_at	106479530
106479535_at	106479535
106479545_at	106479545
106479546_at	106479546
106479555_at	106479555
106479558_at	106479558
106479559_at	106479559
106479564_at	106479564
106479573_at	106479573
106479578_at	106479578
106479613_at	106479613
106479617_at	106479617
106479662_at	106479662
106479667_at	106479667
106479670_at	106479670
106479708_at	106479708
106479717_at	106479717
106479751_at	106479751
106479755_at	106479755
106479763_at	106479763
106479765_at	106479765
106479792_at	106479792
106479793_at	106479793
106479794_at	106479794
106479806_at	106479806
106479810_at	106479810
106479829_at	106479829
106479836_at	106479836
106479844_at	106479844
106479858_at	106479858
106479890_at	106479890
106479892_at	106479892
106479895_at	106479895
106479918_at	106479918
106479931_at	106479931
106479934_at	106479934
106479955_at	106479955
106479960_at	106479960
106479988_at	106479988
106479995_at	106479995
10647_at	10647
106480006_at	106480006
106480027_at	106480027
106480039_at	106480039
106480040_at	106480040
106480062_at	106480062
106480093_at	106480093
106480118_at	106480118
106480138_at	106480138
106480165_at	106480165
106480169_at	106480169
106480173_at	106480173
106480176_at	106480176
106480189_at	106480189
106480195_at	106480195
106480211_at	106480211
106480213_at	106480213
106480221_at	106480221
106480222_at	106480222
106480227_at	106480227
106480228_at	106480228
106480309_at	106480309
106480310_at	106480310
106480364_at	106480364
106480365_at	106480365
106480367_at	106480367
106480372_at	106480372
106480377_at	106480377
106480384_at	106480384
106480394_at	106480394
106480406_at	106480406
106480414_at	106480414
106480415_at	106480415
106480442_at	106480442
106480458_at	106480458
106480461_at	106480461
106480464_at	106480464
106480465_at	106480465
106480467_at	106480467
106480468_at	106480468
106480470_at	106480470
106480471_at	106480471
106480473_at	106480473
106480474_at	106480474
106480483_at	106480483
106480484_at	106480484
106480491_at	106480491
106480492_at	106480492
106480496_at	106480496
106480497_at	106480497
106480501_at	106480501
106480521_at	106480521
106480528_at	106480528
106480529_at	106480529
106480538_at	106480538
106480541_at	106480541
106480542_at	106480542
106480559_at	106480559
106480571_at	106480571
106480582_at	106480582
106480605_at	106480605
106480618_at	106480618
106480625_at	106480625
106480634_at	106480634
106480647_at	106480647
106480652_at	106480652
106480663_at	106480663
106480664_at	106480664
106480673_at	106480673
106480692_at	106480692
106480699_at	106480699
106480752_at	106480752
106480768_at	106480768
106480857_at	106480857
106480859_at	106480859
106480861_at	106480861
106480862_at	106480862
106480866_at	106480866
106480870_at	106480870
106480871_at	106480871
106480873_at	106480873
106480876_at	106480876
106480880_at	106480880
106480881_at	106480881
106480884_at	106480884
106480888_at	106480888
106480890_at	106480890
106480895_at	106480895
106480896_at	106480896
106480897_at	106480897
106480902_at	106480902
106480903_at	106480903
106480904_at	106480904
106480909_at	106480909
106480910_at	106480910
106480915_at	106480915
106480916_at	106480916
106480922_at	106480922
106480932_at	106480932
106480935_at	106480935
106480945_at	106480945
106480946_at	106480946
106480951_at	106480951
106480955_at	106480955
106480956_at	106480956
106480959_at	106480959
106480960_at	106480960
106480979_at	106480979
106480981_at	106480981
106480993_at	106480993
106481000_at	106481000
106481001_at	106481001
106481003_at	106481003
106481004_at	106481004
106481021_at	106481021
106481044_at	106481044
106481050_at	106481050
106481053_at	106481053
106481054_at	106481054
106481061_at	106481061
106481063_at	106481063
106481073_at	106481073
106481083_at	106481083
106481088_at	106481088
106481089_at	106481089
106481094_at	106481094
106481098_at	106481098
106481104_at	106481104
106481106_at	106481106
106481110_at	106481110
106481111_at	106481111
106481112_at	106481112
106481114_at	106481114
106481115_at	106481115
106481117_at	106481117
106481122_at	106481122
106481135_at	106481135
106481138_at	106481138
106481147_at	106481147
106481160_at	106481160
106481169_at	106481169
106481190_at	106481190
106481193_at	106481193
106481206_at	106481206
106481210_at	106481210
106481221_at	106481221
106481234_at	106481234
106481253_at	106481253
106481274_at	106481274
106481286_at	106481286
106481314_at	106481314
106481365_at	106481365
106481379_at	106481379
106481381_at	106481381
106481387_at	106481387
106481389_at	106481389
106481394_at	106481394
106481464_at	106481464
106481473_at	106481473
106481482_at	106481482
106481504_at	106481504
106481528_at	106481528
106481534_at	106481534
106481539_at	106481539
106481552_at	106481552
106481590_at	106481590
106481592_at	106481592
106481609_at	106481609
106481624_at	106481624
106481632_at	106481632
106481635_at	106481635
106481638_at	106481638
106481641_at	106481641
106481645_at	106481645
106481649_at	106481649
106481654_at	106481654
106481712_at	106481712
106481713_at	106481713
106481714_at	106481714
106481748_at	106481748
106481749_at	106481749
106481763_at	106481763
106481766_at	106481766
106481810_at	106481810
106481812_at	106481812
106481814_at	106481814
106481817_at	106481817
106481818_at	106481818
106481819_at	106481819
106481823_at	106481823
106481826_at	106481826
106481828_at	106481828
106481841_at	106481841
106481843_at	106481843
106481846_at	106481846
106481847_at	106481847
106481850_at	106481850
106481852_at	106481852
106481855_at	106481855
106481869_at	106481869
106481873_at	106481873
106481878_at	106481878
106481908_at	106481908
106481942_at	106481942
106481946_at	106481946
106481954_at	106481954
106481958_at	106481958
106481974_at	106481974
106481975_at	106481975
10648_at	10648
10650_at	10650
10651_at	10651
10652_at	10652
10653_at	10653
10654_at	10654
10655_at	10655
10656_at	10656
10657_at	10657
10658_at	10658
10659_at	10659
10660_at	10660
106614088_at	106614088
10661_at	10661
106633802_at	106633802
106635535_at	106635535
10663_at	10663
10664_at	10664
10665_at	10665
106660614_at	106660614
10666_at	10666
10667_at	10667
10668_at	10668
10669_at	10669
1066_at	1066
10670_at	10670
10671_at	10671
10672_at	10672
10673_at	10673
10675_at	10675
10677_at	10677
106780802_at	106780802
10678_at	10678
10681_at	10681
10682_at	10682
10683_at	10683
10686_at	10686
10687_at	10687
1068_at	1068
10690_at	10690
10691_at	10691
10692_at	10692
10693_at	10693
10694_at	10694
10695_at	10695
10699_at	10699
1069_at	1069
1070_at	1070
10712_at	10712
107133508_at	107133508
107133515_at	107133515
10713_at	10713
10714_at	10714
10715_at	10715
10716_at	10716
107178920_at	107178920
10717_at	10717
10718_at	10718
1071_at	1071
10721_at	10721
10723_at	10723
10724_at	10724
10725_at	10725
10726_at	10726
10728_at	10728
1072_at	1072
10730_at	10730
10732_at	10732
10733_at	10733
10734_at	10734
10735_at	10735
10736_at	10736
10738_at	10738
10739_at	10739
1073_at	1073
10741_at	10741
10742_at	10742
10743_at	10743
10744_at	10744
10745_at	10745
10746_at	10746
10747_at	10747
10748_at	10748
10749_at	10749
10750_at	10750
10752_at	10752
10753_at	10753
10755_at	10755
10758_at	10758
1075_at	1075
10761_at	10761
10762_at	10762
10763_at	10763
10765_at	10765
10766_at	10766
10767_at	10767
10768_at	10768
10769_at	10769
10771_at	10771
10772_at	10772
10773_at	10773
10775_at	10775
10776_at	10776
10777_at	10777
10778_at	10778
10780_at	10780
10781_at	10781
10782_at	10782
10783_at	10783
10785_at	10785
10786_at	10786
10787_at	10787
10788_at	10788
10791_at	10791
10793_at	10793
10794_at	10794
10795_at	10795
10797_at	10797
107983998_at	107983998
107984208_at	107984208
107984282_at	107984282
107984349_at	107984349
107984399_at	107984399
107984419_at	107984419
107984703_at	107984703
107984732_at	107984732
107984820_at	107984820
107984867_at	107984867
107984877_at	107984877
107984889_at	107984889
107984898_at	107984898
107984974_at	107984974
107985188_at	107985188
107985232_at	107985232
107985332_at	107985332
107985388_at	107985388
107985476_at	107985476
107985578_at	107985578
107985641_at	107985641
107985657_at	107985657
107985773_at	107985773
107985791_at	107985791
107985946_at	107985946
107986010_at	107986010
107986046_at	107986046
107986091_at	107986091
107986153_at	107986153
107986292_at	107986292
107986346_at	107986346
107986378_at	107986378
107986520_at	107986520
107986805_at	107986805
107986810_at	107986810
107986885_at	107986885
107987135_at	107987135
107987250_at	107987250
107987276_at	107987276
107987339_at	107987339
10798_at	10798
10799_at	10799
107_at	107
10800_at	10800
10801_at	10801
10802_at	10802
10803_at	10803
10804_at	10804
10806_at	10806
10807_at	10807
10808_at	10808
10809_at	10809
1080_at	1080
10810_at	10810
10811_at	10811
10813_at	10813
10814_at	10814
10815_at	10815
10816_at	10816
10817_at	10817
10818_at	10818
1081_at	1081
10825_at	10825
10826_at	10826
10827_at	10827
10838_at	10838
10840_at	10840
10841_at	10841
10842_at	10842
10844_at	10844
10845_at	10845
10846_at	10846
10847_at	10847
10848_at	10848
10849_at	10849
1084_at	1084
10850_at	10850
10855_at	10855
10856_at	10856
10857_at	10857
10858_at	10858
10859_at	10859
10861_at	10861
10863_at	10863
10864_at	10864
10865_at	10865
10866_at	10866
10867_at	10867
10868_at	10868
10869_at	10869
10870_at	10870
10871_at	10871
10873_at	10873
10874_at	10874
10875_at	10875
10876_at	10876
10877_at	10877
10878_at	10878
10879_at	10879
1087_at	1087
10880_at	10880
10881_at	10881
10882_at	10882
10884_at	10884
10885_at	10885
10886_at	10886
10887_at	10887
10888_at	10888
1088_at	1088
10890_at	10890
10891_at	10891
10892_at	10892
10893_at	10893
10894_at	10894
10895_at	10895
10896_at	10896
10897_at	10897
10898_at	10898
10899_at	10899
1089_at	1089
108_at	108
10900_at	10900
10901_at	10901
10902_at	10902
10903_at	10903
10904_at	10904
10905_at	10905
10906_at	10906
10907_at	10907
10908_at	10908
10910_at	10910
10911_at	10911
10912_at	10912
109136579_at	109136579
10913_at	10913
10914_at	10914
10915_at	10915
10916_at	10916
10917_at	10917
10919_at	10919
10920_at	10920
10921_at	10921
10922_at	10922
10923_at	10923
10924_at	10924
10926_at	10926
10927_at	10927
10928_at	10928
10929_at	10929
10930_at	10930
10933_at	10933
10934_at	10934
10935_at	10935
10936_at	10936
10938_at	10938
10939_at	10939
10940_at	10940
10941_at	10941
10942_at	10942
10943_at	10943
10944_at	10944
10945_at	10945
10946_at	10946
10947_at	10947
10948_at	10948
10949_at	10949
10950_at	10950
10951_at	10951
10952_at	10952
10953_at	10953
10954_at	10954
10955_at	10955
10956_at	10956
10957_at	10957
10959_at	10959
10960_at	10960
109616959_at	109616959
109616963_at	109616963
109616964_at	109616964
109616965_at	109616965
109616968_at	109616968
109616969_at	109616969
109616970_at	109616970
109616971_at	109616971
109616972_at	109616972
109616973_at	109616973
109616974_at	109616974
109616977_at	109616977
109616978_at	109616978
109616979_at	109616979
109616982_at	109616982
109616983_at	109616983
109616984_at	109616984
109616985_at	109616985
109616987_at	109616987
109616988_at	109616988
109616989_at	109616989
109616990_at	109616990
109616992_at	109616992
109616993_at	109616993
109616994_at	109616994
109616996_at	109616996
109616998_at	109616998
109616999_at	109616999
109617001_at	109617001
109617003_at	109617003
109617005_at	109617005
109617006_at	109617006
109617007_at	109617007
109617008_at	109617008
109617011_at	109617011
109617012_at	109617012
109617015_at	109617015
109617016_at	109617016
109617018_at	109617018
109617020_at	109617020
109617023_at	109617023
109617024_at	109617024
10961_at	10961
109623459_at	109623459
10962_at	10962
10963_at	10963
10964_at	10964
10965_at	10965
10966_at	10966
10969_at	10969
10970_at	10970
10971_at	10971
10972_at	10972
10973_at	10973
10974_at	10974
10975_at	10975
10978_at	10978
10979_at	10979
10980_at	10980
10981_at	10981
10982_at	10982
10983_at	10983
10985_at	10985
10987_at	10987
10988_at	10988
10989_at	10989
10990_at	10990
10991_at	10991
10992_at	10992
10993_at	10993
10994_at	10994
10998_at	10998
10999_at	10999
109_at	109
10_at	10
11000_at	11000
11001_at	11001
11004_at	11004
11005_at	11005
11006_at	11006
11007_at	11007
11009_at	11009
11010_at	11010
11011_at	11011
11012_at	11012
11013_at	11013
11014_at	11014
11015_at	11015
11016_at	11016
11017_at	11017
11018_at	11018
11019_at	11019
1101_at	1101
11020_at	11020
11021_at	11021
11022_at	11022
11023_at	11023
11024_at	11024
11025_at	11025
11027_at	11027
1102_at	1102
11030_at	11030
11031_at	11031
11033_at	11033
11034_at	11034
11035_at	11035
11037_at	11037
1103_at	1103
11040_at	11040
11041_at	11041
11043_at	11043
11044_at	11044
11045_at	11045
11046_at	11046
11047_at	11047
1104_at	1104
11051_at	11051
11052_at	11052
11054_at	11054
11055_at	11055
11056_at	11056
11057_at	11057
110599564_at	110599564
11059_at	11059
1105_at	1105
11060_at	11060
11061_at	11061
11062_at	11062
11063_at	11063
11064_at	11064
11065_at	11065
11066_at	11066
11067_at	11067
11068_at	11068
11069_at	11069
1106_at	1106
11070_at	11070
11072_at	11072
11073_at	11073
11074_at	11074
11075_at	11075
11076_at	11076
11077_at	11077
11078_at	11078
11079_at	11079
1107_at	1107
11080_at	11080
11081_at	11081
11082_at	11082
11083_at	11083
11085_at	11085
11086_at	11086
1108_at	1108
11091_at	11091
11092_at	11092
11093_at	11093
11094_at	11094
11095_at	11095
11096_at	11096
11097_at	11097
11098_at	11098
11099_at	11099
1109_at	1109
11100_at	11100
11101_at	11101
11102_at	11102
11103_at	11103
11104_at	11104
11105_at	11105
111064646_at	111064646
11107_at	11107
11108_at	11108
11112_at	11112
11113_at	11113
11116_at	11116
11117_at	11117
11118_at	11118
11119_at	11119
1111_at	1111
11120_at	11120
11122_at	11122
11123_at	11123
111240474_at	111240474
11124_at	11124
11126_at	11126
11127_at	11127
11128_at	11128
11129_at	11129
1112_at	1112
11130_at	11130
11131_at	11131
11132_at	11132
11133_at	11133
11135_at	11135
11136_at	11136
11137_at	11137
11138_at	11138
1113_at	1113
11140_at	11140
11141_at	11141
11142_at	11142
11143_at	11143
11144_at	11144
11145_at	11145
11146_at	11146
11147_at	11147
11148_at	11148
11149_at	11149
1114_at	1114
11151_at	11151
11152_at	11152
11153_at	11153
11154_at	11154
11155_at	11155
11156_at	11156
11157_at	11157
11160_at	11160
11161_at	11161
11162_at	11162
11164_at	11164
11165_at	11165
11166_at	11166
11167_at	11167
11168_at	11168
11169_at	11169
1116_at	1116
11170_at	11170
11171_at	11171
11172_at	11172
11173_at	11173
11174_at	11174
11176_at	11176
11177_at	11177
11178_at	11178
11179_at	11179
1117_at	1117
11180_at	11180
11181_at	11181
111822955_at	111822955
11182_at	11182
11183_at	11183
11184_at	11184
[truncated: 18,768 more rows]
