# Supplementary material for: Determination of in vitro hepatotoxic potencies of a series of perfluoroalkyl substances (PFASs) based on gene expression changes in HepaRG liver cells
Source: Arch Toxicol. 2023 Mar 3;97(4):1113–31. doi: 10.1007/s00204-023-03450-2 (PMC10025204; doi:10.1007/s00204-023-03450-2)
Supplement: Supplementary file 6 — Supplementary file6 (XLSX 18 KB) [file 204_2023_3450_MOESM6_ESM.xlsx]

## Sheet: RPFs
	Bil et al., (2021)									Bil et al., (2022a)						Bil et al., (2022b)				AdipRed present study			genes present study
	external (relative liver weight)			external (absolute liver weight)			external (liver hypotrophy)			external (relative liver weight)			external (absolute liver weight)			internal							ATF4			SLC7A11			YARS1			PDK4			ANGPTL4			LSS			HMGCR			OAT5			THRSP
	RPFL	RPFU	RPF	RPFL	RPFU	RPF	RPFL	RPFU	RPF	RPFL	RPFU	RPF	RPFL	RPFU	RPF	RPFL	RPFU	RPF		RPFL	RPFU	RPF	RPFL	RPFU	RPF	RPFL	RPFU	RPF	RPFL	RPFU	RPF	RPFL	RPFU	RPF	RPFL	RPFU	RPF	RPFL	RPFU	RPF	RPFL	RPFU	RPF	RPFL	RPFU	RPF	RPFL	RPFU	RPF
PFePA																																0.102	0.234	0.1526	0.068	0.499	0.1811							0.00228	0.0212	0.009745
PFHxA	0.0073	0.018	0.011	0.0032	0.012	0.0063	0.0013	0.0033	0.0021	0.0096	0.014	0.011	0.011	0.036	0.019			10					0.197	0.397	0.2564							0.13	0.299	0.1963	0.088	0.692	0.2423							0.00573	0.0375	0.01868
PFHpA																							0.734	1.03	0.8336	0.527	0.752	0.6248	0.556	1.01	0.6808	0.576	1.23	0.84	0.576	4.39	1.544	0.366	0.551	0.4539	0.328	0.523	0.4178	0.272	0.411	0.3369	0.351	0.489	0.4173
PFOA			1			1			1			1			1			1				1			1			1			1			1			1			1			1			1			1
PFNA	8.9	21	14	1.4	7.1	3.1	1.1	2.5	1.7	5.8	8.7	7.2	5	16	8.7			5		2.6	4.12	3.36	2.25	3.23	2.665	2.38	3.46	2.854	2.36	3.48	2.851	0.421	0.955	0.6349	0.229	1.86	0.6425	2.5	3.58	2.999	2.27	3.6	2.871	1.93	2.81	2.336	2.03	2.74	2.37
PFDA										4.2	7.8	5.9	4.6	23	11								2.79	4.19	3.239	2.14	4.37	3.48	2.99	4.45	3.474	0.258	0.601	0.3974	0.00941	0.328	0.08776	3.44	4.99	4.143	3.26	5.35	4.19	3.14	4.75	3.88	2.91	4.04	3.434
PFUnDA	2.3	6	3.7	1.1	4.9	2.3	0.41	0.87	0.6														3.73	5.63	4.57	3.79	5.54	4.561	3.61	5.35	4.513				0.0277	0.461	0.1246	3.69	6.48	4.866	3.16	5.44	4.167	1.32	2.5	1.849	3.4	5.29	4.24
PFDoDA	1.7	4.2	2.6	1.2e-12	1700000000	0.046	0.063	0.18	0.11									10		1.11	3.08	2.111	3.48	7.83	4.563	1.28	2.36	1.799	1.31	2.41	1.87							1.73	2.97	2.32	1.82	3.74	2.598	0.873	2.72	1.69	1.39	3.03	2.152
PFTeDA	0.17	0.43	0.27	0.085	0.36	0.18	0.052	0.14	0.086																																			0.0548	0.366	0.1844
PFHxDA	0.015	0.037	0.024	0.0059	0.019	0.011	0.007	0.016	0.011											0.668	15.4	8.37																3.66	7.57	5.656	3.39	6.75	4.989	0.254	1.42	0.7455	0.507	3.5	2.179
PFODA	0.01	0.027	0.017	0.0049	0.037	0.014	0.0014	0.0039	0.0023																													3.21	7.32	5.366	2.56	6.59	4.614	0.403	1.35	0.8115	0.462	4.58	2.805
PFBS	0.00081	0.002	0.0013	0.0012	0.0038	0.0021	0.00018	0.00071	0.00035	0.02	0.028	0.023	0.037	0.12	0.06			0.2														0.0328	0.0792	0.05203	0.047	0.359	0.1276							0.00337	0.0355	0.01608
PFHxS	0.38	0.92	0.59	0.22	0.76	0.41	0.057	0.2	0.11	0.75	1.1	0.91	1.7	5	2.8			0.6		0.632	0.907	0.7626	0.318	0.497	0.3749	0.303	0.463	0.3779	0.331	0.5	0.3734	0.189	0.447	0.2919	0.0836	0.696	0.2368	0.369	0.643	0.5019	0.346	0.606	0.4656	0.23	0.356	0.2879	0.234	0.408	0.3191
PFHpS																							1.06	1.88	1.213	0.901	1.31	1.083	0.911	1.36	1.112	0.287	0.62	0.4207	0.115	0.983	0.3315	0.909	1.4	1.14	0.84	1.38	1.086	0.941	1.35	1.13	0.95	1.33	1.133
PFOS	1.2	3.4	2	0.69	4.6	1.8	NA	NA	NA	2.2	3.1	2.6	4.2	12	6.7			3		0.744	1.23	0.9686	1.36	1.99	1.237	1.31	1.93	1.59	0.834	1.28	1.073	0.0738	0.215	0.1232	0.0825	0.775	0.2485	0.806	2.79	2.042	1.74	2.87	2.242	1.16	2.05	1.56	1.89	2.87	2.325
PFDS																				0.407	1.08	0.7309	0.601	0.868	0.6407	0.471	0.741	0.5992	0.326	0.748	0.4595							0.639	1.06	0.8431	0.57	0.955	0.7464	0.198	0.366	0.2743	0.627	0.95	0.7804
HFPO-DA	0.037	0.099	0.06	0.037	0.19	0.082	0.013	0.028	0.019									9														0.113	0.332	0.181	0.239	1.87	0.656							0.01595	0.079	0.04497	0.00959	0.226	0.1368
HFPO-TA																				7.48	11.7	9.382	11.6	16.3	13.28	10.9	15.7	13.06	10.1	15.3	11.74	7.94	18.1	11.83	8.52	82	25.67	12.4	17.2	14.64	9.58	14.7	11.93	10.9	15	12.74	8.38	11.7	9.887
	RPFs marked green were used for correlation analysis
[truncated: 3 more columns]
